# Supplementary material for: Intestinal epithelial glucocorticoid receptor promotes chronic inflammation–associated colorectal cancer
Source: JCI Insight. 2021 Dec 22;6(24):e151815. doi: 10.1172/jci.insight.151815 (PMC8783679; doi:10.1172/jci.insight.151815)
Supplement: Supplemental table 1 [file jciinsight-6-151815-s250.xlsx]

## Sheet: Flox_DEX vs. Flox_PBS_q.05_FC2
Supplementary Table 1A. Significantly altered gene probes in DEX treated Flox mice vs PBS treated Flox mice
ProbeID	GeneName	GeneSymbol	Fold-Change(Flox_DEX vs. Flox_PBS)	q-value(Flox_DEX vs. Flox_PBS)
A_52_P1147595	RIKEN cDNA 9130221J18 gene	9130221J18Rik	99.4738	0.000475703
A_52_P61102	solute carrier family 10, member 2	Slc10a2	69.0666	0.00121406
A_51_P243755	solute carrier family 10, member 2	Slc10a2	52.5356	0.000978637
A_52_P374897	arginase type II	Arg2	39.8746	4.31039e-06
A_52_P139438	family with sequence similarity 150, member B	Fam150b	15.3625	3.5531e-05
A_52_P164797	lactase	Lct	13.6201	4.57671e-05
A_51_P383689	FK506 binding protein 5	Fkbp5	12.3425	1.26058e-06
A_51_P358722	LanC lantibiotic synthetase component C-like 3 (bacterial)	Lancl3	11.4676	0.000197755
A_51_P350453	pyruvate dehydrogenase kinase, isoenzyme 4	Pdk4	9.84095	3.25956e-06
A_52_P337899	FK506 binding protein 5	Fkbp5	9.54684	1.77922e-06
A_51_P118237	serum/glucocorticoid regulated kinase 1	Sgk1	9.24868	2.23876e-06
A_52_P1115511	RIKEN cDNA 6030422H21 gene	6030422H21Rik	9.20094	3.39886e-05
A_51_P354224	sine oculis-related homeobox 2	Six2	8.92066	0.000428835
A_52_P481493	FK506 binding protein 5	Fkbp5	8.59745	5.52211e-05
A_51_P220150	angiopoietin-like 7	Angptl7	8.24897	0.00024469
A_51_P272681			8.11215	0.000656923
A_51_P502075	RIKEN cDNA 1810009J06 gene	1810009J06Rik	7.50026	0.00106832
A_52_P107406	pregnancy-associated plasma protein A	Pappa	7.49755	9.20405e-05
A_52_P505357	PHD finger protein 21A	Phf21a	7.23021	0.00109846
A_51_P407915	complement component 7	C7	6.85732	0.00105265
A_52_P139439			6.38796	0.00015447
A_51_P400645	UDP-N-acetyl-alpha-D-galactosamine:polypeptide N-acetylgalactosaminyltransferase 13	Galnt13	6.01549	0.00101136
A_51_P338443	angiopoietin-like 4	Angptl4	5.97422	0.000841242
A_51_P381821	follistatin	Fst	5.81913	0.000124577
A_52_P370031			5.80942	0.000442239
A_51_P352385	isthmin 1 homolog (zebrafish)	Ism1	5.61435	4.71989e-07
A_52_P248804	G protein-coupled receptor 142	Gpr142	5.59836	1.4559e-05
A_51_P246317	metallothionein 2	Mt2	5.58805	3.94822e-06
A_51_P498483	FERM domain containing 3	Frmd3	5.57396	0.00060608
A_51_P175424	carbonic anhydrase 14	Car14	5.35771	5.34878e-06
A_52_P87900	family with sequence similarity 107, member A	Fam107a	5.35142	3.08634e-05
A_51_P143309	olfactory receptor 1337	Olfr1337	5.21623	0.00080229
A_51_P511546	glycine decarboxylase	Gldc	4.80557	1.17244e-05
A_52_P302051	vomeronasal 2, receptor, pseudogene 57	Vmn2r-ps57	4.75237	0.000342034
A_52_P270461	PDZ domain containing 4	Pdzd4	4.55371	1.34655e-05
A_51_P285077	hedgehog acyltransferase-like	Hhatl	4.5137	0.000139438
A_51_P414305	acyl-CoA thioesterase 12	Acot12	4.47099	0.000235353
A_52_P488501	gametocyte specific factor 1-like	Gtsf1l	4.419	6.781e-05
A_51_P273005	actin-like 7a	Actl7a	4.30977	0.000191075
A_51_P365854	family with sequence similarity 43, member A	Fam43a	4.23716	7.35686e-08
A_51_P412348	sodium channel, nonvoltage-gated 1 beta	Scnn1b	4.15686	0.0001432
A_51_P235816	TSC22 domain family, member 3	Tsc22d3	4.15208	7.19248e-07
A_51_P272066	RIKEN cDNA 2010109I03 gene	2010109I03Rik	4.03665	4.40186e-05
A_51_P199249	olfactory receptor 272	Olfr272	4.01958	0.000249144
A_52_P412574	RIKEN cDNA 4930451I11 gene	4930451I11Rik	3.90626	1.19086e-06
A_51_P349652	L-amino acid oxidase 1	Lao1	3.89437	0.000120568
A_51_P243495	protein kinase, AMP-activated, gamma 2 non-catalytic subunit, opposite strand 1	Prkag2os1	3.83235	3.99789e-05
A_51_P316935	RIKEN cDNA 8430408G22 gene	8430408G22Rik	3.82528	0.000367091
A_51_P159641	olfactory receptor 203	Olfr203	3.76081	1.94473e-05
A_51_P235821	TSC22 domain family, member 3	Tsc22d3	3.71322	8.80903e-07
A_51_P419439	glycine N-methyltransferase	Gnmt	3.68068	0.000552855
A_51_P511250	family with sequence similarity 46, member B	Fam46b	3.67344	0.000570745
A_52_P88367			3.61437	9.89124e-05
A_51_P192397	signal peptide, CUB domain, EGF-like 2	Scube2	3.60777	6.98184e-05
A_52_P64383	Kruppel-like factor 15	Klf15	3.59338	1.08904e-05
A_52_P268563	triadin	Trdn	3.58464	0.00116639
A_51_P340027	pregnancy-associated plasma protein A	Pappa	3.52229	0.000300354
A_51_P461530	lipocalin 4	Lcn4	3.46468	0.000564327
A_51_P114941	cytochrome P450, family 3, subfamily a, polypeptide 13	Cyp3a13	3.42336	0.00015384
A_51_P346445	heat shock protein family, member 7 (cardiovascular)	Hspb7	3.40246	0.000140841
A_51_P367780	ADAMTS-like 2	Adamtsl2	3.39439	3.41428e-05
A_52_P648524	deiodinase, iodothyronine type III	Dio3	3.37914	0.000565656
A_52_P672368	zinc finger, matrin type 4	Zmat4	3.32349	0.000475962
A_51_P334335	insulin related protein 2 (islet 2)	Isl2	3.30504	0.0012247
A_51_P108428	growth hormone releasing hormone	Ghrh	3.26576	0.00115338
A_52_P82701	solute carrier family 9 (sodium/hydrogen exchanger), member 3	Slc9a3	3.25997	0.000122747
A_51_P350294	solute carrier family 9 (sodium/hydrogen exchanger), member 3	Slc9a3	3.25144	4.79319e-05
A_52_P133578	G protein-coupled receptor 158	Gpr158	3.19699	0.000676981
A_51_P504053	uncharacterized LOC102639102	LOC102639102	3.1913	0.000440907
A_52_P106091			3.17364	0.00076786
A_52_P1087486	cation channel, sperm associated 1	Catsper1	3.15619	0.0011715
A_51_P487004	doublesex and mab-3 related transcription factor like family C2	Dmrtc2	3.12623	0.000994778
A_52_P6070	eva-1 homolog C (C. elegans)	Eva1c	3.11131	0.000151305
A_51_P294979	metallothionein 1	Mt1	3.10671	1.46964e-05
A_52_P600518	TSC22 domain family, member 3	Tsc22d3	3.08076	1.17561e-06
A_51_P166648	eva-1 homolog C (C. elegans)	Eva1c	3.07386	5.73381e-05
A_51_P245895	mitogen-activated protein kinase 4	Mapk4	3.07138	0.000399362
A_52_P203948	phospholipase A2, group IVE	Pla2g4e	3.04889	8.86579e-05
A_52_P73046			3.02481	0.00120812
A_51_P462407	a disintegrin-like and metallopeptidase (reprolysin type) with thrombospondin type 1 mo	Adamts3	3.01802	0.000210337
A_51_P173678	solute carrier family 10 (sodium/bile acid cotransporter family), member 6	Slc10a6	2.99803	0.00101656
A_52_P923956			2.99462	2.90428e-05
A_51_P449867	nyctalopin	Nyx	2.976	0.000484681
A_51_P447874	heat shock protein family, member 7 (cardiovascular)	Hspb7	2.94712	5.98847e-05
A_51_P233954	sestrin 1	Sesn1	2.94612	2.19772e-06
A_52_P564148	collagen, type II, alpha 1	Col2a1	2.94048	4.8199e-05
A_52_P48433	RIKEN cDNA 1600014K23 gene	1600014K23Rik	2.9122	0.00023016
A_52_P412645	relaxin/insulin-like family peptide receptor 1	Rxfp1	2.90958	0.000116089
A_52_P474024	autism susceptibility candidate 2	Auts2	2.87969	0.00113815
A_51_P410205	hydroxysteroid 11-beta dehydrogenase 2	Hsd11b2	2.8749	0.00019683
A_51_P406193	lipoma HMGIC fusion partner-like 5	Lhfpl5	2.85877	0.00126219
A_51_P112817	cytochrome P450, family 27, subfamily a, polypeptide 1	Cyp27a1	2.84545	3.40537e-05
A_51_P402378	ADP-ribosylation factor-like 4D	Arl4d	2.81754	2.13338e-06
A_52_P489295	a disintegrin-like and metallopeptidase (reprolysin type) with thrombospondin type 1 mo	Adamts1	2.80376	3.3273e-05
A_52_P213932	a disintegrin-like and metallopeptidase (reprolysin type) with thrombospondin type 1 mo	Adamts1	2.80341	0.00115789
A_52_P434499	RIKEN cDNA 9530091C08 gene	9530091C08Rik	2.79645	1.55815e-05
A_51_P508394	olfactory receptor 1032	Olfr1032	2.78427	0.00107948
A_51_P422934	olfactory receptor 535	Olfr535	2.78367	3.60983e-05
A_51_P353569	olfactory receptor 748	Olfr748	2.76487	0.000959814
A_51_P288459	regulatory factor X, 2 (influences HLA class II expression)	Rfx2	2.76027	0.000478619
A_52_P471482	RIKEN cDNA 9330121J05 gene	9330121J05Rik	2.74915	0.000664704
A_52_P474528			2.74684	0.000396026
A_52_P364631			2.70601	0.000588656
A_51_P103261	solute carrier family 17 (sodium phosphate), member 1	Slc17a1	2.70029	0.000711737
A_51_P214122	chemokine (C-C motif) receptor 1-like 1	Ccr1l1	2.69572	0.000482483
A_51_P335801	calbindin 1	Calb1	2.68455	1.42463e-05
A_51_P383194	phosphodiesterase 9A	Pde9a	2.6825	0.000196387
A_52_P564166	myomesin 1	Myom1	2.67367	0.00123862
A_52_P575658	dual specificity phosphatase 9	Dusp9	2.6727	0.000127433
A_51_P266644	sestrin 1	Sesn1	2.64997	0.000103052
A_52_P105130			2.63971	0.000615871
A_51_P254262	neurexophilin 3	Nxph3	2.63255	7.50149e-05
A_52_P594410	musculin	Msc	2.63113	0.00130251
A_51_P227392	ras homolog gene family, member U	Rhou	2.6152	8.12398e-05
A_51_P211305	alpha-kinase 3	Alpk3	2.55444	6.48387e-05
A_51_P215438	proline dehydrogenase	Prodh	2.53306	6.50424e-06
A_52_P699716			2.5317	0.000691858
A_51_P464387	heat shock protein 8	Hspb8	2.49313	1.35972e-06
A_52_P198802	RIKEN cDNA 4930539E08 gene	4930539E08Rik	2.49154	0.00106757
A_52_P53596	sestrin 1	Sesn1	2.47494	0.000131981
A_52_P165575	olfactory receptor 360	Olfr360	2.46306	0.000127248
A_52_P20867	transcription factor CP2-like 1	Tfcp2l1	2.46275	0.000335227
A_51_P424954	RIKEN cDNA B230114P17 gene	B230114P17Rik	2.43976	1.00495e-05
A_51_P473953	Rho guanine nucleotide exchange factor (GEF) 26	Arhgef26	2.43837	3.69355e-05
A_52_P68221	glutamate receptor, ionotropic, AMPA3 (alpha 3)	Gria3	2.43685	0.000501453
A_51_P259029	dual specificity phosphatase 26 (putative)	Dusp26	2.40894	8.75317e-05
A_51_P308898	calcium/calmodulin-dependent protein kinase I gamma	Camk1g	2.39717	0.000256366
A_51_P471038	olfactory receptor 1000	Olfr1000	2.38443	0.000881988
A_51_P458778	hydroxyprostaglandin dehydrogenase 15 (NAD)	Hpgd	2.37412	7.12312e-05
A_52_P209073			2.37101	0.00021145
A_51_P302520	myomesin 1	Myom1	2.37066	0.00131943
A_51_P189777	CCR4 carbon catabolite repression 4-like (S. cerevisiae)	Ccrn4l	2.35465	0.000191794
A_51_P175580	transformation related protein 53 inducible nuclear protein 1	Trp53inp1	2.34769	1.1252e-05
A_51_P304643	wingless related MMTV integration site 10b	Wnt10b	2.33841	2.26305e-05
A_52_P200610	C1q and tumor necrosis factor related protein 9	C1qtnf9	2.32379	0.00121242
A_52_P391743	V-set and immunoglobulin domain containing 2	Vsig2	2.31368	0.000483981
A_51_P187832	olfactory receptor 460	Olfr460	2.309	0.0005841
A_51_P373498	olfactory receptor 572	Olfr572	2.30546	4.19252e-05
A_52_P281011	tachykinin receptor 2	Tacr2	2.30215	0.00067316
A_51_P279100	prostaglandin-endoperoxide synthase 1	Ptgs1	2.3	0.000142065
A_51_P501730	cysteine-rich secretory protein LCCL domain containing 2	Crispld2	2.29513	0.000390736
A_52_P345301	coiled-coil domain containing 37	Ccdc37	2.28857	0.000461333
A_52_P568895	potassium voltage-gated channel, shaker-related subfamily, beta member 1	Kcnab1	2.282	0.00109719
A_52_P617638	NADPH oxidase 4	Nox4	2.28161	0.000977357
A_51_P500044	very low density lipoprotein receptor	Vldlr	2.28103	1.67776e-05
A_51_P278334	very low density lipoprotein receptor	Vldlr	2.27756	2.82751e-05
A_51_P462385	glucose-6-phosphatase, catalytic	G6pc	2.27477	0.00047767
A_51_P397537	RNA binding motif protein, X-linked-like 2	Rbmxl2	2.26988	0.000182621
A_52_P618745	endoplasmic reticulum metallopeptidase 1	Ermp1	2.26062	7.96892e-06
A_51_P434689	RIKEN cDNA 9230116L04 gene	9230116L04Rik	2.25486	0.000159726
A_51_P209921	RIKEN cDNA 9330159F19 gene	9330159F19Rik	2.25366	9.8996e-05
A_51_P102987	preproenkephalin	Penk	2.25093	0.000178296
A_51_P349341	Niemann-Pick type C1	Npc1	2.23677	1.53026e-06
A_51_P177691	gamma-aminobutyric acid (GABA) C receptor, subunit rho 1	Gabrr1	2.23034	2.22536e-05
A_51_P431999	B9 protein domain 1, opposite strand	B9d1os	2.22379	0.000858053
A_51_P140933	RIKEN cDNA 4930519P11 gene	4930519P11Rik	2.22183	0.000413191
A_52_P391624	TMF1-regulated nuclear protein 1	Trnp1	2.20492	0.00069062
A_52_P207303	bone morphogenetic protein 3	Bmp3	2.20401	0.000416519
A_52_P629112	p21 protein (Cdc42/Rac)-activated kinase 3	Pak3	2.20251	0.000409855
A_51_P206907	olfactory receptor 1056	Olfr1056	2.19794	0.00105546
A_51_P458781	hydroxyprostaglandin dehydrogenase 15 (NAD)	Hpgd	2.18516	0.000317635
A_52_P5190	solute carrier family 36 (proton/amino acid symporter), member 3	Slc36a3	2.18111	4.93162e-05
A_51_P511000	cell wall biogenesis 43 C-terminal homolog (S. cerevisiae)	Cwh43	2.17918	0.00119705
A_52_P127184	EF-hand domain (C-terminal) containing 2	Efhc2	2.16637	0.000111061
A_52_P503387	transformation related protein 53 inducible nuclear protein 1	Trp53inp1	2.16429	3.12457e-05
A_52_P339996	solute carrier family 6 (neurotransmitter transporter, taurine), member 6	Slc6a6	2.15768	2.82961e-08
A_52_P9501			2.15538	0.000670147
A_51_P357606	phytanoyl-CoA dioxygenase domain containing 1	Phyhd1	2.14816	8.94268e-06
A_51_P488389	RIKEN cDNA 2310058D17 gene	2310058D17Rik	2.14793	0.000381141
A_52_P755353			2.14217	0.000394534
A_52_P286166	preproenkephalin	Penk	2.13606	0.000696303
A_51_P179933			2.13073	0.000141494
A_51_P278745			2.12805	0.000368434
A_52_P1141039			2.1089	0.00082237
A_51_P381811	RIKEN cDNA 1700040A12 gene	1700040A12Rik	2.10876	0.000380652
A_52_P269143	bone morphogenetic protein 3	Bmp3	2.09521	0.000546329
A_52_P178151	solute carrier family 6 (neurotransmitter transporter, taurine), member 6	Slc6a6	2.09132	2.95725e-07
A_51_P166288	aminoacylase 1	Acy1	2.08304	5.87216e-05
A_51_P170807	uncharacterized LOC102641377	LOC102641377	2.07361	0.00125742
A_51_P290290	protein kinase C, gamma	Prkcg	2.05708	0.000881293
A_52_P663413	procollagen-proline, 2-oxoglutarate 4-dioxygenase (proline 4-hydroxylase), alpha II pol	P4ha2	2.05495	0.000838111
A_51_P173320			2.04177	0.000387003
A_52_P596635	aspartyl-tRNA synthetase	Dars	2.0358	0.00109697
A_52_P254470	tensin 1	Tns1	2.0355	1.1747e-05
A_52_P122654	glucagon-like peptide 2 receptor	Glp2r	2.0169	0.000149914
A_51_P252607	olfactory receptor 1474	Olfr1474	2.01432	0.000179146
A_51_P301636	kazrin, periplakin interacting protein	Kazn	-2.00444	4.40641e-06
A_51_P372992	RIKEN cDNA 4632428N05 gene	4632428N05Rik	-2.00708	0.00014789
A_51_P208845	EGF-like, fibronectin type III and laminin G domains	Egflam	-2.01607	0.000391595
A_51_P196353	synuclein, alpha interacting protein (synphilin)	Sncaip	-2.01706	0.000531375
A_51_P407832			-2.01904	0.000634389
A_51_P257934	tumor necrosis factor (ligand) superfamily, member 13b	Tnfsf13b	-2.01997	0.000116946
A_51_P316553	kinase insert domain protein receptor	Kdr	-2.03873	9.66171e-05
A_51_P246066	SLAM family member 9	Slamf9	-2.04365	0.000975905
A_51_P237856	interferon activated gene 203	Ifi203	-2.04383	0.000652232
A_51_P389988	solute carrier family 40 (iron-regulated transporter), member 1	Slc40a1	-2.04579	0.0012749
A_52_P1165070			-2.04951	0.00126498
A_51_P355852	protein kinase C, eta	Prkch	-2.05207	0.00129389
A_51_P448671	thromboxane A synthase 1, platelet	Tbxas1	-2.053	0.000125335
A_52_P375047	PTK6 protein tyrosine kinase 6	Ptk6	-2.05691	0.000121222
A_51_P418116	transmembrane protein 119	Tmem119	-2.05807	0.000145539
A_51_P305583	nuclear antigen Sp100	Sp100	-2.06464	9.51046e-05
A_52_P66226	RAB33A, member RAS oncogene family	Rab33a	-2.06886	5.84608e-05
A_52_P603129	NLR family, CARD domain containing 3	Nlrc3	-2.07152	0.000147518
A_52_P48269			-2.07203	0.00102098
A_52_P233687			-2.08895	0.000393238
A_52_P469502	cytidine deaminase	Cda	-2.09406	0.000881814
A_51_P345775	solute carrier family 2 (facilitated glucose transporter), member 12	Slc2a12	-2.09621	0.000772241
A_51_P218953	zinc finger protein 536	Zfp536	-2.0966	3.81087e-05
A_52_P276776	amyotrophic lateral sclerosis 2 (juvenile)	Als2	-2.10309	0.000238265
A_52_P322141	coiled-coil domain containing 88B	Ccdc88b	-2.11422	0.000217424
A_52_P17534	disabled 2, mitogen-responsive phosphoprotein	Dab2	-2.11727	0.00103459
A_51_P449233	thrombospondin, type I, domain containing 4	Thsd4	-2.1193	0.00110026
A_51_P232371	stabilin 1	Stab1	-2.12567	0.000440399
A_52_P106294	CDC14 cell division cycle 14B	Cdc14b	-2.12855	0.000168603
A_51_P218774	regulator of G-protein signalling 10	Rgs10	-2.13488	0.000222607
A_52_P514488	exocyst complex component 3-like	Exoc3l	-2.13527	0.000630972
A_51_P332217	Usher syndrome 1C binding protein 1	Ushbp1	-2.13756	3.21234e-06
A_51_P309066	fatty acid binding protein 6, ileal (gastrotropin)	Fabp6	-2.1394	0.0001162
A_52_P627816	transglutaminase 1, K polypeptide	Tgm1	-2.14513	0.00014375
A_51_P448664	thromboxane A synthase 1, platelet	Tbxas1	-2.14889	0.000256926
A_51_P287436	CD209g antigen	Cd209g	-2.15948	0.000759207
A_52_P271099	cytohesin 4	Cyth4	-2.1665	0.00051061
A_51_P296013	signal-regulatory protein alpha	Sirpa	-2.1713	0.000144416
A_51_P451759	RAB3A interacting protein (rabin3)-like 1	Rab3il1	-2.18033	0.000286871
A_52_P21	tetratricopeptide repeat domain 9	Ttc9	-2.18059	4.25042e-05
A_51_P133992	small integral membrane protein 24	Smim24	-2.18233	0.000561311
A_52_P81231	acid phosphatase, prostate	Acpp	-2.18296	0.000253068
A_52_P150620	ADAMTS-like 5	Adamtsl5	-2.18328	7.66975e-05
A_51_P267754	intercellular adhesion molecule 2	Icam2	-2.1916	0.000216301
A_52_P330868	spermatogenesis associated glutamate (E)-rich protein 4a pseudogene	Gm8579	-2.19625	7.80645e-06
A_52_P327923	mesenchyme homeobox 1	Meox1	-2.19656	0.000167829
A_52_P628870	collagen, type XXVII, alpha 1	Col27a1	-2.20578	1.06168e-05
A_51_P140237	four and a half LIM domains 2	Fhl2	-2.20924	6.4469e-05
A_52_P297236	amyloid beta (A4) precursor protein binding, family A, member 1	Apba1	-2.21634	0.00123828
A_51_P212592	peptidase domain containing associated with muscle regeneration 1	Pamr1	-2.22211	0.000149495
A_52_P439420	WSC domain containing 1	Wscd1	-2.22386	0.000471269
A_51_P478172			-2.22401	0.00134299
A_51_P449824	exocyst complex component 3-like 2	Exoc3l2	-2.2319	0.000251724
A_51_P115178	scavenger receptor class A, member 3	Scara3	-2.23233	0.000446081
A_52_P764477	predicted gene 8995	Gm8995	-2.23364	0.000933909
A_51_P212068	amine oxidase, copper-containing 1	Aoc1	-2.23394	0.00112395
A_52_P1195763			-2.23571	0.00125111
A_52_P669986	olfactory receptor 871	Olfr871	-2.23926	0.000193032
A_52_P89884	fibronectin type III domain containing 3C1	Fndc3c1	-2.24221	0.00110542
A_51_P364485	tumor necrosis factor, alpha-induced protein 2	Tnfaip2	-2.24315	0.000342588
A_51_P515532	transmembrane protein 200A	Tmem200a	-2.24444	5.82216e-05
A_52_P367034	tripartite motif-containing 34A	Trim34a	-2.25567	4.52954e-05
A_52_P471535	coiled-coil domain containing 116	Ccdc116	-2.26289	5.67639e-05
A_51_P177965	endonuclease, polyU-specific	Endou	-2.26472	0.0012593
A_51_P419286	basic leucine zipper transcription factor, ATF-like 3	Batf3	-2.26687	0.000374296
A_51_P239750	inhibin beta-A	Inhba	-2.28651	0.00033096
A_52_P601021	C1q and tumor necrosis factor related protein 2	C1qtnf2	-2.2925	1.37716e-06
A_51_P381060	paired immunoglobin-like type 2 receptor beta 1	Pilrb1	-2.29666	0.00112166
A_51_P329291	cytoglobin	Cygb	-2.30112	7.45773e-05
A_51_P316042	caspase recruitment domain family, member 11	Card11	-2.30286	8.2458e-05
A_52_P156190	endothelin receptor type A	Ednra	-2.30778	5.85894e-05
A_52_P316474	ST3 beta-galactoside alpha-2,3-sialyltransferase 4	St3gal4	-2.31343	2.16194e-05
A_51_P275302	lymphocyte cytosolic protein 1	Lcp1	-2.31349	0.000129036
A_51_P142604	Nfat activating molecule with ITAM motif 1	Nfam1	-2.31677	0.00118892
A_51_P351896	family with sequence similarity 198, member B	Fam198b	-2.31719	8.19916e-06
A_51_P165182	basic leucine zipper transcription factor, ATF-like 2	Batf2	-2.3183	2.60634e-05
A_51_P319917	a disintegrin and metallopeptidase domain 8	Adam8	-2.32166	0.000492696
A_51_P312327	prostaglandin E synthase	Ptges	-2.3353	0.000645398
A_51_P424959	B cell CLL/lymphoma 6, member B	Bcl6b	-2.33763	0.00108656
A_52_P113190	myosin IF	Myo1f	-2.34384	0.000743109
A_51_P481482	DNA-damage regulated autophagy modulator 1	Dram1	-2.34629	0.000424449
A_52_P380805	podoplanin	Pdpn	-2.34753	0.000579075
A_52_P622988	endothelin receptor type A	Ednra	-2.35282	0.000570989
A_51_P111962	brain expressed, associated with Nedd4, 1	Bean1	-2.3606	0.000259503
A_52_P274496	tetraspanin 18	Tspan18	-2.36267	0.000196428
A_51_P504214	MAGI family member, X-linked	Magix	-2.36362	0.000884237
A_52_P311725	serine peptidase inhibitor, Kazal type 5	Spink5	-2.36659	0.000435754
A_51_P394814	sushi, von Willebrand factor type A, EGF and pentraxin domain containing 1	Svep1	-2.36667	0.000292336
A_51_P144303	prostaglandin E receptor 1 (subtype EP1)	Ptger1	-2.36787	1.33512e-07
A_52_P376502	calcium/calmodulin-dependent protein kinase ID	Camk1d	-2.36959	0.000121818
A_51_P203182	apolipoprotein B receptor	Apobr	-2.37509	8.28265e-05
A_51_P441914	hydroxysteroid (17-beta) dehydrogenase 2	Hsd17b2	-2.38754	1.80243e-05
A_51_P332917	ectonucleotide pyrophosphatase/phosphodiesterase 3	Enpp3	-2.39269	0.000772595
A_51_P434017	spondin 2, extracellular matrix protein	Spon2	-2.40675	8.76525e-05
A_51_P370008	carcinoembryonic antigen-related cell adhesion molecule 18	Ceacam18	-2.40693	0.00073844
A_51_P157994	disabled 2, mitogen-responsive phosphoprotein	Dab2	-2.40749	6.30921e-05
A_52_P2507			-2.41345	0.000782057
A_51_P291417	thrombomodulin	Thbd	-2.42154	0.000113552
A_51_P437426	negative regulator of reactive oxygen species	Nrros	-2.42331	0.000108735
A_52_P458177	methyltransferase like 7A2	Mettl7a2	-2.4289	0.000477073
A_51_P416295	immunity-related GTPase family M member 2	Irgm2	-2.43161	0.0012713
A_51_P184508	spermatogenesis associated glutamate (E)-rich protein 5, pseudogene 1	Speer5-ps1	-2.43273	0.000277802
A_51_P239177	apolipoprotein L 7c	Apol7c	-2.44358	0.00044608
A_51_P412027	chemokine (C-X-C motif) receptor 6	Cxcr6	-2.44567	0.00104746
A_51_P205559	RIKEN cDNA 1700019G17 gene	1700019G17Rik	-2.45339	0.000402486
A_52_P565976	coiled-coil domain containing 169	Ccdc169	-2.45721	0.000671985
A_52_P429609	SLAM family member 7	Slamf7	-2.47118	0.00106667
A_51_P345340	uroplakin 3B-like	Upk3bl	-2.47197	6.52117e-05
A_51_P272993	neurotrimin	Ntm	-2.47303	0.000582328
A_51_P501145	lymphoid enhancer binding factor 1	Lef1	-2.47492	0.00112215
A_51_P248857	family with sequence similarity 212, member A	Fam212a	-2.47663	0.000147689
A_51_P261517	TYRO protein tyrosine kinase binding protein	Tyrobp	-2.48001	0.000631452
A_51_P165244	guanylate binding protein 3	Gbp3	-2.4857	0.000170165
A_52_P646832	SAM domain, SH3 domain and nuclear localization signals, 1	Samsn1	-2.48805	0.000911828
A_52_P1187949	tripartite motif-containing 5	Trim5	-2.50405	0.00026721
A_52_P97572	apelin receptor	Aplnr	-2.51654	0.000581801
A_51_P144143			-2.52095	0.000832747
A_52_P562040	RIKEN cDNA 9330188P03 gene	9330188P03Rik	-2.52464	0.000694558
A_52_P668543	leukocyte-associated Ig-like receptor 1	Lair1	-2.53107	0.000670573
A_51_P446469	docking protein 2	Dok2	-2.53188	0.000968336
A_52_P373392	integrin alpha 4	Itga4	-2.53628	0.000893426
A_52_P218058	C-type lectin domain family 5, member a	Clec5a	-2.54376	0.000140119
A_51_P504991	schlafen 9	Slfn9	-2.54636	7.79473e-05
A_52_P10090	ST8 alpha-N-acetyl-neuraminide alpha-2,8-sialyltransferase 4	St8sia4	-2.54726	0.000770632
A_52_P319326	sushi, von Willebrand factor type A, EGF and pentraxin domain containing 1	Svep1	-2.54748	0.000829791
A_52_P52618	colony stimulating factor 2 receptor, beta, low-affinity (granulocyte-macrophage)	Csf2rb	-2.55113	0.000777554
A_51_P316902	SV2 related protein homolog (rat)-like	Svopl	-2.55332	0.000498488
A_52_P488779	paired immunoglobin-like type 2 receptor beta 2	Pilrb2	-2.55773	0.000163858
A_52_P522372	alanine and arginine rich domain containing protein	Aard	-2.55799	0.000295707
A_51_P420400	lymphoid enhancer binding factor 1	Lef1	-2.5583	0.00127853
A_51_P503797	leukocyte-associated Ig-like receptor 1	Lair1	-2.56092	0.000279598
A_51_P172168	Fc receptor-like S, scavenger receptor	Fcrls	-2.59981	0.00126072
A_51_P303424	integrin alpha X	Itgax	-2.616	0.000165386
A_51_P209183	chemokine (C-X-C motif) ligand 14	Cxcl14	-2.61678	0.000931855
A_52_P387009	EGL nine homolog 3 (C. elegans)	Egln3	-2.63464	0.00102925
A_51_P172502	chemokine (C-X-C motif) ligand 12	Cxcl12	-2.63941	0.000142329
A_51_P448741	tumor necrosis factor (ligand) superfamily, member 10	Tnfsf10	-2.63968	2.02538e-05
A_51_P176156	signal-regulatory protein beta 1B	Sirpb1b	-2.64325	0.000433065
A_51_P505571	chordin-like 2	Chrdl2	-2.6463	0.000985251
A_51_P372456	WD repeat domain 86	Wdr86	-2.647	0.000208112
A_52_P483391	potassium channel, subfamily K, member 10	Kcnk10	-2.64879	0.00117865
A_52_P381484	spondin 2, extracellular matrix protein	Spon2	-2.65154	0.000102768
A_51_P135137	ST3 beta-galactoside alpha-2,3-sialyltransferase 4	St3gal4	-2.65237	3.73335e-05
A_51_P463536	mesenchyme homeobox 1	Meox1	-2.65982	6.70035e-05
A_51_P355753	hypermethylated in cancer 1	Hic1	-2.67318	9.33828e-06
A_51_P352875	lymphocyte cytosolic protein 2	Lcp2	-2.6735	0.000309751
A_52_P121720	tetratricopeptide repeat domain 16	Ttc16	-2.67755	0.000125831
A_51_P195506	colony stimulating factor 1 (macrophage)	Csf1	-2.68126	0.000119716
A_51_P487010	POU domain, class 3, transcription factor 2	Pou3f2	-2.68568	0.00037001
A_52_P199614	WD repeat and FYVE domain containing 4	Wdfy4	-2.71858	0.000319484
A_52_P576007	polycystic kidney and hepatic disease 1	Pkhd1	-2.72837	0.000847462
A_51_P197596	actin filament associated protein 1-like 2	Afap1l2	-2.74757	0.00039436
A_52_P622314	amplified spermatogenic transcripts X encoded	Astx	-2.75279	0.000831762
A_52_P685021	chemokine (C-X-C motif) ligand 12	Cxcl12	-2.75304	8.394e-07
A_51_P324834	envoplakin	Evpl	-2.78309	9.1164e-06
A_51_P155843	immunoglobulin superfamily, member 10	Igsf10	-2.79095	8.59922e-06
A_51_P343689	solute carrier family 14 (urea transporter), member 1	Slc14a1	-2.79281	0.000637981
A_51_P377452	neutrophil cytosolic factor 4	Ncf4	-2.79392	0.000530819
A_51_P130995	glycophorin A	Gypa	-2.79914	0.000194524
A_52_P118521	paired immunoglobin-like type 2 receptor alpha	Pilra	-2.81997	0.000294458
A_51_P150653	protein tyrosine phosphatase, receptor type, V	Ptprv	-2.82023	0.000236386
A_51_P301117			-2.82349	2.48587e-05
A_51_P246653	C-type lectin domain family 7, member a	Clec7a	-2.83142	0.00132985
A_52_P549908	RIKEN cDNA 2210019I11 gene	2210019I11Rik	-2.86326	0.000377687
A_52_P1027170	heat shock transcription factor family member 5	Hsf5	-2.86851	0.00032518
A_51_P146753	colony stimulating factor 2 receptor, beta 2, low-affinity (granulocyte-macrophage)	Csf2rb2	-2.88017	0.000829423
A_52_P380895	ecotropic viral integration site 2a	Evi2a	-2.89269	0.000292446
A_52_P414065	macrophage galactose N-acetyl-galactosamine specific lectin 2	Mgl2	-2.89539	0.00118372
A_52_P330584	SH3-domain GRB2-like (endophilin) interacting protein 1	Sgip1	-2.89717	0.00108583
A_52_P497235	mast cell expressed membrane protein 1	Mcemp1	-2.90083	4.42675e-05
A_51_P255016	nuclear antigen Sp100	Sp100	-2.90599	0.000104524
A_52_P5454	CD248 antigen, endosialin	Cd248	-2.92136	0.000189228
A_51_P401797	matrix metallopeptidase 9	Mmp9	-2.93737	0.000474026
A_52_P964651	family with sequence similarity 65, member C	Fam65c	-2.94213	1.96958e-05
A_51_P129480	chemokine (C-C motif) ligand 21A (serine)	Ccl21a	-2.94845	0.000250903
A_51_P441426	platelet factor 4	Pf4	-2.97128	0.000184978
A_51_P324838	envoplakin	Evpl	-2.97816	4.37417e-06
A_51_P429212	N-acetylneuraminate pyruvate lyase	Npl	-2.98261	0.000542602
A_51_P379478	NCK-associated protein 5	Nckap5	-2.98839	1.8119e-05
A_51_P494241	B cell leukemia/lymphoma 2 related protein A1b	Bcl2a1b	-3.00515	0.00044665
A_51_P245989	chemokine (C-C motif) receptor 2	Ccr2	-3.02006	0.00101216
A_52_P407171	apolipoprotein L 7c	Apol7c	-3.02502	0.00019504
A_52_P220933	predicted gene 9758	Gm9758	-3.02545	3.98834e-05
A_52_P148972	RIKEN cDNA 4930581F22 gene	4930581F22Rik	-3.02858	4.43727e-05
A_51_P180492	D site albumin promoter binding protein	Dbp	-3.0382	0.000661539
A_51_P468558	triggering receptor expressed on myeloid cells-like 4	Treml4	-3.04277	0.00114547
A_51_P374900	purinergic receptor P2Y, G-protein coupled 13	P2ry13	-3.04382	0.00029517
A_51_P327405	guanylate-binding protein 8	Gbp8	-3.07074	0.000553032
A_52_P165657	deoxyribonuclease 1-like 3	Dnase1l3	-3.08986	0.00104125
A_52_P5491	Fras1 related extracellular matrix protein 2	Frem2	-3.09282	0.000201619
A_52_P99810	chemokine (C-X3-C motif) receptor 1	Cx3cr1	-3.12481	0.000259749
A_51_P256983	killer cell lectin-like receptor subfamily G, member 1	Klrg1	-3.15229	0.00103262
A_51_P463846	guanylate binding protein 7	Gbp7	-3.15849	1.8905e-05
A_51_P404846	macrophage scavenger receptor 1	Msr1	-3.16428	7.31138e-05
A_51_P188271	CD248 antigen, endosialin	Cd248	-3.17855	0.000298581
A_51_P278868	histocompatibility 2, class II, locus Mb1	H2-DMb1	-3.18265	0.000947169
A_52_P467389	solute carrier family 15, member 3	Slc15a3	-3.19877	0.000187956
A_51_P400543	allograft inflammatory factor 1	Aif1	-3.22108	1.12731e-05
A_52_P384310	calcium/calmodulin-dependent protein kinase ID	Camk1d	-3.22415	2.41553e-05
A_52_P257625	endothelial cell-specific molecule 1	Esm1	-3.22561	0.000187307
A_51_P378870	TLR4 interactor with leucine-rich repeats	Tril	-3.23022	5.86531e-05
A_51_P184936	Z-DNA binding protein 1	Zbp1	-3.23219	0.00024573
A_51_P310780	paired immunoglobin-like type 2 receptor alpha	Pilra	-3.26884	0.00065649
A_51_P383822	Evi2a-Evi2b readthrough	Evi2a-evi2b	-3.28628	0.000486128
A_51_P444290	SLAM family member 8	Slamf8	-3.29038	6.26619e-05
A_51_P130475	wingless-related MMTV integration site 4	Wnt4	-3.33248	0.00033751
A_51_P355617	caspase recruitment domain family, member 11	Card11	-3.33605	0.00107988
A_52_P298986	lin-7 homolog A (C. elegans)	Lin7a	-3.34482	0.000866108
A_51_P515965	nuclear factor, erythroid derived 2	Nfe2	-3.3486	0.000543195
A_52_P219230	leukocyte-associated Ig-like receptor 1	Lair1	-3.35513	5.38078e-05
A_52_P607128	macrophage scavenger receptor 1	Msr1	-3.35636	3.96323e-05
A_51_P185292	RIKEN cDNA 4930581F22 gene	4930581F22Rik	-3.39821	0.000577493
A_51_P454463	synaptotagmin XV	Syt15	-3.40081	0.000741876
A_52_P2754	allograft inflammatory factor 1	Aif1	-3.45753	4.972e-05
A_51_P112355	interferon gamma induced GTPase	Igtp	-3.46753	0.00100131
A_52_P460422	heat shock protein 12A	Hspa12a	-3.49661	0.000403838
A_52_P47846	Fc receptor, IgG, high affinity I	Fcgr1	-3.54583	0.000840368
A_51_P514985	interferon regulatory factor 4	Irf4	-3.55817	0.000768253
A_52_P39314	spermatogenesis associated glutamate (E)-rich protein 7, pseudogene 1	Speer7-ps1	-3.56041	0.000571246
A_52_P299771	B cell leukemia/lymphoma 2 related protein A1c	Bcl2a1c	-3.56302	0.000203159
A_51_P296755	Fc receptor, IgG, high affinity I	Fcgr1	-3.58959	0.000216777
A_52_P515769	protocadherin 12	Pcdh12	-3.62613	0.000100004
A_51_P248666	CD274 antigen	Cd274	-3.63178	1.0558e-05
A_52_P467449	arachidonate 12-lipoxygenase	Alox12	-3.63802	1.14186e-07
A_52_P18116	chemokine (C-C motif) ligand 24	Ccl24	-3.6546	3.71448e-06
A_52_P490159	chemokine (C motif) receptor 1	Xcr1	-3.67316	3.50727e-06
A_51_P203955	guanylate binding protein 2	Gbp2	-3.74892	1.81957e-05
A_52_P445944	chondroitin sulfate synthase 3	Chsy3	-3.80477	0.000235506
A_52_P177847	TLR4 interactor with leucine-rich repeats	Tril	-3.80899	0.000904508
A_51_P338878	purinergic receptor P2Y, G-protein coupled 12	P2ry12	-3.81835	0.000439924
A_51_P488819	potassium large conductance calcium-activated channel, subfamily M, beta member 4, oppo	Kcnmb4os2	-3.89455	0.000611194
A_52_P271085	solute carrier family 5 (sodium/glucose cotransporter), member 11	Slc5a11	-3.90771	2.80568e-05
A_51_P170959	protein Z, vitamin K-dependent plasma glycoprotein	Proz	-3.92665	0.000235544
A_51_P457481	secreted and transmembrane 1A	Sectm1a	-3.96175	2.51094e-06
A_51_P241457	leukocyte immunoglobulin-like receptor, subfamily B, member 4	Lilrb4	-3.97184	0.000285012
A_52_P146513	spermatogenesis associated glutamate (E)-rich protein 4b	Speer4b	-3.97334	0.00032032
A_51_P176154	signal-regulatory protein beta 1B	Sirpb1b	-4.02512	0.000618587
A_51_P173445	solute carrier family 30, member 10	Slc30a10	-4.03048	0.00104541
A_51_P196663	CD209f antigen	Cd209f	-4.03926	1.832e-05
A_52_P61864	wingless-related MMTV integration site 2	Wnt2	-4.0512	0.000664852
A_51_P297850	potassium voltage-gated channel, subfamily H (eag-related), member 1	Kcnh1	-4.09448	0.000931262
A_51_P376445	reproductive homeobox 5	Rhox5	-4.11188	0.000557557
A_51_P107315	solute carrier family 5 (iodide transporter), member 8	Slc5a8	-4.13334	2.95643e-05
A_52_P395280	leucine rich repeat containing 55	Lrrc55	-4.13603	0.000925282
A_51_P322640	chemokine (C-C motif) ligand 24	Ccl24	-4.19468	9.10289e-07
A_51_P500082	predicted gene 14446	Gm14446	-4.25097	0.000840761
A_52_P883557	solute carrier family 30, member 10	Slc30a10	-4.29391	0.000429888
A_52_P302433	plasminogen activator, urokinase	Plau	-4.39438	0.000517516
A_52_P147466	killer cell lectin-like receptor, subfamily A, member 2	Klra2	-4.39702	0.000130549
A_51_P435447	protein tyrosine phosphatase, receptor type, f polypeptide (PTPRF), interacting protein	Ppfia2	-4.45106	0.000917796
A_51_P400884	integrin alpha 4	Itga4	-4.94634	0.00112211
A_52_P1027961	predicted gene 5086	Gm5086	-4.95817	0.000236009
A_52_P294064	predicted gene 14446	Gm14446	-5.17469	0.000542152
A_52_P136348	neurexophilin and PC-esterase domain family, member 5	Nxpe5	-5.23306	0.000104925
A_52_P465129	predicted gene 5150	Gm5150	-5.50614	0.000154158
A_51_P213359	hyaluronan synthase 2	Has2	-5.88079	7.53712e-05
A_51_P463562	guanylate binding protein 4	Gbp4	-5.88457	1.68085e-05
A_52_P676510	T cell specific GTPase 1	Tgtp1	-6.00341	0.000567118
A_51_P265778	chondroitin sulfate synthase 3	Chsy3	-6.04201	0.000264723
A_51_P506899	heat shock protein 12A	Hspa12a	-6.36354	9.46749e-06
A_52_P507214	matrix metallopeptidase 9	Mmp9	-6.50388	1.5864e-05
A_52_P207314	HtrA serine peptidase 4	Htra4	-6.63401	0.00039454
A_51_P234956	chemokine (C motif) ligand 1	Xcl1	-6.68589	0.000302564
A_52_P249514	chemokine (C-C motif) ligand 12	Ccl12	-7.17777	7.98153e-05
A_51_P183746	paired related homeobox 2	Prrx2	-7.37079	3.43298e-07
A_52_P2710	camello-like 5	Cml5	-7.73324	0.000938527
A_51_P286737	chemokine (C-C motif) ligand 2	Ccl2	-9.1774	1.26289e-05
A_51_P387239	interferon inducible GTPase 1	Iigp1	-9.19673	0.000146752
A_52_P208763	chemokine (C-C motif) ligand 7	Ccl7	-9.44158	1.06139e-06
A_51_P209782	cytochrome P450, family 2, subfamily c, polypeptide 44	Cyp2c44	-9.45541	1.58396e-05
A_51_P177371	prion protein dublet	Prnd	-10.0121	0.000327657
A_51_P432641	chemokine (C-X-C motif) ligand 10	Cxcl10	-11.0057	0.00019802
A_51_P436652	chemokine (C-C motif) ligand 7	Ccl7	-12.7177	8.53623e-07
A_51_P245533	testis expressed gene 19.1	Tex19.1	-13.6312	0.000293306

## Sheet: IKO_DEX vs. IKO_PBS_q.05_FC2
Supplementary Table 1B. Significantly altered gene probes in DEX treated GR iKO mice vs PBS treated GR iKO mice
ProbeID	GeneName	GeneSymbol	Fold-Change(GR iKO_DEX vs. GR iKO_PBS)	q-value(GR iKO_DEX vs. GR iKO_PBS)
A_51_P314669	pancreatic lipase-related protein 2	Pnliprp2	40.9625	0.00138529
A_51_P147987	intelectin 1 (galactofuranose binding)	Itln1	35.806	7.4841e-05
A_52_P655763			25.2039	0.00101562
A_52_P164797	lactase	Lct	17.0199	2.28501e-05
A_52_P379474			17.0027	1.0409e-07
A_51_P234221	transmembrane protease, serine 15	Tmprss15	16.9479	8.11193e-06
A_51_P193230	janus kinase and microtubule interacting protein 3	Jakmip3	12.2513	9.30446e-05
A_52_P923671			12.0228	2.77868e-05
A_51_P350453	pyruvate dehydrogenase kinase, isoenzyme 4	Pdk4	10.8577	2.22459e-06
A_51_P428341	three prime repair exonuclease 2	Trex2	10.5064	5.29627e-05
A_52_P142116	olfactory receptor 782	Olfr782	10.3882	0.000405475
A_52_P931995			10.3137	5.52685e-06
A_51_P426047	olfactory receptor 782	Olfr782	10.3056	0.000147096
A_52_P152179	olfactory receptor 961	Olfr961	10.2326	3.20077e-06
A_51_P177274	solute carrier family 6 (neurotransmitter transporter), member 20B	Slc6a20b	10.2258	3.71666e-05
A_51_P369675	olfactory receptor 617	Olfr617	10.1739	0.00117001
A_51_P432117	olfactory receptor 1508	Olfr1508	9.93226	0.000949057
A_51_P220150	angiopoietin-like 7	Angptl7	9.58553	0.00014255
A_52_P300234			9.30129	2.03526e-05
A_51_P207330	transglutaminase 6	Tgm6	8.83754	0.000180904
A_51_P103328	seminal vesicle secretory protein 1	Svs1	8.63567	0.00093257
A_52_P173580	leucine-rich repeats and IQ motif containing 3	Lrriq3	8.56023	0.0034628
A_51_P225815	olfactory receptor 25	Olfr25	8.53518	0.00043496
A_51_P358700	olfactory receptor 1221	Olfr1221	8.34198	0.0018607
A_52_P498178	olfactory receptor 385	Olfr385	8.28042	0.00306594
A_51_P349888	angiogenin, ribonuclease A family, member 2	Ang2	8.13257	0.000284091
A_52_P307717	failed axon connections homolog (Drosophila)	Faxc	8.09955	0.000349384
A_52_P154564	scratch homolog 1, zinc finger protein (Drosophila)	Scrt1	8.08234	0.000372828
A_51_P502906	angiogenin, ribonuclease A family, member 4	Ang4	7.99096	0.000141157
A_51_P477225	vomeronasal 1 receptor 41	Vmn1r41	7.93792	0.000165376
A_51_P215125	olfactory receptor 1466	Olfr1466	7.82553	0.000950416
A_51_P381006	olfactory receptor 557	Olfr557	7.75479	6.32869e-05
A_52_P415047	olfactory receptor 229	Olfr229	7.55667	0.000662816
A_52_P648146	vomeronasal 2, receptor 29	Vmn2r29	7.52279	0.000141696
A_52_P618947	olfactory receptor 1487	Olfr1487	7.48891	0.000843534
A_52_P347723			7.46377	0.00103981
A_51_P179504	angiogenin, ribonuclease A family, member 3	Ang3	7.33021	0.000257643
A_51_P458474	late cornified envelope 1G	Lce1g	7.28343	0.000784246
A_51_P427624	progastricsin (pepsinogen C)	Pgc	7.14441	0.000223222
A_51_P191572	olfactory receptor 411	Olfr411	7.13591	0.000135634
A_52_P202367	murinoglobulin pseudogene	Gm10319	7.09983	0.00526086
A_52_P151626			7.0963	0.00016083
A_52_P97595	EGF-like, fibronectin type III and laminin G domains	Egflam	7.09505	0.00137083
A_52_P243045	predicted pseudogene 14920	Gm14920	7.0584	7.56106e-05
A_51_P451966	GPI anchored molecule like protein	Gml	7.04994	0.00481203
A_52_P98778	angiogenin, ribonuclease A family, member 4	Ang4	7.00276	0.00064236
A_52_P290991			6.99003	2.67999e-05
A_52_P142099	LY6/PLAUR domain containing 6	Lypd6	6.98284	0.00187554
A_52_P454640	RIKEN cDNA 9530053A07 gene	9530053A07Rik	6.97319	0.00101726
A_52_P659163	UDP glucuronosyltransferase 2 family, polypeptide A1	Ugt2a1	6.92955	0.000297689
A_51_P480861	pepsinogen 5, group I	Pga5	6.91548	5.29128e-06
A_51_P102518	transmembrane protein 225	Tmem225	6.86812	0.00310856
A_51_P325065			6.85075	1.52739e-06
A_51_P358722	LanC lantibiotic synthetase component C-like 3 (bacterial)	Lancl3	6.84134	0.00115254
A_51_P391159	angiogenin, ribonuclease, RNase A family, 5	Ang	6.83621	0.000198795
A_52_P223168			6.80717	0.000708356
A_52_P2259			6.7957	9.05154e-05
A_51_P520224	RIKEN cDNA A030005K14 gene	A030005K14Rik	6.79234	5.06959e-05
A_51_P311105	sodium channel, voltage-gated, type X, alpha	Scn10a	6.68868	0.000194376
A_51_P354224	sine oculis-related homeobox 2	Six2	6.56113	0.00127289
A_52_P468639	olfactory receptor 450	Olfr450	6.54113	0.000101823
A_51_P247168	WD repeat domain 96	Wdr96	6.36279	0.000498862
A_52_P675229	sine oculis-related homeobox 3	Six3	6.28243	6.68776e-05
A_51_P233846	olfactory receptor 1491	Olfr1491	6.28153	0.000384111
A_51_P211064	olfactory receptor 690	Olfr690	6.2013	0.00023175
A_52_P844788			6.16832	0.000619408
A_51_P389317	olfactory receptor 676	Olfr676	6.06035	0.00350523
A_51_P307380			6.04235	0.000264558
A_51_P138238	olfactory receptor 1348	Olfr1348	6.02283	0.00236677
A_52_P174604	RIKEN cDNA 4930458B22 gene	4930458B22Rik	5.9924	7.93472e-05
A_52_P471787			5.97983	7.43889e-05
A_52_P39614	vomeronasal 2, receptor 45	Vmn2r45	5.95348	0.00274572
A_51_P382407	septin 14	2020-09-14	5.93579	0.000991496
A_51_P421303	calcyon neuron-specific vesicular protein	Caly	5.84799	7.5169e-06
A_52_P130642	ankyrin repeat domain 42	Ankrd42	5.84651	0.00023702
A_51_P208891			5.84187	0.000780801
A_51_P470905	transmembrane protein 52	Tmem52	5.83165	2.8279e-05
A_52_P412056			5.82487	0.00089229
A_52_P681930	solute carrier family 22 (organic anion transporter), member 6	Slc22a6	5.79864	0.000214352
A_52_P543367			5.78197	0.000112819
A_52_P311651	RIKEN cDNA C330018A13 gene	C330018A13Rik	5.74409	0.00419027
A_52_P516972	olfactory receptor 486	Olfr486	5.73239	0.000912481
A_51_P227275	casein kappa	Csn3	5.70365	0.000406803
A_52_P985950	predicted gene 8140	Gm8140	5.69803	0.00026888
A_52_P373912	predicted gene 3161	Gm3161	5.69106	4.90336e-05
A_51_P318028	olfactory receptor 134	Olfr134	5.67632	0.00072787
A_51_P475728	zinc finger protein 689	Zfp689	5.67467	0.00383632
A_51_P299475	olfactory receptor 63	Olfr63	5.67198	0.000365623
A_51_P117015	olfactory receptor 1355	Olfr1355	5.65002	0.000604788
A_51_P517952	two pore segment channel 2	Tpcn2	5.63255	1.9523e-07
A_51_P273234	olfactory receptor 649	Olfr649	5.62896	0.000691753
A_51_P257718			5.60352	0.00143527
A_51_P244810	leucine rich repeat containing 39	Lrrc39	5.52789	0.00111984
A_51_P445823	kallikrein related-peptidase 9	Klk9	5.52533	0.00136046
A_52_P526816	integrin alpha 4	Itga4	5.51404	0.00137982
A_51_P331737	acyl-CoA synthetase medium-chain family member 2	Acsm2	5.50054	0.00291708
A_51_P435987	N-deacetylase/N-sulfotransferase (heparin glucosaminyl) 4	Ndst4	5.47011	0.00135939
A_51_P269404	flavin containing monooxygenase 3	Fmo3	5.4479	0.00436475
A_51_P136521	Ly6/Plaur domain containing 2	Lypd2	5.43252	5.37021e-05
A_52_P505824			5.42994	0.000302883
A_51_P115303			5.42776	0.00166677
A_52_P742125	uncharacterized LOC102639193	LOC102639193	5.40745	0.000116364
A_52_P305523			5.39554	0.00291707
A_51_P180849			5.37723	0.00561077
A_51_P449055			5.35762	0.00194142
A_51_P411801	olfactory receptor 368	Olfr368	5.32917	0.000109746
A_51_P244879	hypothetical protein, MNCb-2457	AB041806	5.32271	0.000713207
A_52_P547390			5.31929	0.000313496
A_52_P141454	galanin-like peptide	Galp	5.26349	0.00272309
A_51_P289976	olfactory receptor 693	Olfr693	5.25537	0.00303636
A_52_P466459			5.2538	4.77226e-05
A_52_P329670			5.24987	0.000406082
A_51_P340525	olfactory receptor 357	Olfr357	5.24495	0.000981035
A_51_P391485	inter-alpha trypsin inhibitor, heavy chain 1	Itih1	5.21605	0.000222529
A_51_P335694	keratin associated protein 4-7	Krtap4-7	5.21019	0.000165308
A_51_P261494	baculoviral IAP repeat-containing 7 (livin)	Birc7	5.20881	0.00183355
A_52_P868567			5.17346	0.00165261
A_51_P312024	olfactory receptor 1222	Olfr1222	5.15533	0.000492571
A_51_P352385	isthmin 1 homolog (zebrafish)	Ism1	5.13685	7.7236e-07
A_51_P187151	growth factor receptor bound protein 10	Grb10	5.1212	0.00273647
A_51_P479158	IQ motif containing H	Iqch	5.11251	0.000353237
A_52_P157705	ER membrane associated RNA degradation	Ermard	5.10943	9.15548e-06
A_51_P494315	olfactory receptor 1313	Olfr1313	5.1005	0.00277686
A_51_P276203	NLR family, pyrin domain containing 9C	Nlrp9c	5.09785	6.17938e-05
A_52_P526390	kelch-like 13	Klhl13	5.09464	0.000593143
A_51_P213945	HFM1, ATP-dependent DNA helicase homolog (S. cerevisiae)	Hfm1	5.09182	0.00041967
A_52_P256492	glutamate receptor interacting protein 2	Grip2	5.06824	0.0014198
A_51_P128913	olfactory receptor 231	Olfr231	5.05848	0.00485429
A_51_P243393	olfactory receptor 1163	Olfr1163	5.0566	0.0034546
A_52_P70479	NIMA (never in mitosis gene a)-related expressed kinase 1	Nek1	5.05069	0.00424275
A_51_P458584	formyl peptide receptor, related sequence 3	Fpr-rs3	5.02001	0.0034941
A_52_P682996			5.01261	0.00468482
A_52_P581659	neuregulin 2	Nrg2	5.00811	0.000187229
A_52_P312189	kinase non-catalytic C-lobe domain (KIND) containing 1	Kndc1	5.00792	0.000280432
A_51_P512439	vomeronasal 1 receptor 51	Vmn1r51	5.00767	0.000549114
A_51_P219424	serine (or cysteine) peptidase inhibitor, clade B, member 9d	Serpinb9d	4.99559	0.00556072
A_51_P283384	vomeronasal 1 receptor 237	Vmn1r237	4.98014	0.00116326
A_51_P123314	olfactory receptor 74	Olfr74	4.97958	0.00520973
A_52_P454962			4.9783	0.00190332
A_51_P332228	nucleolar protein 4	Nol4	4.97188	0.00346817
A_52_P167935	NLR family, pyrin domain containing 9C	Nlrp9c	4.95142	0.00482633
A_51_P187052	follicle stimulating hormone beta	Fshb	4.95043	0.000355744
A_51_P254771	uncharacterized protein D930021N14	D930021N14	4.94317	0.00123665
A_51_P175424	carbonic anhydrase 14	Car14	4.93802	8.32928e-06
A_51_P277970	postmeiotic segregation increased 1 (S. cerevisiae)	Pms1	4.92512	1.70947e-05
A_52_P213932	a disintegrin-like and metallopeptidase (reprolysin type) with thrombospondin type 1 mo	Adamts1	4.89885	4.07468e-05
A_51_P433287	vomeronasal 1 receptor 236	Vmn1r236	4.89106	0.00424979
A_52_P668206	RIKEN cDNA 4921525O09 gene	4921525O09Rik	4.8674	9.29194e-05
A_51_P197499	Bartter syndrome, infantile, with sensorineural deafness (Barttin)	Bsnd	4.82745	0.00149048
A_52_P232508	major urinary protein 3	Mup3	4.81769	8.05261e-05
A_51_P330380	cytochrome P450, family 2, subfamily b, polypeptide 23	Cyp2b23	4.81203	0.00312915
A_52_P322029	RIKEN cDNA 4930470P17 gene	4930470P17Rik	4.79115	0.000764289
A_52_P396459	a disintegrin and metallopeptidase domain 19 (meltrin beta)	Adam19	4.75764	0.000376378
A_51_P487048	reproductive homeobox 6	Rhox6	4.7544	0.000374441
A_52_P536022	RAS protein-specific guanine nucleotide-releasing factor 1	Rasgrf1	4.72212	0.0028888
A_51_P474996			4.72082	4.28818e-05
A_51_P367780	ADAMTS-like 2	Adamtsl2	4.70333	4.31905e-06
A_52_P87900	family with sequence similarity 107, member A	Fam107a	4.70057	6.06398e-05
A_51_P312825	persephin	Pspn	4.68771	0.00513714
A_51_P151316	gamma-aminobutyric acid (GABA) A receptor, subunit alpha 5	Gabra5	4.68146	0.000463372
A_52_P811011			4.67091	0.000243457
A_52_P374395			4.66582	0.000155422
A_51_P391897	olfactory receptor 125	Olfr125	4.65495	0.00450844
A_51_P225310	olfactory receptor 1371	Olfr1371	4.6379	0.00510457
A_52_P544468			4.60253	0.00205773
A_51_P348922	olfactory receptor 1	Olfr1	4.59833	0.000872248
A_51_P124313	olfactory receptor 414	Olfr414	4.59523	0.000396863
A_51_P245465			4.5862	7.38895e-05
A_51_P277756	taste receptor, type 1, member 2	Tas1r2	4.57944	0.00152889
A_51_P491777	olfactory receptor 59	Olfr59	4.56159	0.000679376
A_52_P747794			4.55169	0.00511731
A_52_P31292			4.54758	0.000155974
A_51_P145340	olfactory receptor 1115	Olfr1115	4.52913	0.000904714
A_52_P578181	hydroxymethylbilane synthase	Hmbs	4.52663	0.000592939
A_51_P487746	olfactory receptor 1097	Olfr1097	4.51045	0.00126666
A_51_P179933			4.50906	3.30487e-07
A_51_P201751	olfactory receptor 870	Olfr870	4.50405	0.00322802
A_52_P203948	phospholipase A2, group IVE	Pla2g4e	4.49976	6.86304e-06
A_52_P495251	predicted gene 10220	Gm10220	4.49957	0.000657595
A_51_P295787	vomeronasal 1 receptor 62	Vmn1r62	4.48817	0.000203893
A_52_P117834			4.48659	0.000114348
A_52_P659953	spermatogenesis associated 20	Spata20	4.43479	0.00383257
A_51_P511250	family with sequence similarity 46, member B	Fam46b	4.43199	0.000205353
A_51_P295635	RIKEN cDNA D730050B12 gene	D730050B12Rik	4.42066	0.00390698
A_51_P325135			4.40941	0.0017775
A_52_P370746	RIKEN cDNA 1700084E18 gene	1700084E18Rik	4.39034	0.00181929
A_51_P434995	SRC kinase signaling inhibitor 1	Srcin1	4.37194	0.000809309
A_51_P182244	Rho GTPase activating protein 31	Arhgap31	4.37159	0.000443749
A_51_P212611	N-acetyltransferase 3	Nat3	4.37007	0.000120794
A_51_P410346	patched homolog 2	Ptch2	4.36639	0.000693667
A_52_P58283	potassium voltage-gated channel, shaker-related subfamily, member 5	Kcna5	4.36525	0.00284352
A_51_P301549	UHRF1 (ICBP90) binding protein 1	Uhrf1bp1	4.35305	0.00102608
A_51_P491610	RIKEN cDNA E030042N06 gene	E030042N06Rik	4.32914	5.81764e-05
A_51_P388329	AF4/FMR2 family, member 3	Aff3	4.32714	0.000255005
A_52_P305767	myozenin 1	Myoz1	4.32323	0.000152359
A_52_P275858	sushi, nidogen and EGF-like domains 1	Sned1	4.32	0.000103356
A_52_P12403	solute carrier family 38, member 4	Slc38a4	4.31817	0.00102846
A_51_P303097	secretoglobin, family 3A, member 2	Scgb3a2	4.31392	0.000110836
A_52_P214347	cystatin 11	Cst11	4.31164	0.0014055
A_51_P298790	neurogenin 1	Neurog1	4.3095	0.000139341
A_52_P393181	sparc/osteonectin, cwcv and kazal-like domains proteoglycan 2	Spock2	4.30236	0.000572099
A_51_P150979	olfactory receptor 967	Olfr967	4.2928	0.0022096
A_51_P227124	cullin 7	Cul7	4.27968	0.00546282
A_51_P309968	dachsous 2 (Drosophila)	Dchs2	4.27409	0.00451993
A_51_P309338	ATP-binding cassette, sub-family B (MDR/TAP), member 11	Abcb11	4.27383	5.80584e-05
A_51_P382608	olfactory receptor 483	Olfr483	4.27206	0.00189112
A_52_P160397	RIKEN cDNA 2410137M14 gene	2410137M14Rik	4.25356	0.00509457
A_51_P210860			4.2467	0.0019352
A_52_P384419			4.24051	0.00576004
A_52_P211185	guanine nucleotide binding protein, alpha transducing 1	Gnat1	4.23389	8.76402e-06
A_52_P838078	RIKEN cDNA B230354K17 gene	B230354K17Rik	4.21419	0.000319773
A_52_P17918	defensin beta 38	Defb38	4.21363	0.00180031
A_52_P104658	keratin 6A	Krt6a	4.20645	0.00298219
A_52_P628702	contactin 2	Cntn2	4.2033	0.000769269
A_51_P114403			4.19123	0.00018595
A_51_P264267	RIKEN cDNA 9330168M11 gene	9330168M11Rik	4.17308	0.00165673
A_52_P731138			4.16525	0.000280574
A_52_P523473	proline-rich transmembrane protein 3	Prrt3	4.15543	0.00396043
A_52_P66596	DMRT-like family B with proline-rich C-terminal, 1	Dmrtb1	4.14292	0.0005782
A_52_P359282	testis expressed gene 14	Tex14	4.13493	0.000217795
A_51_P321235	myelin protein zero	Mpz	4.13135	0.000162
A_52_P200686	G protein-coupled receptor 114	Gpr114	4.12823	3.41676e-05
A_52_P673711	RIKEN cDNA 5330439M10 gene	5330439M10Rik	4.12602	7.45734e-05
A_52_P108401	thrombospondin type laminin G domain and EAR repeats	Tspear	4.10946	0.000461927
A_51_P341487	RIKEN cDNA 1700028P14 gene	1700028P14Rik	4.10673	0.00328293
A_52_P390844	olfactory receptor 740	Olfr740	4.09939	0.00147925
A_51_P310109	olfactory receptor 52	Olfr52	4.09547	0.000342016
A_51_P503671	synaptotagmin XIII	Syt13	4.09081	0.000419706
A_52_P854619			4.08568	0.00143545
A_52_P143129	enolase 4	Eno4	4.08488	0.000151717
A_51_P145020	leucine-rich repeat, immunoglobulin-like and transmembrane domains 1	Lrit1	4.08117	0.00117685
A_51_P227239	olfactory receptor 380	Olfr380	4.06856	0.00311987
A_52_P181408	dipeptidylpeptidase 10	Dpp10	4.05168	0.000299343
A_52_P195535	RIKEN cDNA 2210418O10 gene	2210418O10Rik	4.05033	0.00187932
A_51_P119890	mesoderm induction early response 1 homolog (Xenopus laevis	Mier1	4.04964	0.000690737
A_52_P1044964	glutamate receptor, ionotropic, NMDA2B (epsilon 2)	Grin2b	4.04301	8.81047e-05
A_52_P377532	fatty acid desaturase domain family, member 6	Fads6	4.02679	8.64868e-05
A_51_P133148			4.01962	0.00416377
A_51_P387072	predicted gene 13103	Gm13103	4.01038	0.000589171
A_51_P186374	GRB2-related adaptor protein 2	Grap2	4.00762	0.00411929
A_51_P512969	cartilage intermediate layer protein 2	Cilp2	4.00444	0.000407142
A_51_P189442	alcohol dehydrogenase 4 (class II), pi polypeptide	Adh4	4.00437	0.00178478
A_52_P342654	protease, serine 33	Prss33	3.99869	0.00077457
A_51_P352027			3.99062	4.61195e-05
A_51_P279693	cytochrome P450, family 1, subfamily a, polypeptide 1	Cyp1a1	3.98972	0.000899384
A_51_P326685	leucine-rich repeats and transmembrane domains 1	Lrtm1	3.98771	0.005599
A_51_P361858			3.98544	0.00104893
A_51_P373705	vomeronasal 1 receptor 185	Vmn1r185	3.98515	2.46406e-05
A_51_P349652	L-amino acid oxidase 1	Lao1	3.9842	0.000105435
A_51_P180603	olfactory receptor 77	Olfr77	3.98055	0.000757264
A_52_P441417			3.9679	4.27039e-05
A_52_P820445			3.96681	0.00224048
A_52_P178651	solute carrier family 1 (glial high affinity glutamate transporter), member 2	Slc1a2	3.95338	0.00290758
A_52_P681368	prostaglandin I receptor (IP)	Ptgir	3.94838	0.00079467
A_51_P478132	RIKEN cDNA 2210019G11 gene	2210019G11Rik	3.9481	0.000769824
A_52_P672368	zinc finger, matrin type 4	Zmat4	3.93697	0.000173081
A_52_P348667			3.93355	0.00266571
A_51_P246428	olfactory receptor 15	Olfr15	3.91758	0.00475235
A_51_P211671	potassium voltage-gated channel, Isk-related subfamily, member 1	Kcne1	3.91088	2.64969e-05
A_51_P417568	olfactory receptor 1445	Olfr1445	3.90542	0.000444289
A_51_P399472	catsper channel auxiliary subunit gamma 2	Catsperg2	3.89037	0.000274713
A_51_P281912	G protein-coupled receptor 137C	Gpr137c	3.88279	0.00303506
A_51_P253897	prostate stem cell antigen	Psca	3.87636	0.00104607
A_51_P265643	RIKEN cDNA A230072E10 gene	A230072E10Rik	3.87218	3.02331e-07
A_52_P546343			3.87123	0.00129257
A_51_P484279	olfactory receptor 55	Olfr55	3.86939	3.0697e-05
A_52_P318653	cytohesin 1 interacting protein	Cytip	3.86449	0.000205305
A_52_P450528	fibroblast growth factor 2, opposite strand	Fgf2os	3.86285	0.000886043
A_52_P296244	fibroblast growth factor 8	Fgf8	3.85623	0.00564158
A_52_P385752	prolactin releasing hormone receptor	Prlhr	3.84687	1.40046e-05
A_52_P598530	RIKEN cDNA 1700025F24 gene	1700025F24Rik	3.84432	0.00340912
A_52_P646533			3.8345	0.0044289
A_52_P103732	olfactory receptor 741	Olfr741	3.83247	2.1641e-05
A_52_P1125131			3.82426	0.00028486
A_51_P173678	solute carrier family 10 (sodium/bile acid cotransporter family), member 6	Slc10a6	3.81695	0.000233221
A_51_P516033			3.81694	0.000227029
A_52_P414438			3.81579	0.000338015
A_52_P102722	RIKEN cDNA D030025P21 gene	D030025P21Rik	3.80891	0.00133422
A_51_P266883	major urinary protein 4	Mup4	3.80475	0.00110201
A_52_P316199			3.80256	0.000409001
A_52_P544286	RIKEN cDNA 4930505N22 gene	4930505N22Rik	3.79532	0.000878591
A_52_P656790	cardiotrophin 2	Ctf2	3.79256	4.53232e-05
A_51_P512061	RIKEN cDNA 1600015I10 gene	1600015I10Rik	3.78355	0.000394746
A_51_P359424	smoothelin-like 1	Smtnl1	3.77614	0.000131919
A_52_P192699	leukemia inhibitory factor receptor	Lifr	3.77573	0.000711302
A_52_P285872	nicalin homolog (zebrafish)	Ncln	3.76924	0.000176933
A_51_P482148	MDS1 and EVI1 complex locus	Mecom	3.76621	0.000238899
A_52_P64383	Kruppel-like factor 15	Klf15	3.75944	8.01991e-06
A_52_P347270			3.75521	0.000347449
A_51_P498483	FERM domain containing 3	Frmd3	3.74194	0.00361499
A_51_P179442	adrenergic receptor, beta 3	Adrb3	3.73343	0.0022473
A_52_P395835			3.73226	9.60513e-05
A_51_P290191	macrophage stimulating 1 (hepatocyte growth factor-like)	Mst1	3.70046	0.000123025
A_52_P237973	olfactory receptor 170	Olfr170	3.69267	0.0018316
A_52_P41660			3.68714	0.00135301
A_51_P184156	cripto, FRL-1, cryptic family 1	Cfc1	3.6864	0.00039005
A_52_P624444	gamma-aminobutyric acid (GABA) B receptor, 1	Gabbr1	3.67439	0.00199617
A_52_P485686	RIKEN cDNA 4930543E12 gene	4930543E12Rik	3.67339	0.000622815
A_52_P139439			3.66672	0.00206971
A_52_P79132			3.66428	0.00227451
A_52_P107406	pregnancy-associated plasma protein A	Pappa	3.66086	0.00235389
A_52_P441462	nudix (nucleoside diphosphate linked moiety X)-type motif 6	Nudt6	3.65589	0.000745004
A_51_P430165	G protein-coupled receptor 1	Gpr1	3.64956	0.00354192
A_52_P58930			3.64348	8.74609e-05
A_52_P575919	SMAD family member 9	Smad9	3.63858	0.00365664
A_52_P215207	RIKEN cDNA A630077J23 gene	A630077J23Rik	3.62632	0.000105458
A_51_P208152	RIKEN cDNA 3930402G23 gene	3930402G23Rik	3.62556	1.72174e-06
A_52_P364631			3.62474	7.95024e-05
A_51_P346445	heat shock protein family, member 7 (cardiovascular)	Hspb7	3.61893	9.48126e-05
A_51_P128422			3.60858	0.00254418
A_52_P580967	regulatory factor X, 7	Rfx7	3.59796	0.00327718
A_51_P235816	TSC22 domain family, member 3	Tsc22d3	3.59582	1.91889e-06
A_51_P235448	olfactory receptor 544	Olfr544	3.58865	0.000420429
A_51_P478722	T cell specific GTPase 1	Tgtp1	3.58742	0.00140837
A_51_P486971	RIKEN cDNA 4933413G19 gene	4933413G19Rik	3.58706	0.00307637
A_51_P239003			3.58691	0.00308362
A_52_P715128			3.58393	0.00198887
A_51_P229129	olfactory receptor 1218	Olfr1218	3.58221	7.9746e-05
A_51_P318430	protein phosphatase 1, regulatory subunit 17	Ppp1r17	3.57384	0.00185929
A_51_P331809	T cell leukemia/lymphoma 1B, 4	Tcl1b4	3.56727	0.000347979
A_51_P412955			3.56463	0.00295809
A_52_P545705	ribosomal protein S6 kinase-like 1	Rps6kl1	3.54632	0.00430214
A_51_P210270	olfactory receptor 502	Olfr502	3.54582	0.00157046
A_51_P422934	olfactory receptor 535	Olfr535	3.54097	5.75327e-06
A_51_P182311	C-type lectin domain family 2, member i	Clec2i	3.53818	0.000162424
A_52_P39724	Braf transforming gene	Braf	3.53404	0.000492463
A_51_P186510	SEBOX homeobox	Sebox	3.53139	0.000515729
A_52_P662489			3.53036	0.00412596
A_52_P673089	uncharacterized LOC102635301	LOC102635301	3.52903	0.00400777
A_52_P429944	amyloid beta (A4) precursor protein binding, family A, member 1	Apba1	3.51193	0.00475256
A_51_P428977	predicted gene 16551	Gm16551	3.5109	0.00120824
A_51_P204109	olfactory receptor 1442	Olfr1442	3.50239	0.00284007
A_52_P79318	p53 induced death domain protein 1	Pidd1	3.4982	0.000213871
A_52_P747416			3.49107	0.00155163
A_51_P214766			3.49027	0.00041895
A_51_P143495	Bardet-Biedl syndrome 9 (human)	Bbs9	3.47686	5.63023e-06
A_52_P594116	cytochrome P450, family 21, subfamily a, polypeptide 1	Cyp21a1	3.47038	2.14187e-05
A_52_P420665	urotensin 2B	Uts2b	3.4668	0.00063417
A_52_P640194	kelch-like 32	Klhl32	3.46639	0.000135273
A_52_P470506	contactin associated protein-like 5C	Cntnap5c	3.46493	0.00221027
A_51_P281273	olfactory receptor 703	Olfr703	3.46459	0.00124606
A_51_P186574	testicular haploid expressed gene	Theg	3.45286	0.00418344
A_52_P24793	argonaute RISC catalytic subunit 3	Ago3	3.44612	0.00207026
A_52_P370031			3.44415	0.00478549
A_51_P417906			3.43787	7.88196e-06
A_51_P245895	mitogen-activated protein kinase 4	Mapk4	3.43169	0.00019354
A_51_P119469	ELKS/RAB6-interacting/CAST family member 1	Erc1	3.43005	0.00579565
A_52_P205810	germinal center associated, signaling and motility	Gcsam	3.4286	0.000285481
A_52_P171166	cDNA sequence BC048679	BC048679	3.42424	0.00253589
A_52_P80486	protein phosphatase 1, regulatory (inhibitor) subunit 12B	Ppp1r12b	3.41801	0.00279042
A_52_P358720	olfactory receptor 266	Olfr266	3.41633	0.000431744
A_52_P948210			3.39899	0.00264525
A_51_P448702			3.38886	0.00166896
A_51_P192397	signal peptide, CUB domain, EGF-like 2	Scube2	3.3849	0.000105843
A_51_P419551	5-hydroxytryptamine (serotonin) receptor 1D	Htr1d	3.37981	0.00382728
A_51_P264444	Ral GTPase activating protein, alpha subunit 2 (catalytic)	Ralgapa2	3.37677	0.00345078
A_52_P997193			3.37473	0.00571965
A_51_P318051	olfactory receptor 726	Olfr726	3.36529	0.00286321
A_51_P105800	PH domain and leucine rich repeat protein phosphatase 2	Phlpp2	3.35746	0.000227921
A_51_P358066	MKL/myocardin-like 2	Mkl2	3.35723	0.000379181
A_51_P513653	olfactory receptor 497	Olfr497	3.35404	0.00575009
A_51_P316275	olfactory receptor 809	Olfr809	3.35233	2.44323e-05
A_51_P149004	NK2 homeobox 6	Nkx2-6	3.35217	0.00553933
A_51_P494992	runt related transcription factor 3	Runx3	3.35143	0.000550094
A_52_P275525	vomeronasal 1 receptor 58	Vmn1r58	3.34867	0.00022521
A_51_P196019	transient receptor potential cation channel, subfamily C, member 1	Trpc1	3.33918	0.00126846
A_51_P120415	olfactory receptor 507	Olfr507	3.3372	0.000185966
A_51_P517706	fibroblast growth factor 11	Fgf11	3.33657	0.000987623
A_51_P341296	DMRT-like family B with proline-rich C-terminal, 1	Dmrtb1	3.33526	0.000374275
A_51_P207706	family with sequence similarity 180, member A	Fam180a	3.3331	0.000826761
A_52_P455077	tau tubulin kinase 1	Ttbk1	3.3285	0.000250741
A_51_P292582	elongation of very long chain fatty acids (FEN1/Elo2, SUR4/Elo3, yeast)-like 2	Elovl2	3.31926	0.00331144
A_52_P358127	AKNA domain containing 1	Aknad1	3.31877	0.000225353
A_52_P698715	LIM homeobox 1, opposite strand	Lhx1os	3.3171	0.00389672
A_52_P544060	renin 1 structural	Ren1	3.31641	0.000516853
A_51_P394104	defensin beta 35	Defb35	3.31367	0.00262112
A_52_P254088	interferon lambda 3	Ifnl3	3.31362	0.00149026
A_51_P161207	regulatory factor X, 3 (influences HLA class II expression)	Rfx3	3.30988	0.00125716
A_51_P183985	RIKEN cDNA 1500009C09 gene	1500009C09Rik	3.308	0.00144493
A_51_P505384	contactin 4	Cntn4	3.30514	0.000163895
A_51_P353524	RIKEN cDNA 4930568D16 gene	4930568D16Rik	3.2971	0.00346029
A_52_P73046			3.29411	0.000714707
A_52_P392149	DC-STAMP domain containing 1	Dcst1	3.2865	0.00118721
A_51_P463894	unkempt-like (Drosophila)	Unkl	3.28418	0.00529373
A_52_P671439			3.28001	0.000295546
A_51_P101985	coiled-coil domain containing 85A	Ccdc85a	3.27705	0.00292028
A_51_P412817	dynein, axonemal, heavy chain 2	Dnah2	3.26506	0.000532572
A_51_P356055	gastrin releasing peptide	Grp	3.26194	0.00120249
A_52_P972993			3.26038	0.00207859
A_51_P291637	heat shock protein, alpha-crystallin-related, B9	Hspb9	3.25772	0.000163135
A_52_P1075973	uncharacterized LOC102639019	LOC102639019	3.25741	0.00507509
A_52_P896	dymeclin	Dym	3.2525	0.00312164
A_51_P241897	SRY (sex determining region Y)-box 14	Sox14	3.2508	0.00468411
A_52_P389965	aldo-keto reductase family 1, member C-like	Akr1cl	3.25011	2.36166e-05
A_51_P300986			3.24918	0.00577861
A_51_P220156	BPI fold containing family B, member 1	Bpifb1	3.24747	0.00128693
A_51_P243094	vomeronasal 1 receptor 42	Vmn1r42	3.24685	0.00123409
A_51_P420859	solute carrier family 30 (zinc transporter), member 3	Slc30a3	3.24348	0.00403146
A_52_P343661	lipocalin 10	Lcn10	3.24068	0.000888333
A_52_P479051	keratin associated protein 6-1	Krtap6-1	3.23737	0.000175387
A_52_P668219	RIKEN cDNA 4933400F21 gene	4933400F21Rik	3.23706	0.00232375
A_52_P826666			3.23594	0.000210984
A_52_P302051	vomeronasal 2, receptor, pseudogene 57	Vmn2r-ps57	3.23508	0.00251565
A_52_P363587	chromodomain helicase DNA binding protein 6	Chd6	3.2221	0.000238276
A_52_P811392			3.2172	0.000275617
A_51_P329003	solute carrier family 25 (mitochondrial carrier; adenine nucleotide translocator), memb	Slc25a31	3.21426	0.00117235
A_52_P156251	family with sequence similarity 19, member A1	Fam19a1	3.21328	0.000134629
A_51_P434227	olfactory receptor 700	Olfr700	3.20978	0.00162567
A_51_P340027	pregnancy-associated plasma protein A	Pappa	3.20883	0.000535295
A_51_P151234	olfactory receptor 630	Olfr630	3.20627	0.00232299
A_52_P551956	melanoma antigen, family A, 6	Magea6	3.20432	0.00181384
A_51_P128186	olfactory receptor 883	Olfr883	3.20118	6.33074e-05
A_51_P465459			3.20024	0.00265098
A_51_P194525	aristaless-like homeobox 3	Alx3	3.19709	0.000100164
A_52_P371388			3.19299	0.00452012
A_51_P463791	serine/arginine repetitive matrix 3	Srrm3	3.18762	0.00279611
A_51_P501844	cytochrome P450, family 26, subfamily b, polypeptide 1	Cyp26b1	3.18704	0.00196939
A_52_P188856	predicted gene 7056	Gm7056	3.18636	0.000104412
A_51_P487004	doublesex and mab-3 related transcription factor like family C2	Dmrtc2	3.18218	0.000891943
A_51_P279827	olfactory receptor 550	Olfr550	3.18127	0.000166756
A_51_P131380			3.17826	0.00188474
A_52_P763389	RIKEN cDNA B930095M22 gene	B930095M22Rik	3.1778	0.000253629
A_51_P436559	immunoglobulin superfamily, DCC subclass, member 3	Igdcc3	3.17657	0.00186325
A_52_P300364	EFR3 homolog A (S. cerevisiae)	Efr3a	3.17623	0.00254868
A_51_P155909	RIKEN cDNA 1700113H08 gene	1700113H08Rik	3.17399	0.00465968
A_51_P464000	ghrelin	Ghrl	3.17329	0.00372281
A_51_P424690	regulator of G-protein signaling 20	Rgs20	3.17094	0.00210477
A_52_P225117	RIKEN cDNA 1110025L11 gene	1110025L11Rik	3.16767	0.00379306
A_51_P511918	protocadherin beta 18	Pcdhb18	3.16504	0.000120175
A_51_P196213	olfactory receptor 978	Olfr978	3.15743	0.0040391
A_51_P416705	leucine rich repeat protein 2, neuronal	Lrrn2	3.1565	0.00240743
A_52_P289829			3.15398	0.000906976
A_51_P448094	peptidyl arginine deiminase, type VI	Padi6	3.14827	0.00134992
A_52_P536096	apolipoprotein L 8	Apol8	3.1462	0.00110958
A_51_P514902	olfactory receptor 446	Olfr446	3.1441	0.00424471
A_51_P214360	vestigial like 1 homolog (Drosophila)	Vgll1	3.14373	0.00415691
A_51_P408910	calcium channel, voltage-dependent, gamma subunit 2	Cacng2	3.14187	0.00543438
A_52_P517174	WD repeat domain 66	Wdr66	3.14003	0.000639757
A_51_P224064	kelch-like 38	Klhl38	3.13965	0.00146002
A_51_P104783	radial spoke head 6 homolog A (Chlamydomonas)	Rsph6a	3.13412	0.00165005
A_51_P240624	olfactory receptor 642	Olfr642	3.13334	0.00439821
A_51_P273005	actin-like 7a	Actl7a	3.13137	0.00118841
A_51_P426066			3.12875	0.00317096
A_51_P516016	small proline-rich protein 2G	Sprr2g	3.12719	0.000222489
A_51_P404263	alcohol dehydrogenase, iron containing, 1	Adhfe1	3.12464	0.0011128
A_52_P570487	olfactory receptor 1344	Olfr1344	3.12349	0.00206597
A_51_P316935	RIKEN cDNA 8430408G22 gene	8430408G22Rik	3.12004	0.00121125
A_51_P399277			3.11564	0.000481836
A_51_P302346	olfactory receptor 985	Olfr985	3.11326	0.000851535
A_52_P650540	NLR family, pyrin domain containing 3	Nlrp3	3.1089	0.000161712
A_51_P468020	dynein, axonemal assembly factor 1	Dnaaf1	3.10707	0.00105273
A_52_P638251			3.0945	0.00079629
A_51_P450140	cytochrome P450, family 1, subfamily a, polypeptide 2	Cyp1a2	3.09413	0.00137345
A_52_P489295	a disintegrin-like and metallopeptidase (reprolysin type) with thrombospondin type 1 mo	Adamts1	3.09298	1.52352e-05
A_52_P263092	RIKEN cDNA 1700001C02 gene	1700001C02Rik	3.09181	0.00106192
A_51_P436596	rabphilin 3A	Rph3a	3.08591	0.00486216
A_51_P501622	RIKEN cDNA 1700120K04 gene	1700120K04Rik	3.08399	0.000144087
A_51_P194628	transport and golgi organization 6	Tango6	3.082	0.000120993
A_52_P600760	phosphodiesterase 4A, cAMP specific	Pde4a	3.08056	0.00196362
A_51_P201672	uncharacterized LOC102643054	LOC102643054	3.0801	0.00200013
A_51_P235994	WD repeat and FYVE domain containing 3	Wdfy3	3.07825	0.00022867
A_51_P154473	melanocortin 1 receptor	Mc1r	3.0781	0.000102688
A_52_P869136			3.07498	0.00051513
A_51_P450682	testis, prostate and placenta expressed	Tepp	3.07225	0.000991222
A_51_P235821	TSC22 domain family, member 3	Tsc22d3	3.06433	3.74354e-06
A_52_P551771	olfactory receptor 849	Olfr849	3.06155	0.00291245
A_51_P211305	alpha-kinase 3	Alpk3	3.05896	1.45702e-05
A_52_P275069	predicted gene 6792	Gm6792	3.04661	0.00539282
A_51_P352118			3.04546	0.00223793
A_52_P91454	RIKEN cDNA 1700106J16 gene	1700106J16Rik	3.04531	0.0055831
A_51_P285731	olfactory receptor 1306	Olfr1306	3.03906	0.00277643
A_51_P285077	hedgehog acyltransferase-like	Hhatl	3.03622	0.00135248
A_51_P409482			3.03386	0.00417432
A_51_P162340	RIKEN cDNA 6530402F18 gene	6530402F18Rik	3.03051	8.96818e-05
A_52_P382175			3.02833	0.000263175
A_51_P134942	vasohibin 1	Vash1	3.02346	0.000259869
A_52_P572830			3.02048	0.000703133
A_52_P353631	trace amine-associated receptor 9	Taar9	3.01392	0.00450185
A_51_P456890	sperm associated antigen 9	Spag9	3.00965	0.000173074
A_51_P185664	filamin C, gamma	Flnc	3.00652	0.000848042
A_52_P527741	tumor necrosis factor (ligand) superfamily, member 15	Tnfsf15	3.00319	0.0052388
A_52_P158095			2.99924	0.00128739
A_52_P656096			2.98857	0.00486448
A_51_P319470	olfactory receptor 951	Olfr951	2.98053	0.000498876
A_52_P1171087			2.97955	0.0030582
A_52_P855632	fibroblast growth factor 13	Fgf13	2.97923	0.00151346
A_51_P173285	NK2 homeobox 5	Nkx2-5	2.97685	0.000642812
A_52_P370453	URB1 ribosome biogenesis 1 homolog (S. cerevisiae)	Urb1	2.97606	0.00246027
A_51_P402378	ADP-ribosylation factor-like 4D	Arl4d	2.97563	1.33307e-06
A_52_P367983	zinc finger protein 385B	Zfp385b	2.97433	0.00102792
A_51_P333344	solute carrier family 25, member 34	Slc25a34	2.96676	0.0016329
A_52_P1172563	predicted gene 9944	Gm9944	2.96675	9.29886e-05
A_52_P318447	hydroxy-delta-5-steroid dehydrogenase, 3 beta- and steroid delta-isomerase 2	Hsd3b2	2.96379	0.00553469
A_52_P68633	olfactory receptor 366	Olfr366	2.96164	0.00561815
A_51_P471134	olfactory receptor 1372, pseudogene 1	Olfr1372-ps1	2.96019	0.000105033
A_51_P145404	tubulin, alpha 3A	Tuba3a	2.95411	0.00324968
A_52_P1164643	cDNA sequence AK129341	AK129341	2.94989	0.00176243
A_51_P149769			2.9468	0.00122201
A_51_P505914	protease, serine 45	Prss45	2.94226	0.00064154
A_51_P511451	RIKEN cDNA 4932443L11 gene	4932443L11Rik	2.93793	0.00296204
A_51_P135864	olfactory receptor 1269	Olfr1269	2.936	0.00404796
A_52_P495759	retinoic acid receptor, beta	Rarb	2.93378	0.000731603
A_52_P885107			2.93222	0.000385228
A_52_P625270	RIKEN cDNA 1700024G13 gene	1700024G13Rik	2.92767	0.000618358
A_51_P303784	olfactory receptor 218	Olfr218	2.9265	0.00229923
A_51_P259983			2.92437	0.00172756
A_52_P280967	serine/threonine kinase 36	Stk36	2.92162	8.04269e-05
A_51_P511608	metastasis associated gene 2	Mtag2	2.92118	0.00246674
A_51_P136390	zinc finger protein 352	Zfp352	2.92098	0.0032801
A_52_P357128	ATPase, class I, type 8B, member 3	Atp8b3	2.9161	0.000282213
A_52_P313007	olfactory receptor 469	Olfr469	2.91492	0.00260652
A_51_P172889	SH3/ankyrin domain gene 1	Shank1	2.91484	0.00376687
A_51_P476169	secreted frizzled-related sequence protein 5	Sfrp5	2.91295	0.00108709
A_51_P386052	RIKEN cDNA 4930401B11 gene	4930401B11Rik	2.90933	0.00116368
A_52_P456714	dynein, axonemal, heavy chain 1	Dnah1	2.90625	2.80605e-05
A_51_P447874	heat shock protein family, member 7 (cardiovascular)	Hspb7	2.89643	6.84557e-05
A_51_P289380	olfactory receptor 1341	Olfr1341	2.89286	0.0011007
A_52_P101515	carbamoyl-phosphate synthetase 2, aspartate transcarbamylase, and dihydroorotase	Cad	2.89101	0.000267023
A_51_P220625	uncharacterized LOC102640088	LOC102640088	2.8884	0.000244026
A_51_P358122	olfactory receptor 332	Olfr332	2.88422	0.00163375
A_52_P779005	glioblastoma amplified sequence	Gbas	2.88419	0.00191096
A_52_P384479	leucine rich repeat and fibronectin type III domain containing 5	Lrfn5	2.884	0.00531561
A_52_P256647	formin 2	Fmn2	2.88241	0.000141647
A_52_P169982	ATPase, H+ transporting, lysosomal V1 subunit B1	Atp6v1b1	2.86828	0.00407137
A_52_P251301	predicted gene 10158	Gm10158	2.86656	0.000397582
A_51_P356552	dachshund 1 (Drosophila)	Dach1	2.86536	0.0020444
A_51_P113058	olfactory receptor 1131	Olfr1131	2.8597	0.000401729
A_51_P521001	family with sequence similarity 63, member A	Fam63a	2.85909	0.00223496
A_52_P152859			2.85892	0.000173157
A_52_P543953	RIKEN cDNA A430057M04 gene	A430057M04Rik	2.85793	0.0024787
A_52_P421992	RIKEN cDNA A730009E18 gene	A730009E18Rik	2.85145	0.000404788
A_52_P68221	glutamate receptor, ionotropic, AMPA3 (alpha 3)	Gria3	2.84552	0.000145963
A_51_P291548	zinc finger protein 1, Y linked	Zfy1	2.84077	0.00340214
A_51_P424954	RIKEN cDNA B230114P17 gene	B230114P17Rik	2.83719	2.48087e-06
A_52_P194851	RIKEN cDNA 2410089E03 gene	2410089E03Rik	2.8349	0.00505903
A_51_P360586	homeobox A6	Hoxa6	2.83429	0.00024724
A_51_P300493	lysyl oxidase	Lox	2.827	0.0025525
A_52_P541353	interleukin 2	Il2	2.82591	0.000108705
A_52_P189228	uncharacterized LOC102635160	LOC102635160	2.82476	0.00118718
A_51_P429011			2.82126	0.00268749
A_52_P505930	trans-acting transcription factor 6	Sp6	2.817	0.00458452
A_52_P139788	ADAMTS-like 1	Adamtsl1	2.81547	6.0778e-06
A_52_P321831	keratin associated protein 3-1	Krtap3-1	2.81423	0.00574403
A_52_P748350			2.81118	0.00098105
A_52_P316396	ectonucleotide pyrophosphatase/phosphodiesterase 7	Enpp7	2.81018	0.00103107
A_51_P325664	olfactory receptor 799	Olfr799	2.80983	0.00196556
A_51_P481768	2-cell-stage, variable group, member 1	Tcstv1	2.80524	0.00201282
A_51_P231128	olfactory receptor 704	Olfr704	2.80414	0.000222278
A_51_P210835	nebulette	Nebl	2.80117	0.00028171
A_51_P347945	olfactory receptor 1451	Olfr1451	2.79234	0.000403273
A_52_P261427			2.79068	0.00307465
A_51_P339233	proline-rich transmembrane protein 1	Prrt1	2.79029	0.00148775
A_51_P369056	prospero homeobox 1	Prox1	2.7887	0.000146597
A_52_P276614	RIKEN cDNA 1700015E13 gene	1700015E13Rik	2.78831	0.000145577
A_51_P415546	defensin beta 6	Defb6	2.78438	0.00311601
A_51_P328354	olfactory receptor 394	Olfr394	2.78338	0.000757166
A_51_P417677	RIKEN cDNA A230072E10 gene	A230072E10Rik	2.77735	0.000575869
A_51_P488283			2.77123	0.000620489
A_52_P499948	RIKEN cDNA 1700023L04 gene	1700023L04Rik	2.76841	0.000711016
A_52_P459887			2.7684	0.00438473
A_52_P1041424			2.76467	0.000140604
A_51_P151539	MOB kinase activator 1B	Mob1b	2.76205	1.89429e-05
A_52_P486910			2.75596	1.44064e-07
A_51_P103172			2.747	0.00337198
A_51_P254019	Rho GTPase activating protein 44	Arhgap44	2.73383	0.00198855
A_51_P425010	olfactory receptor 1444	Olfr1444	2.72979	8.45096e-05
A_51_P501730	cysteine-rich secretory protein LCCL domain containing 2	Crispld2	2.72598	8.91879e-05
A_52_P159429	expressed sequence AU021092	AU021092	2.72542	0.000879277
A_51_P474822	mucin 2	Muc2	2.72156	0.00290449
A_52_P175679	predicted gene 13023	Gm13023	2.72114	0.00318056
A_51_P188227	G protein-coupled receptor 179	Gpr179	2.71959	0.00521878
A_51_P233338	olfactory receptor 46	Olfr46	2.71858	0.00327045
A_52_P345301	coiled-coil domain containing 37	Ccdc37	2.71817	0.000106277
A_51_P447258	arachidonate 12-lipoxygenase, 12R type	Alox12b	2.71664	0.000669941
A_51_P324950	protocadherin alpha 6	Pcdha6	2.71422	0.00225967
A_51_P358462	protein phosphatase 1, regulatory subunit 32	Ppp1r32	2.71227	0.0031986
A_51_P474015	RIKEN cDNA 3300002A11 gene	3300002A11Rik	2.71002	0.00433811
A_52_P358981			2.70557	0.000345689
A_51_P353814	crystallin, gamma N	Crygn	2.70506	0.00253182
A_51_P187226	RIKEN cDNA 1500015L24 gene	1500015L24Rik	2.705	0.000255017
A_51_P229163	corticotropin releasing hormone receptor 1	Crhr1	2.70289	0.000484167
A_52_P46211	amylo-1,6-glucosidase, 4-alpha-glucanotransferase	Agl	2.70152	0.00105157
A_51_P386688	keratin associated protein 19-9B	Krtap19-9b	2.69167	0.00281393
A_51_P513153	phenylethanolamine-N-methyltransferase	Pnmt	2.69001	0.000860814
A_52_P481302			2.68258	5.27733e-05
A_52_P493099	intraflagellar transport 140	Ift140	2.67782	0.00508103
A_51_P256384	ATPase, Ca++ transporting, plasma membrane 2	Atp2b2	2.67593	6.91843e-05
A_52_P390913	coiled-coil domain containing 96	Ccdc96	2.67434	0.00224874
A_51_P262202			2.6731	0.00109588
A_52_P60225			2.67224	0.00026729
A_51_P148602	chemokine (C-X-C motif) receptor 2	Cxcr2	2.6713	0.0010959
A_52_P638283	family with sequence similarity 71, member F1	Fam71f1	2.66751	0.00539181
A_52_P1116002			2.66138	0.000677267
A_52_P240671	DEAD (Asp-Glu-Ala-Asp) box polypeptide 27	Ddx27	2.66078	0.00140406
A_51_P389785	splicing factor 3a, subunit 2	Sf3a2	2.65847	0.00089905
A_51_P205728	olfactory receptor 1496	Olfr1496	2.6533	0.00517236
A_51_P193291	IQ motif containing F1	Iqcf1	2.65321	0.00240324
A_51_P141769	tripartite motif-containing 17	Trim17	2.64941	0.0004599
A_52_P62986	synaptopodin	Synpo	2.6488	5.96465e-06
A_52_P672387	cDNA sequence BC005685	BC005685	2.64714	0.00359734
A_51_P319986	nei like 3 (E. coli)	Neil3	2.64598	0.00214248
A_52_P645637	SUMO/sentrin specific peptidase 8	Senp8	2.6432	0.000479539
A_52_P66107	WD repeat and SOCS box-containing 1	Wsb1	2.643	0.000121296
A_52_P323315	transmembrane protein 151A	Tmem151a	2.64265	0.000842542
A_52_P308723	dynamin 3, opposite strand	Dnm3os	2.64219	0.00156
A_51_P448677	Purkinje cell protein 2 (L7)	Pcp2	2.64179	0.00062636
A_52_P439208	olfactory receptor 1019	Olfr1019	2.64131	0.00056633
A_51_P208781	claudin 17	Cldn17	2.64112	0.000575019
A_51_P419246	RIKEN cDNA 5830416P10 gene	5830416P10Rik	2.63918	0.000114168
A_52_P312368			2.63478	0.00248582
A_52_P664853	colony stimulating factor 2 receptor, beta, low-affinity (granulocyte-macrophage)	Csf2rb	2.63074	0.000625036
A_51_P267159	RIKEN cDNA 9030625N01 gene	9030625N01Rik	2.62683	0.000444051
A_52_P306089	RIKEN cDNA 1700061G19 gene	1700061G19Rik	2.621	0.00108615
A_52_P485142	syndecan 3	Sdc3	2.61913	8.17594e-05
A_51_P406835	meiosis defective 1	Mei1	2.61824	0.000274138
A_52_P110650	coatomer protein complex, subunit beta 2 (beta prime)	Copb2	2.61573	0.00159855
A_51_P351194	cornifelin	Cnfn	2.61471	0.000623625
A_51_P204508	adenosine deaminase, tRNA-specific 1	Adat1	2.6144	2.95751e-05
A_51_P465449	myosin binding protein C, cardiac	Mybpc3	2.61367	0.000415608
A_52_P402104			2.61365	0.000361828
A_51_P429739	kelch-like 18	Klhl18	2.61089	0.00155336
A_51_P434427	olfactory receptor 1184	Olfr1184	2.61003	0.00356558
A_51_P222252	IKAROS family zinc finger 3	Ikzf3	2.60951	0.000181944
A_51_P110791	immunoglobulin mu binding protein 2	Ighmbp2	2.60444	0.000462729
A_52_P157150	Ras association (RalGDS/AF-6) domain family member 4	Rassf4	2.60431	0.00079425
A_52_P418429	kallikrein related-peptidase 7 (chymotryptic, stratum corneum)	Klk7	2.60353	0.00452686
A_51_P168613	NUAK family, SNF1-like kinase, 1	Nuak1	2.59949	0.000410337
A_52_P141739	laminin, alpha 3	Lama3	2.59835	0.000844948
A_51_P296397	olfactory receptor 514	Olfr514	2.59704	0.00273972
A_51_P196910			2.5968	0.000815305
A_51_P442723	keratin associated protein 3-1	Krtap3-1	2.5955	0.00471129
A_51_P423948	cyclic nucleotide gated channel alpha 2	Cnga2	2.59219	9.35382e-06
A_51_P434554	inhibin alpha	Inha	2.59218	0.00107503
A_52_P361007			2.59216	0.000967699
A_52_P398334	coiled-coil domain containing 157	Ccdc157	2.58448	0.000444517
A_52_P358913	RIKEN cDNA D830024N08 gene	D830024N08Rik	2.58099	0.00258509
A_52_P570495	hedgehog acyltransferase	Hhat	2.57645	3.68085e-05
A_52_P273519			2.57207	0.000347067
A_52_P564166	myomesin 1	Myom1	2.57022	0.00163775
A_52_P26047	olfactory receptor 1387	Olfr1387	2.56561	0.00049623
A_51_P457664	cytochrome P450, family 46, subfamily a, polypeptide 1	Cyp46a1	2.56224	0.000258613
A_51_P497724	apolipoprotein L 7a	Apol7a	2.56181	0.00489253
A_51_P335146	histocompatibility 60a	H60a	2.56113	0.00431059
A_51_P383648	PDZ domain containing 2	Pdzd2	2.56104	0.000203119
A_51_P501583	RIKEN cDNA 5330426L24 gene	5330426L24Rik	2.5596	0.000953286
A_52_P493502	predicted gene 9806	Gm9806	2.55834	0.000176581
A_51_P222324	adrenergic receptor kinase, beta 2	Adrbk2	2.55683	0.00152356
A_51_P389664	scratch homolog 2, zinc finger protein (Drosophila)	Scrt2	2.5531	0.00241957
A_51_P108428	growth hormone releasing hormone	Ghrh	2.54892	0.00524091
A_52_P106091			2.54694	0.0031925
A_52_P27906	chondrolectin	Chodl	2.54647	0.0022231
A_52_P509616			2.54542	0.00227384
A_52_P281909	RIKEN cDNA 4930535I16 gene	4930535I16Rik	2.54441	3.87385e-05
A_52_P197722	3-hydroxymethyl-3-methylglutaryl-Coenzyme A lyase-like 1	Hmgcll1	2.54333	0.00228032
A_51_P497756	olfactory receptor 539	Olfr539	2.53777	0.00357834
A_52_P837066			2.5374	0.000228545
A_52_P127325	expressed sequence AI182371	AI182371	2.53644	9.6272e-05
A_51_P499653	cholinergic receptor, nicotinic, alpha polypeptide 6	Chrna6	2.53432	0.00548211
A_51_P327539	olfactory receptor 341	Olfr341	2.53164	0.00133964
A_52_P161591			2.52831	0.000679961
A_52_P488828	diacylglycerol kinase, beta	Dgkb	2.52575	0.00567943
A_52_P320445	adaptor-related protein complex 5, zeta 1 subunit	Ap5z1	2.52257	0.00143123
A_51_P114504			2.51297	0.00404462
A_51_P515664	olfactory receptor 1532, pseudogene 1	Olfr1532-ps1	2.51275	0.00512207
A_51_P265571	adrenomedullin	Adm	2.51174	0.000113247
A_52_P569028	calcium channel, voltage-dependent, gamma subunit 2	Cacng2	2.50795	0.0056489
A_51_P466731	olfactory receptor 959	Olfr959	2.50564	0.000691423
A_52_P590192	growth hormone secretagogue receptor	Ghsr	2.50043	0.0053621
A_51_P251687	serine (or cysteine) peptidase inhibitor, clade B, member 9g	Serpinb9g	2.50013	3.77599e-05
A_52_P237522			2.49637	0.00188541
A_52_P620742	insulin-like growth factor 2 mRNA binding protein 1	Igf2bp1	2.49621	0.00255755
A_51_P354548	RIKEN cDNA 2810428J06 gene	2810428J06Rik	2.49439	8.34275e-05
A_51_P331328	GPI-anchored HDL-binding protein 1	Gpihbp1	2.48885	1.08586e-06
A_52_P623211	coiled-coil domain containing 141	Ccdc141	2.48728	4.89894e-06
A_52_P828010			2.48709	0.000439048
A_51_P165408	scavenger receptor cysteine rich domain containing, group B (4 domains)	Srcrb4d	2.4839	8.2583e-05
A_51_P219266	transmembrane serine protease 6	Tmprss6	2.48098	0.000433837
A_51_P190721	olfactory receptor 598	Olfr598	2.47974	0.00286759
A_52_P289081	T cell leukemia/lymphoma 1B, 1	Tcl1b1	2.47928	0.00441958
A_51_P439403	peptidyl arginine deiminase, type I	Padi1	2.47823	0.000211155
A_51_P431800			2.47523	0.00426037
A_51_P222882	potassium voltage-gated channel, shaker-related subfamily, member 1	Kcna1	2.47303	0.000282965
A_52_P226559	potassium channel, subfamily K, member 9	Kcnk9	2.47204	4.42195e-07
A_51_P250001	H1 histone family, member N, testis-specific	H1fnt	2.47149	0.000695803
A_51_P389543	G protein-coupled receptor 98	Gpr98	2.46941	0.000236496
A_51_P431347	prolactin family 3, subfamily a, member 1	Prl3a1	2.46803	0.000436619
A_52_P507639	RIKEN cDNA A230006K03 gene	A230006K03Rik	2.46595	0.003339
A_51_P377035	phospholipase C, gamma 1	Plcg1	2.46473	0.000158455
A_52_P383577	trans-acting transcription factor 6	Sp6	2.46247	9.93563e-05
A_51_P497741	WD40 repeat domain 95	Wdr95	2.46071	0.000711591
A_51_P285462	olfactory receptor 1394	Olfr1394	2.45959	0.00441791
A_51_P181899	APC membrane recruitment 2	Amer2	2.45353	0.00315494
A_51_P219722	BPI fold containing family A, member 5	Bpifa5	2.45237	0.00365373
A_51_P185396	uncharacterized LOC433197	LOC433197	2.4495	0.00326917
A_51_P329394	folate receptor 1 (adult)	Folr1	2.4469	0.000226617
A_52_P214107	olfactory receptor 151	Olfr151	2.44481	0.0021876
A_51_P345274	one cut domain, family member 2	Onecut2	2.44475	0.00392017
A_52_P47150			2.44471	0.00183717
A_51_P357606	phytanoyl-CoA dioxygenase domain containing 1	Phyhd1	2.44443	2.20315e-06
A_52_P92524	potassium voltage-gated channel, subfamily H (eag-related), member 4	Kcnh4	2.44007	0.000264095
A_51_P208073	excision repair cross-complementing rodent repair deficiency complementation group 6 li	Ercc6l	2.43946	0.000860313
A_51_P516119	olfactory receptor 1148	Olfr1148	2.43942	0.00133174
A_51_P204664			2.43564	0.000287088
A_52_P404533	heat shock protein 1	Hspb1	2.43562	7.2763e-05
A_52_P964318	uncharacterized protein 4932416E17	4.93242e+23	2.43416	2.77726e-08
A_52_P240878	adenosine A2a receptor	Adora2a	2.4305	3.14538e-06
A_51_P307650	neuromedin U	Nmu	2.42839	0.000558645
A_52_P868023			2.42597	0.000204164
A_51_P400463	agmatine ureohydrolase (agmatinase)	Agmat	2.42517	0.000306615
A_52_P273069	RIKEN cDNA D930031A20 gene	D930031A20Rik	2.41924	0.00102311
A_52_P600518	TSC22 domain family, member 3	Tsc22d3	2.41788	1.04621e-05
A_51_P348636	oxysterol binding protein 2	Osbp2	2.41626	0.000640559
A_51_P322801	WAS protein family, member 1	Wasf1	2.41235	0.0043219
A_52_P335606	proline rich membrane anchor 1	Prima1	2.40732	0.000332073
A_52_P810953			2.40331	0.0038337
A_51_P221109			2.40214	8.76135e-05
A_51_P281673	keratin associated protein 9-1	Krtap9-1	2.40085	5.15795e-05
A_51_P267974			2.39882	0.000819967
A_52_P454397	AT rich interactive domain 3B (BRIGHT-like)	Arid3b	2.39651	1.71736e-06
A_52_P208787	RIKEN cDNA B230217C12 gene	B230217C12Rik	2.39152	0.00040833
A_52_P3811	transforming growth factor, beta receptor II	Tgfbr2	2.38807	0.00400521
A_51_P178815	H1 histone family, member O, oocyte-specific	H1foo	2.38779	5.3336e-05
A_51_P306109	uncharacterized LOC102638292	LOC102638292	2.38428	0.00158464
A_52_P634607			2.38281	0.000524799
A_51_P169495	Moloney leukemia virus 10	Mov10	2.38008	0.000475414
A_51_P414047	fidgetin	Fign	2.37546	0.00406464
A_52_P629919	predicted gene 2716	Gm2716	2.3754	1.57444e-05
A_51_P261835	transmembrane protein 8C	Tmem8c	2.37302	0.00039984
A_52_P1044262			2.36379	0.00106425
A_52_P1093503	G protein-coupled receptor 152	Gpr152	2.3636	4.11671e-05
A_52_P418795	G protein-coupled receptor kinase 4	Grk4	2.36237	0.0031429
A_51_P399300	L1 repeat, Tf subfamily, member 30	L1Md-Tf30	2.36182	0.00116932
A_52_P996776			2.36125	0.0027329
A_52_P474002	Kruppel-like factor 11	Klf11	2.35893	0.000372004
A_52_P453315			2.35792	0.00552546
A_51_P244213	hyaluronan and proteoglycan link protein 3	Hapln3	2.35754	3.5603e-07
A_51_P140933	RIKEN cDNA 4930519P11 gene	4930519P11Rik	2.35171	0.00024464
A_51_P102257	tensin 1	Tns1	2.34883	1.06228e-05
A_52_P154971	solute carrier family 27 (fatty acid transporter), member 2	Slc27a2	2.34263	0.000203635
A_51_P433360	cytochrome P450, family 4, subfamily a, polypeptide 12B	Cyp4a12b	2.339	0.00172526
A_51_P335014	aristaless related homeobox	Arx	2.33898	0.000585964
A_51_P162209	trophoblast glycoprotein	Tpbg	2.33878	0.00176755
A_51_P237245			2.33777	0.00419246
A_52_P723233			2.33736	0.00246239
A_52_P16249	developmental pluripotency associated 2	Dppa2	2.33636	6.03264e-05
A_52_P675592	collagen, type VI, alpha 3	Col6a3	2.33118	1.20654e-05
A_51_P118061	ELMO/CED-12 domain containing 1	Elmod1	2.32973	0.00254758
A_52_P803797			2.32784	0.00012061
A_51_P231042	CD163 antigen	Cd163	2.32424	0.000715814
A_52_P762966			2.31914	0.000400989
A_52_P200610	C1q and tumor necrosis factor related protein 9	C1qtnf9	2.31667	0.00124336
A_52_P42741			2.31466	0.00340972
A_52_P14456	serine/arginine repetitive matrix 4	Srrm4	2.31195	0.00285227
A_52_P379717	predicted gene 7972	Gm7972	2.30776	0.000882275
A_52_P619022	ATPase, class I, type 8B, member 5	Atp8b5	2.30768	0.00488875
A_51_P332185	methyl-CpG binding domain protein 5	Mbd5	2.30331	0.000817171
A_51_P322450	SRY (sex determining region Y)-box 12	Sox12	2.30271	0.000149381
A_51_P140761	synapsin III	Syn3	2.30058	0.000511393
A_51_P411926	bone morphogenetic protein 8b	Bmp8b	2.29918	0.00155766
A_52_P4910	corticotropin releasing hormone receptor 1	Crhr1	2.29079	0.000267187
A_51_P366811	apolipoprotein D	Apod	2.29037	0.00130171
A_52_P433188	predicted gene 3764	Gm3764	2.28936	0.00122764
A_51_P375322	DENN/MADD domain containing 6B	Dennd6b	2.28842	8.8275e-05
A_51_P204153	insulin-like growth factor binding protein 5	Igfbp5	2.28708	0.00101208
A_51_P151902	spondin 1, (f-spondin) extracellular matrix protein	Spon1	2.28589	0.000118168
A_51_P134142	cytochrome P450, family 2, subfamily c, polypeptide 70	Cyp2c70	2.27944	0.00370997
A_51_P210059	spermatogenesis associated 21	Spata21	2.27705	0.00148313
A_52_P109378	formyl peptide receptor 2	Fpr2	2.27529	0.00244149
A_51_P256549	predicted gene 3527	Gm3527	2.27335	1.32283e-05
A_52_P724652			2.27183	0.00447682
A_51_P470851	complexin 3	Cplx3	2.27177	0.00342674
A_52_P915194			2.27162	0.00235448
A_51_P242460	fibroblast growth factor 14	Fgf14	2.26817	0.000502009
A_51_P279100	prostaglandin-endoperoxide synthase 1	Ptgs1	2.26695	0.000163296
A_51_P130727	FK506 binding protein 11	Fkbp11	2.2663	0.00182709
A_51_P243187	olfactory receptor 697	Olfr697	2.26417	1.84638e-05
A_51_P326229	DEAD (Asp-Glu-Ala-Asp) box polypeptide 25	Ddx25	2.25889	0.00212842
A_52_P12243	interleukin 17 receptor D	Il17rd	2.25796	0.00206477
A_52_P67124	RIKEN cDNA D630032N06 gene	D630032N06Rik	2.25569	0.0042907
A_51_P409637	RIKEN cDNA 4930505A04 gene	4930505A04Rik	2.25333	0.000336085
A_51_P302520	myomesin 1	Myom1	2.25312	0.00198668
A_52_P48311	G protein-coupled receptor 153	Gpr153	2.25255	0.0029199
A_52_P382376	C1GALT1-specific chaperone 1	C1galt1c1	2.25254	0.00477716
A_52_P996274	predicted gene 10199	Gm10199	2.24681	0.00190948
A_52_P240365			2.24578	0.00367402
A_52_P285194	rhotekin 2	Rtkn2	2.24507	4.41621e-05
A_52_P1021909			2.24445	4.07051e-05
A_52_P431950	peptidyl prolyl isomerase H	Ppih	2.24185	0.000514549
A_52_P593890			2.24033	0.00278234
A_51_P184041	dedicator of cytokinesis 6	Dock6	2.23908	0.00510994
A_52_P463977	transmembrane protein 140	Tmem140	2.2375	0.000760978
A_52_P631454			2.23604	0.00309404
A_52_P923956			2.23588	0.000354261
A_51_P424854	alpha-2-HS-glycoprotein	Ahsg	2.23324	0.00293783
A_52_P408970	RIKEN cDNA 1700123I01 gene	1700123I01Rik	2.23275	0.00023827
A_52_P771288			2.23017	0.00157067
A_51_P390239	kringle containing transmembrane protein 1	Kremen1	2.22923	0.000110616
A_51_P255238	placental specific protein 1	Plac1	2.22813	0.0050976
A_52_P1141039			2.2272	0.000491891
A_52_P678053	Usher syndrome 1G	Ush1g	2.22671	0.00130321
A_51_P317761	cysteine-rich secretory protein 3	Crisp3	2.22581	0.00579817
A_51_P272066	RIKEN cDNA 2010109I03 gene	2010109I03Rik	2.22307	0.00283096
A_52_P136753	predicted gene 10997	Gm10997	2.22196	0.0040324
A_52_P390685	predicted gene 11487	Gm11487	2.22168	0.00414952
A_51_P293401			2.21516	0.0043162
A_52_P130185	BCL2-associated athanogene 6	Bag6	2.21277	0.000219604
A_51_P279062	triggering receptor expressed on myeloid cells-like 1	Treml1	2.21005	0.00067436
A_51_P286426	uncharacterized LOC102632976	LOC102632976	2.20747	0.00464648
A_51_P225112	EGF-like domain 8	Egfl8	2.20387	0.000730231
A_52_P659514			2.20352	0.00547708
A_51_P361958	olfactory receptor 1271	Olfr1271	2.20292	0.00504431
A_52_P515744	myomesin 1	Myom1	2.20224	0.00472893
A_52_P618580			2.19415	0.000530754
A_52_P877097			2.19217	0.00111369
A_51_P252607	olfactory receptor 1474	Olfr1474	2.19171	7.16166e-05
A_52_P155739	platelet endothelial aggregation receptor 1	Pear1	2.19074	0.00238769
A_52_P471482	RIKEN cDNA 9330121J05 gene	9330121J05Rik	2.18972	0.00369762
A_52_P660812	AT rich interactive domain 5B (MRF1-like)	Arid5b	2.18813	0.00333714
A_51_P230734	solute carrier family 34 (sodium phosphate), member 3	Slc34a3	2.18808	0.00222244
A_52_P941191			2.18636	0.00322807
A_52_P8361	RIKEN cDNA 2410006F04 gene	2410006F04Rik	2.18013	8.78141e-05
A_51_P393567	RIKEN cDNA 1110017D15 gene	1110017D15Rik	2.17993	0.00276213
A_51_P376227	branched chain aminotransferase 1, cytosolic	Bcat1	2.17164	5.35345e-06
A_51_P462407	a disintegrin-like and metallopeptidase (reprolysin type) with thrombospondin type 1 mo	Adamts3	2.1701	0.0026518
A_52_P424887	integrin alpha X	Itgax	2.16792	0.00151798
A_51_P435268	transmembrane channel-like gene family 1	Tmc1	2.16701	0.00263652
A_52_P608474			2.1664	0.000169778
A_51_P415855	interleukin 6 receptor, alpha	Il6ra	2.16386	3.16538e-05
A_52_P411897			2.16273	4.13243e-05
A_52_P387884	collagen, type VI, alpha 5	Col6a5	2.15898	0.0016706
A_52_P843919			2.15886	0.000198596
A_52_P292251			2.15831	5.14114e-05
A_52_P231012	distal-less homeobox 6, opposite strand 1	Dlx6os1	2.1578	0.00380429
A_51_P133618			2.15591	5.00387e-05
A_51_P151862	LIM and senescent cell antigen like domains 2	Lims2	2.15142	2.01372e-05
A_52_P416385			2.14562	0.00129175
A_52_P557911	SRY (sex determining region Y)-box 21	Sox21	2.14067	0.000630695
A_51_P456816	neuroligin 3	Nlgn3	2.13845	0.00315551
A_52_P915967			2.13719	0.00158116
A_51_P464387	heat shock protein 8	Hspb8	2.13528	7.2953e-06
A_52_P253102	ATPase, class I, type 8B, member 4	Atp8b4	2.1349	0.00163061
A_51_P114797	cerebellin 2 precursor protein	Cbln2	2.13328	0.00196481
A_51_P133422	non-catalytic region of tyrosine kinase adaptor protein 2	Nck2	2.13264	0.00568567
A_52_P842788	carboxypeptidase B2 (plasma)	Cpb2	2.13126	0.000590691
A_51_P311611	atypical chemokine receptor 1 (Duffy blood group)	Ackr1	2.1294	0.000311214
A_52_P31709	REV3-like, catalytic subunit of DNA polymerase zeta RAD54 like (S. cerevisiae)	Rev3l	2.12805	0.00124223
A_52_P73456	Sin3-associated polypeptide 18	Sap18	2.12699	0.000235069
A_52_P1173329			2.12569	0.00017371
A_51_P300245	chromobox 2	Cbx2	2.12096	0.00556627
A_52_P57805	nucleoporin 214	Nup214	2.11877	0.000471196
A_52_P53413			2.11701	6.97873e-05
A_51_P232913	carnitine palmitoyltransferase 1b, muscle	Cpt1b	2.11497	0.00216651
A_51_P322910	processing of precursor 1, ribonuclease P/MRP family, (S. cerevisiae)	Pop1	2.11274	0.00015415
A_51_P119161	orofacial cleft 1 candidate 1	Ofcc1	2.11191	0.00532846
A_52_P852833			2.1107	0.00263076
A_52_P204710	serum/glucocorticoid regulated kinase 3	Sgk3	2.11069	0.0038261
A_52_P640686	citron	Cit	2.10818	0.000452026
A_51_P161929	translocator protein 2	Tspo2	2.10677	0.00265584
A_52_P412574	RIKEN cDNA 4930451I11 gene	4930451I11Rik	2.09952	0.000222323
A_52_P527268	DNA segment, Chr 14, ERATO Doi 426, expressed	D14Ertd426e	2.09637	0.0039019
A_52_P295676	calcium channel, voltage-dependent, beta 2 subunit	Cacnb2	2.09278	0.00545517
A_51_P157154	glutamate receptor, ionotropic, NMDA2D (epsilon 4)	Grin2d	2.08983	6.80021e-06
A_52_P795437			2.08578	0.000828613
A_52_P500711			2.08254	0.00264072
A_52_P222003	pre-B lymphocyte gene 2	Vpreb2	2.08063	0.00365305
A_51_P403834	synaptogyrin 3	Syngr3	2.0792	0.000751203
A_52_P490874	serine/arginine repetitive matrix 4	Srrm4	2.07762	0.00204483
A_51_P436790	olfactory receptor 1537	Olfr1537	2.07608	0.000675356
A_51_P399175	protein phosphatase 1J	Ppm1j	2.07352	0.00131567
A_51_P396983	ssu-2 homolog (C. elegans)	Ssu2	2.07058	2.48345e-06
A_51_P103745	dipeptidylpeptidase 6	Dpp6	2.06912	0.000181321
A_52_P314349	acyl-coenzyme A amino acid N-acyltransferase 1	Acnat1	2.06798	0.000432177
A_51_P358012	serine (or cysteine) peptidase inhibitor, clade A, member 3M	Serpina3m	2.06747	0.00293537
A_52_P549985	ankyrin repeat and SOCS box-containing 13	Asb13	2.06478	5.75994e-05
A_51_P323490	pregnancy specific glycoprotein 17	Psg17	2.06459	0.00135546
A_52_P102022	abhydrolase domain containing 17B	Abhd17b	2.06429	0.000605321
A_51_P217517	membrane metallo-endopeptidase-like 1	Mmel1	2.06368	0.000551378
A_51_P189803	cyclin-dependent kinase 5, regulatory subunit 2 (p39)	Cdk5r2	2.059	1.24901e-05
A_52_P108502	solute carrier family 4, sodium bicarbonate cotransporter, member 7	Slc4a7	2.05521	2.26031e-05
A_52_P474528			2.05272	0.00405808
A_51_P229613	proprotein convertase subtilisin/kexin type 2	Pcsk2	2.05174	0.000532596
A_52_P1139596			2.05063	0.00515321
A_52_P722931			2.05031	0.00155978
A_52_P545373	signal peptide peptidase like 2A	Sppl2a	2.0495	0.005462
A_51_P394921	RIKEN cDNA 1700020L24 gene	1700020L24Rik	2.04817	0.000607053
A_52_P375312	adhesion molecule, interacts with CXADR antigen 1	Amica1	2.04728	0.000128489
A_51_P369392	RIKEN cDNA 7330403C04 gene	7330403C04Rik	2.0458	0.000153085
A_51_P369061			2.04423	0.00547883
A_51_P443686	guanine nucleotide binding protein (G protein), gamma 7	Gng7	2.04414	0.00189356
A_52_P665071			2.04408	0.000556775
A_51_P177194	retinol dehydrogenase 19	Rdh19	2.04228	0.00527612
A_51_P356335	Rho GTPase activating protein 24	Arhgap24	2.04196	0.00523455
A_51_P490337	transmembrane protein 190	Tmem190	2.04079	0.00415629
A_51_P272866	matrix metallopeptidase 21	Mmp21	2.03967	0.00153797
A_52_P658824	sterile alpha motif domain containing 8	Samd8	2.03713	0.00249307
A_51_P149852	phosphatidylinositol-4-phosphate 5-kinase, type 1 gamma	Pip5k1c	2.03365	0.00141268
A_51_P444108			2.03359	0.0011674
A_51_P194273	sarcoglycan, gamma (dystrophin-associated glycoprotein)	Sgcg	2.03315	0.00135022
A_51_P491856	olfactory receptor 1358	Olfr1358	2.03248	0.00401455
A_52_P73836			2.03148	0.00383088
A_51_P397537	RNA binding motif protein, X-linked-like 2	Rbmxl2	2.0303	0.000556447
A_51_P271644	RAS guanyl releasing protein 1	Rasgrp1	2.02973	0.000712189
A_51_P203827	adrenergic receptor, beta 1	Adrb1	2.02823	0.00110544
A_52_P247953	myosin, heavy polypeptide 3, skeletal muscle, embryonic	Myh3	2.0254	0.00354762
A_51_P462428	UDP-N-acetyl-alpha-D-galactosamine:polypeptide N-acetylgalactosaminyltransferase 15	Galnt15	2.02462	0.000139632
A_51_P431999	B9 protein domain 1, opposite strand	B9d1os	2.02402	0.0020274
A_52_P756213			2.02293	0.00330556
A_52_P242321	spondin 1, (f-spondin) extracellular matrix protein	Spon1	2.0206	0.000526241
A_52_P95471			2.01806	0.0004153
A_52_P398122	Iroquois related homeobox 2 (Drosophila)	Irx2	2.01516	0.00122043
A_51_P418049	RIKEN cDNA 1700016A09 gene	1700016A09Rik	2.01408	0.00203219
A_51_P473953	Rho guanine nucleotide exchange factor (GEF) 26	Arhgef26	2.01366	0.000261451
A_52_P197179			2.01355	0.00447942
A_52_P200500	acid-sensing (proton-gated) ion channel family member 4	Asic4	2.01043	0.00578469
A_51_P453995	predicted gene 11961	Gm11961	2.00843	0.000261069
A_51_P127475	C1q and tumor necrosis factor related protein 9	C1qtnf9	2.0077	0.00527324
A_52_P509853	eva-1 homolog C (C. elegans)	Eva1c	2.00706	0.000768439
A_52_P103319			2.00698	0.000469883
A_51_P201697	zona pellucida glycoprotein 1	Zp1	2.00671	0.000926392
A_51_P296737	annexin A13	Anxa13	2.00386	0.000342478
A_51_P115655	IQ motif containing D	Iqcd	2.00082	2.17754e-06
A_52_P541344	CD244 natural killer cell receptor 2B4	Cd244	-2.00059	0.00136866
A_52_P429120	F-box and leucine-rich repeat protein 7	Fbxl7	-2.00327	0.00315958
A_51_P504494	delta-like 3 (Drosophila)	Dll3	-2.00332	0.00309409
A_51_P103396	keratin 85	Krt85	-2.00573	5.86289e-05
A_51_P437426	negative regulator of reactive oxygen species	Nrros	-2.0063	0.000685957
A_51_P287436	CD209g antigen	Cd209g	-2.00652	0.00152956
A_51_P459944	transcription factor 21	Tcf21	-2.00658	0.00210596
A_52_P300445	ATPase, H+/K+ exchanging, gastric, alpha polypeptide	Atp4a	-2.00668	0.000509534
A_52_P577662	endothelin receptor type B	Ednrb	-2.00751	1.01052e-05
A_51_P251022	phospholipid scramblase 2	Plscr2	-2.00951	0.00528055
A_51_P351896	family with sequence similarity 198, member B	Fam198b	-2.00981	4.07294e-05
A_51_P172502	chemokine (C-X-C motif) ligand 12	Cxcl12	-2.01353	0.00159484
A_51_P217509	BTB (POZ) domain containing 11	Btbd11	-2.01518	0.00219611
A_52_P613769	cell adhesion molecule with homology to L1CAM	Chl1	-2.01581	0.000756332
A_52_P474145	solute carrier family 7 (cationic amino acid transporter, y+ system), member 9	Slc7a9	-2.01611	0.00408953
A_51_P157994	disabled 2, mitogen-responsive phosphoprotein	Dab2	-2.01918	0.000370743
A_51_P459824	RIKEN cDNA 1700021F07 gene	1700021F07Rik	-2.02066	0.000445123
A_51_P232954	nuclear VCP-like	Nvl	-2.02087	0.000481472
A_51_P115197	moesin	Msn	-2.02599	0.00533636
A_52_P923110	solute carrier family 9 (sodium/hydrogen exchanger), member 7	Slc9a7	-2.02624	0.000664901
A_51_P108973	RIKEN cDNA 4931414P19 gene	4931414P19Rik	-2.02707	0.00262115
A_51_P401184	retinoic acid receptor responder (tazarotene induced) 1	Rarres1	-2.02978	0.00214957
A_51_P309661	neuron navigator 1	Nav1	-2.03129	0.00310175
A_51_P432288	ring finger protein 183	Rnf183	-2.03367	0.00351164
A_52_P266643	RIKEN cDNA 9630033F20 gene	9630033F20Rik	-2.03415	0.00285223
A_51_P469285	neuropilin 1	Nrp1	-2.03482	0.00163096
A_52_P306949	membrane-spanning 4-domains, subfamily A, member 4B	Ms4a4b	-2.03502	0.00231106
A_52_P462867			-2.03545	0.000638357
A_52_P4095	AU RNA binding protein/enoyl-coenzyme A hydratase	Auh	-2.03628	0.000227099
A_52_P415996	glutathione S-transferase, mu 6	Gstm6	-2.03822	0.000638823
A_51_P239750	inhibin beta-A	Inhba	-2.0388	0.00098818
A_52_P286002	obscurin-like 1	Obsl1	-2.0409	0.00488346
A_52_P569067	mevalonate kinase	Mvk	-2.04417	0.000642228
A_52_P13389	myc target 1	Myct1	-2.04533	0.000241398
A_51_P436594	RIKEN cDNA 1700003E16 gene	1700003E16Rik	-2.04849	0.00509232
A_52_P323259			-2.04853	0.000505664
A_52_P566605	hydroxysteroid (17-beta) dehydrogenase 7	Hsd17b7	-2.04997	0.00184031
A_51_P126067	CD2 antigen	Cd2	-2.05145	0.00194308
A_52_P668534	diphthamine biosynthesis 6	Dph6	-2.05266	0.000705941
A_52_P411780	histone deacetylase 9	Hdac9	-2.05381	0.00541644
A_51_P463846	guanylate binding protein 7	Gbp7	-2.0561	0.000782193
A_52_P1139792			-2.0561	0.000430912
A_51_P155873	protein phosphatase 1, regulatory (inhibitor) subunit 3G	Ppp1r3g	-2.05712	3.77267e-05
A_52_P60303	coiled-coil domain containing 27	Ccdc27	-2.05879	0.00232408
A_51_P264884	sorting nexin 8	Snx8	-2.06216	2.23466e-05
A_52_P685021	chemokine (C-X-C motif) ligand 12	Cxcl12	-2.06232	1.71844e-05
A_52_P627816	transglutaminase 1, K polypeptide	Tgm1	-2.06349	0.000216889
A_52_P38639	fermitin family homolog 3 (Drosophila)	Fermt3	-2.06542	0.000391246
A_52_P528600	hematopoietically expressed homeobox	Hhex	-2.06747	0.000203457
A_51_P115178	scavenger receptor class A, member 3	Scara3	-2.07071	0.000911859
A_52_P351173	family with sequence similarity 185, member A	Fam185a	-2.07183	0.000435939
A_52_P113190	myosin IF	Myo1f	-2.07359	0.00216342
A_51_P260740	protocadherin 7	Pcdh7	-2.07475	0.00143724
A_51_P212457	olfactory receptor 551	Olfr551	-2.07745	0.00197176
A_52_P238027	lysozyme 2	Lyz2	-2.0784	0.00372056
A_52_P59400	RIKEN cDNA A830018L16 gene	A830018L16Rik	-2.08419	0.00241098
A_52_P258291	E26 avian leukemia oncogene 1, 5' domain	Ets1	-2.08509	0.00397212
A_51_P476812			-2.08685	9.75369e-07
A_51_P329291	cytoglobin	Cygb	-2.08716	0.000202607
A_51_P111513			-2.08761	0.00477962
A_52_P387803	ubiquitin-conjugating enzyme E2N	Ube2n	-2.08859	0.0027499
A_51_P509530	cytochrome b reductase 1	Cybrd1	-2.08881	0.00116605
A_52_P585424	isoprenoid synthase domain containing	Ispd	-2.08964	0.000153929
A_51_P412027	chemokine (C-X-C motif) receptor 6	Cxcr6	-2.09053	0.00373899
A_51_P205209	CD244 natural killer cell receptor 2B4	Cd244	-2.09397	0.00299295
A_52_P329443	limb expression 1 homolog (chicken)	Lix1	-2.09528	0.00340173
A_52_P195414	protein arginine N-methyltransferase 3	Prmt3	-2.09778	5.13053e-05
A_51_P102421	cardiotrophin-like cytokine factor 1	Clcf1	-2.09877	0.00181988
A_51_P418116	transmembrane protein 119	Tmem119	-2.10054	0.0001164
A_51_P120738	purinergic receptor P2Y, G-protein coupled, 14	P2ry14	-2.10088	0.00033409
A_51_P345775	solute carrier family 2 (facilitated glucose transporter), member 12	Slc2a12	-2.1011	0.000754993
A_52_P1044190			-2.10199	0.00165455
A_51_P261517	TYRO protein tyrosine kinase binding protein	Tyrobp	-2.10888	0.00244577
A_51_P417449	adaptor-related protein complex 3, sigma 2 subunit	Ap3s2	-2.10929	0.00012693
A_51_P284426	CSA-conditional, T cell activation-dependent protein	Cstad	-2.11096	0.00146915
A_52_P68244			-2.11227	0.00173268
A_51_P362292	membrane-spanning 4-domains, subfamily A, member 10	Ms4a10	-2.11325	0.00545906
A_51_P217273	RIKEN cDNA 4933429H19 gene	4933429H19Rik	-2.11467	0.000174491
A_52_P192355	olfactory receptor 1447	Olfr1447	-2.1147	0.00187332
A_52_P327073	Parkinson disease (autosomal recessive, juvenile) 2, parkin	Park2	-2.11486	0.000160344
A_52_P480088	collagen, type XXVII, alpha 1	Col27a1	-2.11487	0.00394394
A_51_P370008	carcinoembryonic antigen-related cell adhesion molecule 18	Ceacam18	-2.11533	0.00220448
A_52_P252078			-2.11541	0.000333454
A_51_P355753	hypermethylated in cancer 1	Hic1	-2.12378	9.00166e-05
A_52_P257625	endothelial cell-specific molecule 1	Esm1	-2.12458	0.00414591
A_51_P390038	carboxypeptidase A6	Cpa6	-2.12685	3.50143e-05
A_52_P106285	ring finger protein 157	Rnf157	-2.12716	0.000867278
A_51_P316553	kinase insert domain protein receptor	Kdr	-2.13215	5.85554e-05
A_51_P354265	serine (or cysteine) peptidase inhibitor, clade B, member 9	Serpinb9	-2.13273	8.81267e-05
A_52_P5406	RIKEN cDNA 1700008O03 gene	1700008O03Rik	-2.13701	0.000709103
A_51_P231184	alanyl (membrane) aminopeptidase	Anpep	-2.13734	9.97102e-05
A_51_P170178	UDP-GlcNAc:betaGal beta-1,3-N-acetylglucosaminyltransferase 8	B3gnt8	-2.13899	0.00482307
A_52_P601021	C1q and tumor necrosis factor related protein 2	C1qtnf2	-2.14272	2.98934e-06
A_51_P148221	UDP-Gal:betaGlcNAc beta 1,3-galactosyltransferase, polypeptide 2	B3galt2	-2.14392	0.00284949
A_52_P89884	fibronectin type III domain containing 3C1	Fndc3c1	-2.14683	0.00161575
A_52_P317273	dynein, axonemal, heavy chain 14	Dnah14	-2.14837	0.00459667
A_52_P407171	apolipoprotein L 7c	Apol7c	-2.14914	0.00273901
A_52_P651316	CD79A antigen (immunoglobulin-associated alpha)	Cd79a	-2.15108	0.00512507
A_52_P836852	TXK tyrosine kinase	Txk	-2.15156	0.000343536
A_51_P277745	ATP-binding cassette, sub-family C (CFTR/MRP), member 2	Abcc2	-2.15305	0.00135109
A_52_P380263	podocalyxin-like	Podxl	-2.15394	1.23165e-05
A_51_P307944	sphingosine-1-phosphate receptor 4	S1pr4	-2.15395	0.005737
A_51_P241306	opticin	Optc	-2.15743	0.00133607
A_52_P134762			-2.15801	0.00440711
A_51_P275679	Ras association (RalGDS/AF-6) domain family member 5	Rassf5	-2.15965	0.00163376
A_52_P56751	lymphocyte cytosolic protein 1	Lcp1	-2.15967	0.00250437
A_51_P265444	solute carrier family 28 (sodium-coupled nucleoside transporter), member 2	Slc28a2	-2.16452	0.00256344
A_51_P332917	ectonucleotide pyrophosphatase/phosphodiesterase 3	Enpp3	-2.16632	0.00178671
A_51_P241068	dickkopf homolog 2 (Xenopus laevis)	Dkk2	-2.16917	0.00122152
A_52_P450918	RAB3A interacting protein (rabin3)-like 1	Rab3il1	-2.17122	0.00552887
A_51_P212592	peptidase domain containing associated with muscle regeneration 1	Pamr1	-2.17298	0.000187129
A_52_P403246	RIKEN cDNA B230217C12 gene	B230217C12Rik	-2.17427	0.00510044
A_51_P111455	WD repeat domain 77	Wdr77	-2.17435	6.63984e-07
A_51_P513311	retinoid X receptor gamma	Rxrg	-2.17454	0.00155476
A_52_P114875	early B cell factor 4	Ebf4	-2.17957	0.0029935
A_51_P375667	transcription elongation factor A (SII), 2	Tcea2	-2.17961	1.6361e-05
A_52_P102846			-2.18046	0.00250945
A_51_P112966	cholesterol 25-hydroxylase	Ch25h	-2.18066	0.000416501
A_52_P271099	cytohesin 4	Cyth4	-2.18824	0.000464225
A_51_P163146	sema domain, immunoglobulin domain (Ig), short basic domain, secreted, (semaphorin) 3A	Sema3a	-2.1893	0.00218975
A_52_P82488	cysteinyl leukotriene receptor 1	Cysltr1	-2.19369	0.000989948
A_52_P296864	RIKEN cDNA 3110045C21 gene	3110045C21Rik	-2.19514	0.00144098
A_52_P274496	tetraspanin 18	Tspan18	-2.19604	0.000389043
A_51_P515532	transmembrane protein 200A	Tmem200a	-2.19698	7.2643e-05
A_51_P463003	thymic stromal lymphopoietin	Tslp	-2.20142	0.00311532
A_51_P296487	lanosterol synthase	Lss	-2.20682	0.00570066
A_51_P381060	paired immunoglobin-like type 2 receptor beta 1	Pilrb1	-2.21034	0.00155072
A_52_P411280	protein tyrosine phosphatase, receptor type, R	Ptprr	-2.21174	0.0035082
A_52_P404329	serum amyloid A 4	Saa4	-2.21573	0.00581895
A_52_P381484	spondin 2, extracellular matrix protein	Spon2	-2.21673	0.000496907
A_52_P483324	RIKEN cDNA D630028G08 gene	D630028G08Rik	-2.22218	0.00226845
A_52_P258546	neuroligin 1	Nlgn1	-2.23598	0.00442463
A_52_P156190	endothelin receptor type A	Ednra	-2.23836	7.96196e-05
A_52_P124734	cytochrome b reductase 1	Cybrd1	-2.24024	0.00323436
A_51_P319022	chemokine (C-X-C motif) receptor 3	Cxcr3	-2.24227	0.00304807
A_51_P129038	beaded filament structural protein 1, in lens-CP94	Bfsp1	-2.24428	0.00127179
A_51_P506309	histidine-rich glycoprotein	Hrg	-2.24956	9.95373e-05
A_52_P366047	ribonuclease P 40 subunit	Rpp40	-2.25182	5.07052e-05
A_52_P384310	calcium/calmodulin-dependent protein kinase ID	Camk1d	-2.25245	0.000458939
A_51_P503822	SLIT and NTRK-like family, member 6	Slitrk6	-2.25465	0.000879702
A_51_P516198	RIKEN cDNA 4930468A15 gene	4930468A15Rik	-2.26052	0.00491136
A_51_P291417	thrombomodulin	Thbd	-2.2615	0.000214974
A_51_P309066	fatty acid binding protein 6, ileal (gastrotropin)	Fabp6	-2.26749	6.36898e-05
A_51_P305052	sialic acid binding Ig-like lectin G	Siglecg	-2.2686	0.00442986
A_51_P358484	Eph receptor B1	Ephb1	-2.26981	0.00170642
A_51_P292859	olfactory receptor 618	Olfr618	-2.26999	0.00547721
A_51_P379478	NCK-associated protein 5	Nckap5	-2.27072	0.00019735
A_52_P304136	K+ voltage-gated channel, subfamily S, 2	Kcns2	-2.27097	0.00271084
A_51_P185906	ABI gene family, member 3	Abi3	-2.27142	0.00449896
A_51_P393226	histocompatibility 2, class II antigen E beta	H2-Eb1	-2.27984	0.00372333
A_51_P381329	olfactory receptor 406	Olfr406	-2.28012	0.00189843
A_52_P325527	EGF-like repeats and discoidin I-like domains 3	Edil3	-2.28506	0.000906826
A_51_P503797	leukocyte-associated Ig-like receptor 1	Lair1	-2.28962	0.000719501
A_51_P376912	zinc finger protein 783	Zfp783	-2.29067	0.000367546
A_51_P432764	signal-regulatory protein alpha	Sirpa	-2.29206	2.04675e-05
A_52_P37477	RIKEN cDNA 4430402I18 gene	4430402I18Rik	-2.29239	0.00272697
A_51_P169588	DEAH (Asp-Glu-Ala-His) box polypeptide 38	Dhx38	-2.29648	0.00256659
A_52_P173309	thyrotroph embryonic factor	Tef	-2.3012	0.000600249
A_51_P316902	SV2 related protein homolog (rat)-like	Svopl	-2.30568	0.00114076
A_52_P1195718	heat shock factor 2	Hsf2	-2.3068	0.000117063
A_52_P367026	cAMP responsive element modulator	Crem	-2.3083	0.00323326
A_51_P404110	formin-like 1	Fmnl1	-2.30904	0.00191926
A_52_P423364	F-box and leucine-rich repeat protein 7	Fbxl7	-2.31076	0.0029433
A_52_P380895	ecotropic viral integration site 2a	Evi2a	-2.3134	0.00160941
A_51_P500970	vomeronasal 2, receptor 37	Vmn2r37	-2.31734	0.00391661
A_51_P229869	glutamate receptor, ionotropic, NMDA2B (epsilon 2)	Grin2b	-2.32103	0.0021458
A_51_P248857	family with sequence similarity 212, member A	Fam212a	-2.32161	0.000263612
A_51_P262964	endothelin receptor type B	Ednrb	-2.32208	2.35059e-05
A_52_P674087	protogenin homolog (Gallus gallus)	Prtg	-2.32454	0.00488455
A_52_P168028	lanosterol synthase	Lss	-2.32563	0.00434187
A_51_P275302	lymphocyte cytosolic protein 1	Lcp1	-2.32977	0.000120694
A_52_P700056	WAP four-disulfide core domain 17	Wfdc17	-2.33304	0.0055214
A_51_P317419			-2.33701	0.00344989
A_52_P492189			-2.34552	0.00538929
A_52_P549279	integrin alpha E, epithelial-associated	Itgae	-2.34618	0.000467277
A_52_P555235	regulator of G-protein signaling 19	Rgs19	-2.34635	0.000155926
A_51_P448762	TXK tyrosine kinase	Txk	-2.34649	0.00329915
A_51_P411045	RIKEN cDNA 9530080O11 gene	9530080O11Rik	-2.35232	0.00188805
A_51_P413359	schlafen 5	Slfn5	-2.3586	0.00339671
A_51_P420457	olfactory receptor 1338	Olfr1338	-2.36389	8.9541e-06
A_52_P325776			-2.37039	0.00243492
A_51_P434017	spondin 2, extracellular matrix protein	Spon2	-2.37264	0.000100149
A_51_P445562	carbohydrate sulfotransferase 10	Chst10	-2.37338	0.000436547
A_51_P325889	RIKEN cDNA 4933407L21 gene	4933407L21Rik	-2.37792	8.54518e-05
A_52_P613241	intercellular adhesion molecule 1	Icam1	-2.37857	0.0011237
A_51_P463536	mesenchyme homeobox 1	Meox1	-2.37917	0.00017794
A_52_P90463	olfactory receptor 435	Olfr435	-2.38046	0.00180986
A_51_P244020	retbindin	Rtbdn	-2.38048	0.00131044
A_51_P494241	B cell leukemia/lymphoma 2 related protein A1b	Bcl2a1b	-2.38345	0.00233715
A_52_P416548	expressed sequence AI314180	AI314180	-2.38386	0.0011558
A_51_P122321	interleukin 33	Il33	-2.38678	5.64829e-05
A_52_P388072	3-hydroxy-3-methylglutaryl-Coenzyme A synthase 1	Hmgcs1	-2.39284	0.00284098
A_52_P189455	vacuolar protein sorting 18 (yeast)	Vps18	-2.39346	0.000816859
A_51_P245989	chemokine (C-C motif) receptor 2	Ccr2	-2.3943	0.00471224
A_51_P352940	thyrotropin releasing hormone receptor 2	Trhr2	-2.39449	0.00371881
A_52_P466268	CD22 antigen	Cd22	-2.39575	0.00283742
A_52_P5454	CD248 antigen, endosialin	Cd248	-2.3987	0.000867786
A_52_P418515	RIKEN cDNA 1700007G11 gene	1700007G11Rik	-2.40175	0.000989199
A_51_P436346	RIKEN cDNA 1810013D15 gene	1810013D15Rik	-2.40279	0.00120027
A_52_P122891	neuropeptide S receptor 1	Npsr1	-2.40394	0.000107842
A_51_P195506	colony stimulating factor 1 (macrophage)	Csf1	-2.40516	0.000299333
A_52_P327923	mesenchyme homeobox 1	Meox1	-2.4073	6.89546e-05
A_51_P210310			-2.40793	0.00131886
A_51_P473734	histocompatibility 2, class II, locus DMa	H2-DMa	-2.40827	0.0047641
A_51_P448178	potassium channel tetramerisation domain containing 8	Kctd8	-2.40893	0.0010064
A_51_P337675	CD53 antigen	Cd53	-2.411	0.00434889
A_51_P234985	olfactory receptor 975	Olfr975	-2.41332	0.000521184
A_51_P303424	integrin alpha X	Itgax	-2.41501	0.000324498
A_52_P646832	SAM domain, SH3 domain and nuclear localization signals, 1	Samsn1	-2.41685	0.00114446
A_51_P188271	CD248 antigen, endosialin	Cd248	-2.42116	0.00203069
A_51_P377452	neutrophil cytosolic factor 4	Ncf4	-2.42127	0.00153593
A_51_P404846	macrophage scavenger receptor 1	Msr1	-2.42251	0.000572312
A_52_P460422	heat shock protein 12A	Hspa12a	-2.42587	0.00425913
A_52_P10090	ST8 alpha-N-acetyl-neuraminide alpha-2,8-sialyltransferase 4	St8sia4	-2.42881	0.00111537
A_51_P196353	synuclein, alpha interacting protein (synphilin)	Sncaip	-2.4289	8.5301e-05
A_52_P520495	vascular cell adhesion molecule 1	Vcam1	-2.4294	0.000982914
A_52_P135000			-2.4327	0.00563494
A_52_P1042732	A kinase (PRKA) anchor protein 5	Akap5	-2.43401	0.00103362
A_51_P343689	solute carrier family 14 (urea transporter), member 1	Slc14a1	-2.4341	0.00174264
A_52_P521590			-2.44303	0.00085021
A_51_P167922	TRAF-interacting protein with forkhead-associated domain, family member B	Tifab	-2.44414	0.0024457
A_52_P852090	predicted gene 6288	Gm6288	-2.44492	0.000221298
A_52_P12855	sosondowah ankyrin repeat domain family member A	Sowaha	-2.44495	0.00308306
A_51_P102471	peptidoglycan recognition protein 2	Pglyrp2	-2.4522	0.0013443
A_51_P321150	lysozyme 2	Lyz2	-2.45749	0.0031221
A_51_P448147	GTPase, IMAP family member 7	Gimap7	-2.45854	0.00368666
A_51_P481482	DNA-damage regulated autophagy modulator 1	Dram1	-2.46081	0.000280983
A_51_P103594	family with sequence similarity 162, member B	Fam162b	-2.46148	0.0012004
A_51_P144303	prostaglandin E receptor 1 (subtype EP1)	Ptger1	-2.46203	8.76525e-08
A_52_P964651	family with sequence similarity 65, member C	Fam65c	-2.46253	8.94348e-05
A_52_P11959	acetyl-Coenzyme A acetyltransferase 3	Acat3	-2.46352	0.00018036
A_52_P18116	chemokine (C-C motif) ligand 24	Ccl24	-2.46838	8.34612e-05
A_51_P339822	Rho GTPase activating protein 4	Arhgap4	-2.47746	0.00116922
A_52_P549908	RIKEN cDNA 2210019I11 gene	2210019I11Rik	-2.48011	0.00109781
A_52_P445723	Smg-6 homolog, nonsense mediated mRNA decay factor (C. elegans)	Smg6	-2.48022	0.00193811
A_51_P172168	Fc receptor-like S, scavenger receptor	Fcrls	-2.48182	0.00176845
A_51_P334459			-2.48892	0.00574465
A_52_P9236	gastric inhibitory polypeptide receptor	Gipr	-2.50751	0.000742755
A_51_P229498	leucine rich repeat and fibronectin type III domain containing 2	Lrfn2	-2.50968	0.000193942
A_51_P478172			-2.51027	0.000490438
A_52_P63343	circadian associated repressor of transcription	Ciart	-2.51221	0.00474003
A_51_P203955	guanylate binding protein 2	Gbp2	-2.51792	0.000338863
A_51_P183912	interleukin 27 receptor, alpha	Il27ra	-2.51816	0.0015459
A_51_P454463	synaptotagmin XV	Syt15	-2.52118	0.00473794
A_51_P133884	CD209a antigen	Cd209a	-2.52296	0.00332542
A_52_P66505	predicted gene 4827	Gm4827	-2.52606	0.00363527
A_52_P763295	RIKEN cDNA A630081D01 gene	A630081D01Rik	-2.52653	0.00280765
A_51_P489289	ras homolog gene family, member H	Rhoh	-2.52788	0.00366283
A_52_P619919	nipsnap homolog 3A (C. elegans)	Nipsnap3a	-2.5303	0.00282688
A_51_P180492	D site albumin promoter binding protein	Dbp	-2.53184	0.00227724
A_52_P683598	histocompatibility 2, class II antigen A, beta 1	H2-Ab1	-2.54192	0.00399107
A_52_P250865	wingless-related MMTV integration site 5A	Wnt5a	-2.55023	0.00100197
A_51_P352875	lymphocyte cytosolic protein 2	Lcp2	-2.55118	0.000447731
A_51_P372456	WD repeat domain 86	Wdr86	-2.56032	0.000272596
A_52_P627085	family with sequence similarity 175, member A	Fam175a	-2.5678	0.0017947
A_52_P445239	proteolipid protein (myelin) 1	Plp1	-2.56902	0.00147428
A_52_P14600	CD72 antigen	Cd72	-2.57155	0.000759606
A_51_P260889	CD3 antigen, gamma polypeptide	Cd3g	-2.57477	0.00142439
A_51_P444092	C-type lectin domain family 4, member a2	Clec4a2	-2.5749	0.0049208
A_51_P129480	chemokine (C-C motif) ligand 21A (serine)	Ccl21a	-2.57697	0.000679892
A_51_P173162	EDAR (ectodysplasin-A receptor)-associated death domain	Edaradd	-2.57944	0.00296915
A_51_P468558	triggering receptor expressed on myeloid cells-like 4	Treml4	-2.58114	0.00330002
A_52_P420902			-2.58172	3.29591e-05
A_51_P114462	chemokine (C-C motif) ligand 17	Ccl17	-2.58547	0.000853831
A_52_P47846	Fc receptor, IgG, high affinity I	Fcgr1	-2.58674	0.00544977
A_51_P223686	LIM domain only 2	Lmo2	-2.58814	0.000306209
A_51_P441426	platelet factor 4	Pf4	-2.58863	0.000519666
A_51_P374376	olfactory receptor 1366	Olfr1366	-2.58969	5.11414e-05
A_52_P28960	growth differentiation factor 6	Gdf6	-2.59398	0.00371341
A_52_P182919	STEAP family member 4	Steap4	-2.59811	0.00220893
A_52_P62121	G protein-coupled receptor 37	Gpr37	-2.59872	0.000695872
A_52_P220275	G protein-coupled receptor 34	Gpr34	-2.60259	0.00569658
A_51_P519874			-2.61077	0.00312238
A_51_P407832			-2.61087	5.5253e-05
A_52_P137875	family with sequence similarity 109, member B	Fam109b	-2.62139	0.00448087
A_51_P520456	podoplanin	Pdpn	-2.63641	5.76005e-05
A_52_P136348	neurexophilin and PC-esterase domain family, member 5	Nxpe5	-2.63888	0.00468892
A_52_P392706			-2.63924	0.000321311
A_51_P350069	olfactory receptor 1189	Olfr1189	-2.64085	0.000388817
A_51_P433615	kelch-like 6	Klhl6	-2.64125	0.00497469
A_51_P130374	endothelial-specific receptor tyrosine kinase	Tek	-2.64782	0.00111968
A_51_P355617	caspase recruitment domain family, member 11	Card11	-2.64931	0.00432474
A_52_P123655	RIKEN cDNA A630023P12 gene	A630023P12Rik	-2.65402	0.00439861
A_52_P199614	WD repeat and FYVE domain containing 4	Wdfy4	-2.65488	0.000383212
A_51_P278868	histocompatibility 2, class II, locus Mb1	H2-DMb1	-2.66409	0.00290268
A_52_P400721	RIKEN cDNA 9030625N01 gene	9030625N01Rik	-2.67256	0.000599756
A_51_P214503	Fras1 related extracellular matrix protein 2	Frem2	-2.6772	0.00170314
A_52_P403173	wingless related MMTV integration site 2b	Wnt2b	-2.68272	0.00330318
A_52_P386544	ribosomal protein L39-like	Rpl39l	-2.68617	0.00209556
A_51_P332321	olfactory receptor 986	Olfr986	-2.69881	0.00223836
A_52_P515769	protocadherin 12	Pcdh12	-2.70086	0.000733923
A_52_P282091	zinc finger protein 386 (Kruppel-like)	Zfp386	-2.70133	0.0046472
A_51_P176156	signal-regulatory protein beta 1B	Sirpb1b	-2.7058	0.00036214
A_52_P54609	echinoderm microtubule associated protein like 1	Eml1	-2.71057	0.000146474
A_51_P444302			-2.71164	0.00502307
A_51_P286357	EGF-like module containing, mucin-like, hormone receptor-like sequence 4	Emr4	-2.71825	0.00329535
A_51_P447866	SAM and SH3 domain containing 3	Sash3	-2.73341	0.00462968
A_51_P260478	phosphatidylinositol transfer protein, cytoplasmic 1	Pitpnc1	-2.73922	0.00191457
A_52_P343306	histocompatibility 2, class II antigen A, alpha	H2-Aa	-2.74191	0.0051547
A_51_P424959	B cell CLL/lymphoma 6, member B	Bcl6b	-2.74541	0.000305187
A_52_P102207	neurotrimin	Ntm	-2.75416	0.00193918
A_52_P12840	mab-21-like 3 (C. elegans)	Mab21l3	-2.76775	0.00126911
A_52_P1157511			-2.76817	7.36922e-05
A_51_P302831	bone morphogenic protein/retinoic acid inducible neural specific 1	Brinp1	-2.76909	0.00207492
A_51_P215237	histocompatibility 2, class II antigen A, beta 1	H2-Ab1	-2.77532	0.00526096
A_52_P595476	kelch-like 6	Klhl6	-2.77825	0.0054887
A_52_P488779	paired immunoglobin-like type 2 receptor beta 2	Pilrb2	-2.78478	8.15389e-05
A_51_P117890	predicted gene 15270	Gm15270	-2.78482	0.00168015
A_51_P180061	amyotrophic lateral sclerosis 2 (juvenile)	Als2	-2.78533	0.00426577
A_51_P385812	interleukin 12b	Il12b	-2.79665	0.000598434
A_52_P850915	RIKEN cDNA 6030440G07 gene	6030440G07Rik	-2.80082	0.00263809
A_52_P61864	wingless-related MMTV integration site 2	Wnt2	-2.80259	0.00503316
A_51_P499838	bone marrow stromal cell antigen 1	Bst1	-2.80421	0.00504067
A_52_P118521	paired immunoglobin-like type 2 receptor alpha	Pilra	-2.80498	0.000306307
A_52_P660713	family with sequence similarity 206, member A	Fam206a	-2.80638	0.0057051
A_51_P383822	Evi2a-Evi2b readthrough	Evi2a-evi2b	-2.80659	0.00134337
A_52_P99810	chemokine (C-X3-C motif) receptor 1	Cx3cr1	-2.80696	0.000547555
A_51_P371740	hepatitis A virus cellular receptor 1	Havcr1	-2.81075	1.02781e-05
A_51_P263453	RIKEN cDNA 4930540E01 gene	4930540E01Rik	-2.81368	1.352e-05
A_51_P505571	chordin-like 2	Chrdl2	-2.81758	0.000629808
A_52_P620507	zinc finger and BTB domain containing 49	Zbtb49	-2.81759	0.00304867
A_52_P129706	UDP-N-acetyl-alpha-D-galactosamine:polypeptide N-acetylgalactosaminyltransferase 11	Galnt11	-2.81903	0.00114438
A_51_P119760	histocompatibility 2, class II antigen A, alpha	H2-Aa	-2.82212	0.00565267
A_51_P308394	C-type lectin domain family 9, member a	Clec9a	-2.8254	0.00215946
A_52_P575797	zinc finger and SCAN domains 20	Zscan20	-2.838	0.00471923
A_52_P357992	membrane-spanning 4-domains, subfamily A, member 12	Ms4a12	-2.84104	0.00156517
A_52_P88483	ubiquitin specific peptidase 13 (isopeptidase T-3)	Usp13	-2.84523	0.000609289
A_51_P473072	RIKEN cDNA 2810032G03 gene	2810032G03Rik	-2.84876	0.00219761
A_52_P467389	solute carrier family 15, member 3	Slc15a3	-2.85643	0.00041285
A_51_P466591	RIKEN cDNA 1600012P17 gene	1600012P17Rik	-2.86026	0.00187921
A_52_P327764	hyaluronan synthase 2	Has2	-2.86564	0.00414396
A_52_P91563	gamma-aminobutyric acid (GABA) A receptor, subunit beta 2	Gabrb2	-2.86805	4.8402e-05
A_52_P810735			-2.87039	0.00150402
A_52_P173833	ATP-binding cassette, sub-family A (ABC1), member 15	Abca15	-2.88749	0.00304235
A_52_P219230	leukocyte-associated Ig-like receptor 1	Lair1	-2.89175	0.000156191
A_52_P556591			-2.89229	0.00183775
A_51_P210708	angiomotin-like 1	Amotl1	-2.89271	0.00021262
A_52_P21595	RAB38, member RAS oncogene family	Rab38	-2.89518	0.000457742
A_52_P662622			-2.90173	0.00519726
A_51_P338878	purinergic receptor P2Y, G-protein coupled 12	P2ry12	-2.90807	0.00217031
A_52_P271085	solute carrier family 5 (sodium/glucose cotransporter), member 11	Slc5a11	-2.92164	0.000200558
A_51_P348232	protocadherin 19	Pcdh19	-2.92327	0.00121333
A_52_P198435	RAS, guanyl releasing protein 3	Rasgrp3	-2.92458	0.00238097
A_52_P410207			-2.92896	0.000353595
A_51_P111962	brain expressed, associated with Nedd4, 1	Bean1	-2.94048	4.12152e-05
A_52_P19955	interleukin 1 receptor-like 1	Il1rl1	-2.94755	0.0036104
A_51_P150653	protein tyrosine phosphatase, receptor type, V	Ptprv	-2.95597	0.000167018
A_52_P377750	programmed cell death 11	Pdcd11	-2.96903	0.000414325
A_52_P374545	GTPase, IMAP family member 3	Gimap3	-2.9741	0.000599284
A_51_P300277	coronin, actin binding protein 1A	Coro1a	-2.97977	0.000996622
A_52_P570717	histocompatibility 2, class II antigen A, beta 1	H2-Ab1	-2.9814	0.00453036
A_52_P49643	nucleoporin 62 C-terminal like	Nup62cl	-2.9837	0.00519327
A_51_P300281	coronin, actin binding protein 1A	Coro1a	-2.98494	0.0006972
A_51_P269485	olfactory receptor 1446	Olfr1446	-2.98987	0.000789038
A_51_P458262	chemokine (C-C motif) ligand 19	Ccl19	-3.00096	0.00467018
A_52_P460230	CD48 antigen	Cd48	-3.00485	0.00468048
A_51_P374900	purinergic receptor P2Y, G-protein coupled 13	P2ry13	-3.01397	0.000315934
A_51_P304603	predicted gene 10143	Gm10143	-3.02125	0.00138242
A_51_P136294	membrane-spanning 4-domains, subfamily A, member 4B	Ms4a4b	-3.02606	0.00129173
A_51_P296755	Fc receptor, IgG, high affinity I	Fcgr1	-3.0429	0.000616768
A_51_P400543	allograft inflammatory factor 1	Aif1	-3.04326	1.73945e-05
A_51_P114917	dedicator of cyto-kinesis 2	Dock2	-3.04875	0.00247922
A_51_P173445	solute carrier family 30, member 10	Slc30a10	-3.0499	0.00448918
A_52_P819745			-3.05143	0.00318486
A_51_P456952	interleukin 2 receptor, gamma chain	Il2rg	-3.05427	0.00203257
A_51_P501145	lymphoid enhancer binding factor 1	Lef1	-3.05701	0.000239483
A_52_P605783	vomeronasal 2, receptor 81	Vmn2r81	-3.06327	0.00436376
A_52_P410449	interleukin 4 induced 1	Il4i1	-3.06627	0.00114241
A_52_P625912	killer cell lectin-like receptor subfamily B member 1F	Klrb1f	-3.06999	0.00231936
A_52_P299771	B cell leukemia/lymphoma 2 related protein A1c	Bcl2a1c	-3.07567	0.000518204
A_51_P155843	immunoglobulin superfamily, member 10	Igsf10	-3.07644	3.82989e-06
A_52_P142827	solute carrier family 38, member 11	Slc38a11	-3.07991	0.00191488
A_52_P444480	transmembrane protein 132E	Tmem132e	-3.08619	0.00100526
A_52_P218058	C-type lectin domain family 5, member a	Clec5a	-3.09045	2.93366e-05
A_52_P1123509			-3.09574	0.00187195
A_51_P108384	zinc finger protein 85, opposite strand	Zfp85os	-3.0974	0.000455582
A_51_P268929	aldehyde oxidase 3	Aox3	-3.12553	0.000198552
A_52_P97572	apelin receptor	Aplnr	-3.14064	0.000110687
A_51_P161812	ectodysplasin-A receptor	Edar	-3.14932	0.000364114
A_52_P117085	death inducer-obliterator 1	Dido1	-3.15711	0.000883341
A_51_P504613			-3.16397	0.000291626
A_51_P478581	RIKEN cDNA 1700030F18 gene	1700030F18Rik	-3.17991	0.00117351
A_51_P104012	transmembrane protein 158	Tmem158	-3.18072	0.000194495
A_51_P344942	RIKEN cDNA 6820408C15 gene	6820408C15Rik	-3.18497	0.00100319
A_52_P308857	UTP15, U3 small nucleolar ribonucleoprotein, homolog (yeast)	Utp15	-3.18756	0.000101759
A_52_P1188470			-3.19435	0.0013879
A_52_P165657	deoxyribonuclease 1-like 3	Dnase1l3	-3.22023	0.000807068
A_51_P463562	guanylate binding protein 4	Gbp4	-3.22094	0.000485963
A_51_P496720	DNA (cytosine-5-)-methyltransferase 3-like	Dnmt3l	-3.22932	1.67058e-06
A_51_P241457	leukocyte immunoglobulin-like receptor, subfamily B, member 4	Lilrb4	-3.23048	0.000943677
A_51_P444290	SLAM family member 8	Slamf8	-3.23391	7.07108e-05
A_51_P341306	olfactory receptor 102	Olfr102	-3.23675	0.0007154
A_51_P145596	predicted gene 5622	Gm5622	-3.2379	0.00131645
A_52_P522845			-3.24434	0.00485416
A_52_P305683	family with sequence similarity 109, member B	Fam109b	-3.2715	0.00166626
A_52_P205001	GTPase, IMAP family member 4	Gimap4	-3.2716	0.0007587
A_51_P378870	TLR4 interactor with leucine-rich repeats	Tril	-3.27349	5.34018e-05
A_52_P691546			-3.27757	0.00272624
A_51_P454782	serine (or cysteine) peptidase inhibitor, clade B, member 7	Serpinb7	-3.27851	0.000714583
A_52_P132055	CD33 antigen	Cd33	-3.2806	0.00015624
A_51_P267063	UDP glycosyltransferases 3 family, polypeptide A2	Ugt3a2	-3.28156	1.38372e-05
A_52_P578732	chemokine (C-C motif) receptor 5	Ccr5	-3.28888	0.00146715
A_52_P420042	X Kell blood group precursor-related family, member 5	Xkr5	-3.30034	0.00345737
A_52_P601215	RIKEN cDNA 4930455J16 gene	4930455J16Rik	-3.30693	0.00161817
A_52_P497235	mast cell expressed membrane protein 1	Mcemp1	-3.3079	1.64093e-05
A_52_P180692	mitochondrial ribosomal protein L27	Mrpl27	-3.31047	0.00311147
A_52_P521977			-3.32141	0.000458788
A_51_P140887	insulinoma-associated 1	Insm1	-3.32263	0.00209208
A_51_P376445	reproductive homeobox 5	Rhox5	-3.33185	0.00173057
A_52_P557395	predicted gene 5084	Gm5084	-3.33211	0.00105691
A_52_P407049	homeobox D10	Hoxd10	-3.34082	0.000922587
A_52_P177847	TLR4 interactor with leucine-rich repeats	Tril	-3.3429	0.00183312
A_52_P326187	pyrin domain-containing protein 3-like	LOC102639543	-3.34835	0.00263973
A_51_P358344	collagen, type XVII, alpha 1	Col17a1	-3.34968	0.000833661
A_52_P616567			-3.38243	0.0022626
A_52_P5491	Fras1 related extracellular matrix protein 2	Frem2	-3.3829	0.000109813
A_52_P504883	cadherin 13	Cdh13	-3.40192	0.00380641
A_51_P100852	family with sequence similarity 26, member F	Fam26f	-3.40369	0.00413089
A_51_P162023	vomeronasal 1 receptor 76	Vmn1r76	-3.42509	0.00366387
A_51_P142767	glycosyltransferase 8 domain containing 2	Glt8d2	-3.4264	0.00485777
A_52_P61697	RIKEN cDNA 9930111J21 gene 2	9930111J21Rik2	-3.45164	0.00259827
A_51_P130475	wingless-related MMTV integration site 4	Wnt4	-3.46206	0.00026582
A_52_P463906			-3.47902	0.00406294
A_52_P84567			-3.48323	0.000490676
A_52_P243391	sema domain, immunoglobulin domain (Ig), TM domain, and short cytoplasmic domain	Sema4f	-3.4913	0.00279833
A_51_P510891	alpha fetoprotein	Afp	-3.53674	0.00034389
A_51_P310780	paired immunoglobin-like type 2 receptor alpha	Pilra	-3.60925	0.00036182
A_52_P488947	tumor necrosis factor (ligand) superfamily, member 11	Tnfsf11	-3.61131	1.89774e-08
A_51_P136288	membrane-spanning 4-domains, subfamily A, member 4B	Ms4a4b	-3.62128	0.000568389
A_52_P237241	a disintegrin-like and metallopeptidase (reprolysin type) with thrombospondin type 1 mo	Adamts9	-3.64775	0.00338499
A_52_P2754	allograft inflammatory factor 1	Aif1	-3.66626	3.37179e-05
A_51_P351015	lymphotoxin A	Lta	-3.66726	0.000257614
A_51_P103081	predicted gene 4262	Gm4262	-3.69195	0.00372393
A_51_P213359	hyaluronan synthase 2	Has2	-3.7144	0.000765678
A_52_P173985	Fas ligand (TNF superfamily, member 6)	Fasl	-3.76708	0.00086821
A_52_P607128	macrophage scavenger receptor 1	Msr1	-3.77601	1.79349e-05
A_51_P465640	tumor necrosis factor (ligand) superfamily, member 11	Tnfsf11	-3.77728	0.00481664
A_51_P352452	developing brain homeobox 2	Dbx2	-3.79668	0.00312775
A_51_P232281	phospholipase A2, group IID	Pla2g2d	-3.80876	0.00034788
A_52_P412506	major urinary protein 5	Mup5	-3.83812	0.00256154
A_52_P657360	troponin I, skeletal, slow 1	Tnni1	-3.8586	0.00552293
A_51_P253263	zinc finger protein 831	Zfp831	-3.87216	0.00337723
A_52_P146877	histocompatibility 2, class II, locus Mb1	H2-DMb1	-3.89972	0.00250955
A_51_P196663	CD209f antigen	Cd209f	-3.91998	2.20891e-05
A_51_P172514	SH2 domain protein 1A	Sh2d1a	-3.94694	0.00424525
A_52_P33202	shisa homolog 3 (Xenopus laevis)	Shisa3	-3.95327	0.000303649
A_52_P147466	killer cell lectin-like receptor, subfamily A, member 2	Klra2	-3.96631	0.000230675
A_51_P137419	cystatin F (leukocystatin)	Cst7	-3.98628	0.00230842
A_52_P290122	thymocyte expressed, positive selection associated 1	Tespa1	-3.99509	0.000896496
A_52_P754773			-4.00287	0.00187433
A_52_P507214	matrix metallopeptidase 9	Mmp9	-4.01562	0.00018768
A_52_P465129	predicted gene 5150	Gm5150	-4.02748	0.000717038
A_51_P345121	CD8 antigen, alpha chain	Cd8a	-4.0744	0.0010788
A_51_P212782	interleukin 1 beta	Il1b	-4.08897	0.00335055
A_52_P311718	E2F transcription factor 5	E2f5	-4.15765	0.00234445
A_52_P467449	arachidonate 12-lipoxygenase	Alox12	-4.17095	4.36808e-08
A_52_P188455			-4.27956	0.000222639
A_52_P208763	chemokine (C-C motif) ligand 7	Ccl7	-4.29418	4.84607e-05
A_52_P96542	synaptonemal complex protein 2	Sycp2	-4.30766	0.000215841
A_52_P395280	leucine rich repeat containing 55	Lrrc55	-4.31158	0.000753121
A_52_P147933			-4.3123	0.00341688
A_52_P431612	predicted gene 1966	Gm1966	-4.31287	0.00564849
A_51_P305003	neurotrophic tyrosine kinase, receptor, type 1	Ntrk1	-4.32016	0.00185091
A_52_P665240	keratin 83	Krt83	-4.33996	4.09482e-05
A_51_P265778	chondroitin sulfate synthase 3	Chsy3	-4.35879	0.00115192
A_51_P160272	dopamine beta hydroxylase, opposite strand	Dbhos	-4.40986	0.000106104
A_52_P84903			-4.46149	0.0043656
A_51_P135622	ubiquitin specific peptidase 17-like C	Usp17lc	-4.46916	0.00208019
A_51_P145380	zygote arrest 1	Zar1	-4.47999	0.00350775
A_52_P497174	RIKEN cDNA F830004M19 gene	F830004M19Rik	-4.51656	0.0022266
A_52_P301602	predicted gene 4794	Gm4794	-4.53554	0.00277513
A_52_P499907	potassium inwardly-rectifying channel, subfamily J, member 1	Kcnj1	-4.60732	0.000174642
A_52_P249514	chemokine (C-C motif) ligand 12	Ccl12	-4.63896	0.000560673
A_52_P13839	golgi reassembly stacking protein 2	Gorasp2	-4.65105	0.00236512
A_51_P107140	keratin 35	Krt35	-4.68911	0.000525476
A_51_P292736	CD72 antigen	Cd72	-4.71094	0.00030384
A_51_P120830	matrix metallopeptidase 10	Mmp10	-4.72017	2.33486e-05
A_52_P608535	v-erb-a erythroblastic leukemia viral oncogene homolog 4 (avian)	Erbb4	-4.74042	0.00117219
A_51_P176154	signal-regulatory protein beta 1B	Sirpb1b	-4.74693	0.00026703
A_52_P490159	chemokine (C motif) receptor 1	Xcr1	-4.77183	6.53423e-07
A_52_P996186			-4.78996	0.00313611
A_52_P338066	ubiquitin D	Ubd	-4.90019	0.00461974
A_51_P209782	cytochrome P450, family 2, subfamily c, polypeptide 44	Cyp2c44	-4.94284	0.000261795
A_52_P299888	phosphoprotein associated with glycosphingolipid microdomains 1	Pag1	-4.94518	0.00257319
A_51_P458258	chemokine (C-C motif) ligand 19	Ccl19	-5.0193	0.00330728
A_51_P183746	paired related homeobox 2	Prrx2	-5.03155	2.44078e-06
A_51_P461665	chemokine (C-X-C motif) ligand 9	Cxcl9	-5.06988	0.00312024
A_51_P288138	formyl peptide receptor 2	Fpr2	-5.075	0.00287935
A_51_P277521	RIKEN cDNA 6530409C15 gene	6530409C15Rik	-5.08977	1.07165e-06
A_52_P578744	RIKEN cDNA 5430416O09 gene	5430416O09Rik	-5.16164	0.000667845
A_52_P1043517	RIKEN cDNA 9530097N15 gene	9530097N15Rik	-5.17201	0.00191666
A_51_P338413	signal transducing adaptor family member 1	Stap1	-5.20748	0.000992043
A_51_P286737	chemokine (C-C motif) ligand 2	Ccl2	-5.45121	0.000120162
A_52_P205710	myosin, light chain 10, regulatory	Myl10	-5.51489	0.00324072
A_51_P515639	colony stimulating factor 3 receptor (granulocyte)	Csf3r	-5.54561	0.00175776
A_51_P477972	olfactory receptor 948	Olfr948	-5.59249	0.00202083
A_51_P299599	regulating synaptic membrane exocytosis 4	Rims4	-5.63952	0.00122788
A_51_P177371	prion protein dublet	Prnd	-5.73736	0.00232225
A_51_P436652	chemokine (C-C motif) ligand 7	Ccl7	-5.78738	2.35349e-05
A_52_P811047			-5.86433	0.000262463
A_51_P264769	dentin matrix protein 1	Dmp1	-5.89447	0.00334988
A_51_P184484	matrix metallopeptidase 13	Mmp13	-6.09597	0.000369378
A_52_P305876	hemoglobin Z, beta-like embryonic chain	Hbb-bh1	-6.11538	0.000510573
A_51_P506899	heat shock protein 12A	Hspa12a	-6.14497	1.11953e-05
A_51_P165027	pygopus 1	Pygo1	-6.17385	2.80498e-10
A_51_P323358			-6.29579	1.24559e-05
A_52_P57205	insulin receptor substrate 4	Irs4	-6.4455	0.000243749
A_51_P339793	interleukin 1 receptor-like 1	Il1rl1	-6.4756	0.00334176
A_51_P484329			-6.75574	0.000731057
A_52_P392071	suppressor of cancer cell invasion	Scai	-6.8178	0.00224991
A_51_P106893	zinc finger E-box binding homeobox 2	Zeb2	-6.85	0.00277272
A_52_P295432	chemokine (C-X-C motif) ligand 5	Cxcl5	-6.88851	0.00189352
A_52_P341128	protein tyrosine phosphatase, receptor type, C	Ptprc	-8.13827	0.000419554
A_51_P400160			-8.32089	0.000630219
A_52_P2710	camello-like 5	Cml5	-8.61902	0.000647994
A_51_P327983	RIKEN cDNA 4833427G06 gene	4833427G06Rik	-9.29978	0.00179809
A_52_P404302	olfactomedin-like 2A	Olfml2a	-10.5213	2.51001e-05
A_51_P194939	myosin IIIA	Myo3a	-11.8956	0.000754475
A_51_P432641	chemokine (C-X-C motif) ligand 10	Cxcl10	-13.1678	0.00011159
A_51_P170562	carboxypeptidase N, polypeptide 2	Cpn2	-14.6985	0.000150942
A_51_P311459	RIKEN cDNA 4930485B16 gene	4930485B16Rik	-15.5544	1.09639e-06
A_52_P277104	B cell scaffold protein with ankyrin repeats 1	Bank1	-16.0203	0.0021651

## Sheet: IKO_PBS vs Flox_PBS_q.05_FC2
Supplementary Table 1C. Significantly altered gene probes in PBS treated GR iKO mice vs GR iKO mice
ProbeID	GeneName	GeneSymbol	Fold-Change(GR iKO_PBS vs. Flox_PBS)	q-value(GR iKO_PBS vs. Flox_PBS)
A_52_P423810	metallothionein 1	Mt1	14.45	1.65763e-06
A_51_P311459	RIKEN cDNA 4930485B16 gene	4930485B16Rik	13.5728	1.75062e-06
A_51_P277521	RIKEN cDNA 6530409C15 gene	6530409C15Rik	7.4532	1.49257e-07
A_51_P294979	metallothionein 1	Mt1	6.28818	1.77492e-07
A_51_P165027	pygopus 1	Pygo1	6.01691	3.22751e-10
A_52_P270461	PDZ domain containing 4	Pdzd4	5.24842	6.11331e-06
A_52_P48433	RIKEN cDNA 1600014K23 gene	1600014K23Rik	4.3985	1.55407e-05
A_51_P517020			4.18396	3.63292e-06
A_51_P243495	protein kinase, AMP-activated, gamma 2 non-catalytic subunit, opposite strand 1	Prkag2os1	3.94223	3.35305e-05
A_52_P488947	tumor necrosis factor (ligand) superfamily, member 11	Tnfsf11	3.66346	1.70476e-08
A_51_P263453	RIKEN cDNA 4930540E01 gene	4930540E01Rik	2.51296	3.65282e-05
A_52_P5190	solute carrier family 36 (proton/amino acid symporter), member 3	Slc36a3	2.34235	2.3506e-05
A_51_P420457	olfactory receptor 1338	Olfr1338	2.31892	1.09226e-05
A_52_P33686			2.14106	7.99009e-06
A_51_P177691	gamma-aminobutyric acid (GABA) C receptor, subunit rho 1	Gabrr1	2.12082	3.86446e-05
A_52_P63106	nuclear receptor subfamily 3, group C, member 1	Nr3c1	-1.78226	2.55578e-05
A_52_P138090	nuclear receptor subfamily 3, group C, member 1	Nr3c1	-1.87265	1.20732e-05
A_52_P240878	adenosine A2a receptor	Adora2a	-1.97675	3.22096e-05
A_51_P244213	hyaluronan and proteoglycan link protein 3	Hapln3	-2.00281	2.50024e-06
A_52_P486910			-2.04429	3.66567e-06
A_51_P376227	branched chain aminotransferase 1, cytosolic	Bcat1	-2.17403	5.28606e-06
A_51_P208152	RIKEN cDNA 3930402G23 gene	3930402G23Rik	-2.69358	1.78597e-05
A_51_P265643	RIKEN cDNA A230072E10 gene	A230072E10Rik	-3.10324	1.5877e-06
A_52_P379474			-4.44711	3.50545e-05
A_51_P325065			-4.73889	1.03325e-05

## Sheet: IKO_DEX vs Flox_DEX_q.05_FC2
Supplementary Table 1D. Significantly altered gene probes in DEX treated GR iKO mice vs GR iKO mice
ProbeID	GeneName	GeneSymbol	Fold-Change(GR iKO_DEX vs. Flox_DEX)	q-value(GR iKO_DEX vs. Flox_DEX)
A_52_P423810	metallothionein 1	Mt1	8.00685	1.54674e-05
A_51_P457481	secreted and transmembrane 1A	Sectm1a	4.02618	2.25847e-06
A_51_P250887	olfactory receptor 1289	Olfr1289	3.97104	0.000128934
A_51_P279827	olfactory receptor 550	Olfr550	3.26969	0.000138449
A_51_P316275	olfactory receptor 809	Olfr809	3.24771	3.0648e-05
A_51_P143495	Bardet-Biedl syndrome 9 (human)	Bbs9	3.03451	1.55967e-05
A_52_P868023			3.01346	3.42208e-05
A_52_P469502	cytidine deaminase	Cda	2.97706	4.23592e-05
A_52_P148972	RIKEN cDNA 4930581F22 gene	4930581F22Rik	2.88216	6.49431e-05
A_51_P251687	serine (or cysteine) peptidase inhibitor, clade B, member 9g	Serpinb9g	2.49902	3.7914e-05
A_52_P964318	uncharacterized protein 4932416E17	4.93242e+23	2.46085	2.46974e-08
A_52_P66226	RAB33A, member RAS oncogene family	Rab33a	2.44382	9.99973e-06
A_51_P301117			2.29448	0.000156883
A_51_P135137	ST3 beta-galactoside alpha-2,3-sialyltransferase 4	St3gal4	2.26415	0.000159216
A_52_P675592	collagen, type VI, alpha 3	Col6a3	2.1529	2.83153e-05
A_51_P324838	envoplakin	Evpl	2.14033	9.66735e-05
A_51_P441914	hydroxysteroid (17-beta) dehydrogenase 2	Hsd17b2	2.10916	6.61394e-05
A_52_P285194	rhotekin 2	Rtkn2	2.07993	0.000100148
A_51_P305583	nuclear antigen Sp100	Sp100	2.07734	8.88031e-05
A_51_P324834	envoplakin	Evpl	2.05321	0.000175604
A_51_P243187	olfactory receptor 697	Olfr697	2.05044	5.53262e-05
A_51_P375458	olfactory receptor 1047	Olfr1047	2.00183	0.000142583
A_51_P381297	paired box 8	Pax8	-2.00829	4.32586e-07
A_51_P349341	Niemann-Pick type C1	Npc1	-2.04455	4.48008e-06
A_52_P63106	nuclear receptor subfamily 3, group C, member 1	Nr3c1	-2.25043	1.24729e-06
A_51_P304643	wingless related MMTV integration site 10b	Wnt10b	-2.27349	3.01874e-05
A_52_P138090	nuclear receptor subfamily 3, group C, member 1	Nr3c1	-2.36705	6.84095e-07
A_52_P4095	AU RNA binding protein/enoyl-coenzyme A hydratase	Auh	-2.50282	2.83456e-05
A_51_P215438	proline dehydrogenase	Prodh	-2.53174	6.53689e-06
A_52_P238149			-2.54427	4.78953e-05
A_51_P267063	UDP glycosyltransferases 3 family, polypeptide A2	Ugt3a2	-2.55406	0.000101829
A_52_P254174	nuclear receptor subfamily 3, group C, member 1	Nr3c1	-2.585	6.44903e-06
A_52_P420902			-2.67256	2.4289e-05
A_51_P383194	phosphodiesterase 9A	Pde9a	-2.90834	0.000104884
A_51_P166288	aminoacylase 1	Acy1	-3.0051	1.68377e-06
A_52_P127270	coiled-coil domain containing 135	Ccdc135	-3.01286	4.64487e-05
A_52_P424253	collagen, type I, alpha 2	Col1a2	-3.1344	1.53899e-06
A_51_P511546	glycine decarboxylase	Gldc	-3.29012	0.000120015
A_51_P350294	solute carrier family 9 (sodium/hydrogen exchanger), member 3	Slc9a3	-3.45189	3.15843e-05
A_51_P272066	RIKEN cDNA 2010109I03 gene	2010109I03Rik	-3.47769	0.000111552
A_52_P88483	ubiquitin specific peptidase 13 (isopeptidase T-3)	Usp13	-3.8325	8.73455e-05
A_52_P82701	solute carrier family 9 (sodium/hydrogen exchanger), member 3	Slc9a3	-3.84155	4.2126e-05
A_51_P410205	hydroxysteroid 11-beta dehydrogenase 2	Hsd11b2	-4.00584	2.06817e-05
A_52_P244	RNA imprinted and accumulated in nucleus	Rian	-4.03103	8.96676e-05
A_51_P371740	hepatitis A virus cellular receptor 1	Havcr1	-4.03793	6.74386e-07
A_51_P371214	solute carrier family 6 (neurotransmitter transporter), member 19	Slc6a19	-4.46617	0.000173508
A_51_P383689	FK506 binding protein 5	Fkbp5	-4.46825	0.000114298
A_52_P337899	FK506 binding protein 5	Fkbp5	-4.5541	5.80187e-05
A_51_P365854	family with sequence similarity 43, member A	Fam43a	-5.18324	2.09885e-08
A_51_P118237	serum/glucocorticoid regulated kinase 1	Sgk1	-5.80247	1.81209e-05
A_52_P374897	arginase type II	Arg2	-16.1845	4.93477e-05
