# Supplementary material for: Intestinal epithelial glucocorticoid receptor promotes chronic inflammation–associated colorectal cancer
Source: JCI Insight. 2021 Dec 22;6(24):e151815. doi: 10.1172/jci.insight.151815 (PMC8783679; doi:10.1172/jci.insight.151815)
Supplement: Supplemental table 2 [file jciinsight-6-151815-s251.xlsx]

## Sheet: Flox_DSS vs Flox_Water_q.05
Supplementary Table 2A. Significantly altered gene probes in DSS treated Flox mice vs Regular water treated Flox mice
ProbeID	GeneName	GeneSymbol	Fold-Change(Flox_DSS vs. Flox_Water)	q-value(Flox_DSS vs. Flox_Water)
A_52_P257758	regenerating islet-derived family, member 4	REG4	-299.197	6.99E-06
A_51_P141926	FXYD domain containing ion transport regulator 4	FXYD4	-264.017	7.27E-03
A_52_P275894	uncharacterized LOC102642252	LOC102642252	-114.605	2.76E-06
A_51_P435671	immunoglobulin heavy variable V4-2	Ighv4-2	-80.141	4.10E-05
A_52_P664842	immunoglobulin kappa variable 6-14	Igkv6-14	-72.348	1.23E-03
A_51_P391836	immunoglobulin variable segment pseudogene	Vh7183.a34psi.56	-66.983	6.73E-05
A_52_P957659	immunoglobulin kappa variable 1-117	Igkv1-117	-66.115	6.25E-05
A_52_P444260	immunoglobulin kappa chain variable 9-120	Igkv9-120	-61.324	9.22E-05
A_52_P476989	immunoglobulin heavy constant mu	IGHM	-56.348	2.77E-04
A_52_P719962	HIG1 hypoxia inducible domain family, member 1C	HIGD1C	-55.941	3.54E-08
A_51_P290202	homeobox B13	HOXB13	-53.366	2.37E-04
A_51_P406165	neurexophilin and PC-esterase domain family, member 2	NXPE2	-47.821	6.84E-07
A_52_P572554	immunoglobulin heavy constant alpha	Igha	-47.725	2.25E-03
A_51_P390937	immunoglobulin kappa variable 14-111	Igkv14-111	-46.151	5.48E-05
A_51_P495560	transglutaminase 3	TGM3	-44.914	3.28E-03
A_51_P472120	transmembrane protease, serine 13	TMPRSS13	-44.669	2.98E-05
A_52_P200121	cytochrome P450, family 2, subfamily c, polypeptide 40	Cyp2c40 (includes others)	-42.510	2.16E-04
A_51_P231557	RIKEN cDNA 7530428D23 gene	7530428D23Rik	-40.536	9.83E-05
A_51_P128248	immunoglobulin heavy chain complex	Igh	-39.412	3.11E-04
A_51_P334930	mucosal pentraxin 1	Mptx1/Mptx2	-38.781	2.32E-03
A_52_P538084	immunoglobulin kappa chain complex	Igk	-35.300	4.40E-05
A_52_P630429	immunoglobulin kappa chain complex	Igk	-35.219	2.67E-05
A_52_P317246	estrogen-related receptor gamma	ESRRG	-35.212	1.43E-04
A_51_P502599	cytochrome P450, family 2, subfamily c, polypeptide 40	Cyp2c40 (includes others)	-35.203	4.84E-04
A_51_P461067	immunoglobulin heavy constant mu	IGHM	-34.316	5.74E-03
A_52_P568226	immunoglobulin kappa chain variable 9-120	Igkv9-120	-32.953	1.10E-05
A_51_P304109	cytochrome P450, family 2, subfamily C, polypeptide 8	CYP2C8	-32.486	5.39E-05
A_52_P311042	immunoglobulin heavy constant alpha	Igha	-32.270	2.27E-04
A_52_P383114	immunoglobulin lambda variable 1	Iglv1	-30.565	8.87E-04
A_52_P883557	solute carrier family 30, member 10	SLC30A10	-30.449	2.71E-04
A_51_P126563	ornithine carbamoyltransferase	OTC	-28.183	5.51E-04
A_51_P259774	solute carrier family 37 (glucose-6-phosphate transporter), member 2	SLC37A2	-28.155	6.28E-04
A_52_P1054013	immunoglobulin heavy constant mu	IGHM	-27.910	5.67E-03
A_52_P829408	immunoglobulin lambda variable 1	Iglv1	-26.905	4.87E-04
A_51_P259773	solute carrier family 37 (glucose-6-phosphate transporter), member 2	SLC37A2	-26.762	3.78E-04
A_52_P622355	immunoglobulin lambda variable 1	Iglv1	-26.649	5.80E-04
A_51_P365378	bestrophin 2	BEST2	-26.404	8.01E-03
A_52_P672903	immunoglobulin lambda variable 1	Iglv1	-26.300	5.40E-04
A_52_P1004997	interleukin 22 receptor, alpha 2	IL22RA2	-25.799	6.90E-05
A_52_P450276	immunoglobulin lambda variable 1	Iglv1	-25.711	7.73E-04
A_52_P1190151	immunoglobulin kappa variable 10-96	Igkv10-96	-25.446	4.04E-05
A_52_P238230	immunoglobulin kappa chain complex	Igk	-24.860	1.01E-04
A_51_P364714	NADPH oxidase 1	NOX1	-24.514	5.29E-05
A_52_P61243	immunoglobulin kappa chain complex	Igk	-24.177	8.00E-05
A_51_P406739	ST8 alpha-N-acetyl-neuraminide alpha-2,8-sialyltransferase 5	ST8SIA5	-23.685	1.27E-02
A_52_P450277	immunoglobulin lambda variable 1	Iglv1	-23.466	1.91E-03
A_51_P150705	joining chain of multimeric IgA and IgM	JCHAIN	-23.372	4.88E-05
A_51_P414879	immunoglobulin kappa chain complex	Igk	-22.689	4.14E-04
A_52_P206322	ankyrin repeat and SOCS box containing 2	ASB2	-22.588	1.25E-04
A_51_P163578	UDP glucuronosyltransferase 2 family, polypeptide B7	UGT2B7	-22.558	3.39E-05
A_51_P453909	cytochrome P450, family 2, subfamily F, polypeptide 1	CYP2F1	-22.539	9.56E-05
A_51_P452153	marginal zone B and B1 cell-specific protein	MZB1	-22.229	1.35E-04
A_51_P503757	immunoglobulin lambda variable 1	Iglv1	-22.129	6.39E-04
A_51_P346681	immunoglobulin heavy variable 1-33	Ighv1-33	-22.099	3.32E-04
A_51_P492701	Hoxa distal transcript antisense RNA	Hottip	-21.970	4.06E-05
A_51_P405659	cytoplasmic polyadenylated homeobox 1	Cphx1 (includes others)	-21.937	2.92E-03
A_51_P412024	solute carrier family 6 (proline IMINO transporter), member 20	SLC6A20	-21.372	3.02E-04
A_51_P270807	tumor necrosis factor receptor superfamily, member 17	TNFRSF17	-21.269	3.23E-06
A_51_P463159	caspase 14, apoptosis-related cysteine peptidase	CASP14	-21.191	1.61E-03
A_51_P180159	immunoglobulin heavy chain complex	Igh	-20.955	1.63E-04
A_52_P74106	Immunoglobulin heavy chain (gamma polypeptide)	Ighg	-20.924	7.11E-03
A_52_P385767	immunoglobulin kappa chain complex	Igk	-20.722	2.06E-04
A_52_P538390	olfactory receptor, family 2, subfamily M, member 5	OR2M5	-20.632	3.11E-05
A_51_P479029	transient receptor potential cation channel, subfamily V, member 6	TRPV6	-20.615	1.28E-03
A_52_P204331	chromosome 9 open reading frame 152	C9orf152	-20.556	9.61E-06
A_52_P98778	angiogenin, ribonuclease A family, member 4	Ang4	-20.346	1.28E-03
A_51_P416822	hedgehog interacting protein	HHIP	-20.094	1.50E-09
A_52_P502849	immunoglobulin kappa variable 3-4	Igkv3-4	-20.063	3.57E-03
A_52_P829560	immunoglobulin kappa chain complex	Igk	-19.931	4.87E-04
A_52_P657873	UDP-GlcNAc:betaGal beta-1,3-N-acetylglucosaminyltransferase 7	B3GNT7	-19.923	1.22E-06
A_52_P560578	immunoglobulin kappa variable 10-96	Igkv10-96	-19.471	7.42E-05
A_51_P373142	expressed sequence AI854703	AI854703	-19.347	2.30E-04
A_51_P244396	ras-related C3 botulinum toxin substrate 1 (rho family, small GTP binding protein Rac1)	RAC1	-19.161	3.58E-04
A_51_P349888	angiogenin, ribonuclease A family, member 2	Ang2	-19.128	1.12E-03
A_51_P363400	proteoglycan 2, bone marrow (natural killer cell activator, eosinophil granule major basic protein)	PRG2	-18.990	2.75E-05
A_52_P249826	hedgehog interacting protein	HHIP	-18.943	1.04E-03
A_51_P103706	cytochrome P450, family 2, subfamily C, polypeptide 8	CYP2C8	-18.475	8.13E-05
A_52_P195135	oocyte secreted protein 1	Oosp1	-18.327	3.57E-05
A_51_P217906	cathepsin E	CTSE	-18.309	9.00E-05
A_51_P247542	tubulin tyrosine ligase-like family member 6	TTLL6	-18.270	1.14E-04
A_51_P131315	serpin peptidase inhibitor, clade A (alpha-1 antiproteinase, antitrypsin), member 9	SERPINA9	-18.178	2.17E-04
A_51_P502906	angiogenin, ribonuclease A family, member 4	Ang4	-18.080	7.83E-04
A_51_P354307	chloride intracellular channel 6	CLIC6	-17.808	1.87E-05
A_51_P483576	immunoglobulin lambda variable 1	Iglv1	-17.631	2.39E-03
A_51_P393518	hemicentin 1	HMCN1	-17.327	6.25E-08
A_51_P235015	RIKEN cDNA 2010309G21 gene	2010309G21Rik	-16.920	2.22E-03
A_52_P1148292	predicted gene, 20275	Gm20275	-16.737	3.11E-05
A_52_P382926	elongation factor RNA polymerase II-like 3	ELL3	-16.689	6.02E-04
A_51_P491627	secretoglobin, family 2B, member 27	Scgb2b27 (includes others)	-16.317	1.06E-04
A_51_P350091	motor neuron and pancreas homeobox 1	MNX1	-16.216	1.02E-05
A_52_P449214	immunoglobulin kappa variable 4-57-1	Igkv4-57-1	-16.117	1.67E-03
A_51_P179504	angiogenin, ribonuclease A family, member 3	Ang3	-15.933	1.05E-03
A_52_P83704	v-myb avian myeloblastosis viral oncogene homolog	MYB	-15.873	1.31E-06
A_51_P503756	immunoglobulin lambda variable 1	Iglv1	-15.674	2.18E-03
A_52_P67678	STRA6-like	Stra6l	-15.548	7.41E-08
A_51_P194149	transthyretin	TTR	-15.486	1.97E-07
A_51_P245558	sodium channel, non voltage gated 1 gamma subunit	SCNN1G	-15.301	5.02E-03
A_52_P659448	expressed sequence AI463229	AI463229	-14.670	1.03E-05
A_51_P147987	intelectin 1 (galactofuranose binding)	ITLN1	-14.567	8.94E-03
A_51_P187645	immunoglobulin heavy chain complex	Igh	-14.297	1.69E-04
A_51_P487175	acyl-CoA synthetase medium-chain family member 3	ACSM3	-14.260	1.93E-05
A_51_P514985	interferon regulatory factor 4	IRF4	-14.030	3.58E-05
A_52_P12623	BCL2/adenovirus E1B 19kD interacting protein like	BNIPL	-13.944	9.70E-05
A_52_P614207	immunoglobulin kappa chain complex	Igk	-13.874	3.16E-03
A_51_P150710	joining chain of multimeric IgA and IgM	JCHAIN	-13.851	4.66E-05
A_52_P498119	glucose-6-phosphatase, catalytic, 2	G6PC2	-13.774	2.42E-04
A_52_P243425	potassium channel, voltage gated subfamily E regulatory beta subunit 3	KCNE3	-13.754	1.08E-05
A_52_P184322	transient receptor potential cation channel, subfamily M, member 6	TRPM6	-13.748	1.17E-03
A_51_P210591	Fc fragment of IgE, low affinity II, receptor for (CD23)	FCER2	-13.732	6.91E-03
A_51_P218091	leucine-rich repeat containing G protein-coupled receptor 5	LGR5	-13.724	1.43E-04
A_51_P428555	alcohol dehydrogenase 1C (class I), gamma polypeptide	ADH1C	-13.627	1.08E-04
A_52_P223239	regulatory associated protein of MTOR, complex 1, opposite strand	Rptoros	-13.244	8.33E-09
A_51_P157698	ornithine decarboxylase antizyme 3	OAZ3	-13.191	5.70E-05
A_52_P522372	alanine and arginine rich domain containing protein	AARD	-13.092	1.79E-06
A_52_P496457	tubulin tyrosine ligase-like family member 10	TTLL10	-13.058	7.83E-06
A_52_P578436	immunoglobulin kappa variable 4-57-1	Igkv4-57-1	-12.891	1.64E-03
A_52_P251450	claudin 2	CLDN2	-12.735	3.67E-03
A_52_P282905	carboxylesterase 1C	Ces1b/Ces1c	-12.730	4.10E-05
A_51_P382204	PDZ domain containing 7	PDZD7	-12.720	6.00E-05
A_52_P662785	polymerase (RNA) III (DNA directed) polypeptide G (32kD)	POLR3G	-12.716	5.70E-05
A_51_P173107	chromosome 11 open reading frame 53	C11orf53	-12.699	1.31E-03
A_51_P117903	Immunoglobulin heavy chain (gamma polypeptide)	Ighg	-12.662	1.44E-02
A_52_P391639	RIKEN cDNA 1600029I14 gene	1600029I14Rik	-12.515	1.30E-11
A_51_P153132	potassium channel, voltage gated subfamily E regulatory beta subunit 2	KCNE2	-12.365	2.32E-03
A_51_P104348	immunoglobulin kappa variable 6-20	Igkv6-20	-12.323	1.43E-02
A_51_P485405	gametocyte specific factor 1	GTSF1	-12.302	1.05E-03
A_51_P496253	solute carrier family 6 (neurotransmitter transporter), member 4	SLC6A4	-12.168	5.10E-04
A_51_P395899	immunoglobulin kappa chain complex	Igk	-12.148	7.39E-04
A_51_P354857	BCL2/adenovirus E1B 19kD interacting protein like	BNIPL	-12.143	6.04E-07
A_52_P552036	myosin, heavy chain 2, skeletal muscle, adult	MYH2	-12.143	1.62E-03
A_51_P196207	calcyphosine-like	CAPSL	-12.046	1.07E-05
A_51_P489935	paired box 6	PAX6	-12.003	2.65E-04
A_51_P428305	insulin-like 5	INSL5	-11.893	6.27E-03
A_51_P502798	neurexophilin and PC-esterase domain family, member 4	NXPE4	-11.794	1.08E-04
A_51_P173445	solute carrier family 30, member 10	SLC30A10	-11.747	1.42E-03
A_51_P247114	major histocompatibility complex, class I, A	HLA-A	-11.706	1.98E-03
A_51_P395877	chemokine (C-C motif) receptor 10	CCR10	-11.558	9.17E-06
A_51_P114722	hydroxyacid oxidase 2 (long chain)	HAO2	-11.432	7.08E-05
A_51_P336599	potassium channel, voltage gated subfamily E regulatory beta subunit 3	KCNE3	-11.384	2.00E-05
A_51_P464394	klotho beta	KLB	-11.360	4.59E-03
A_51_P433789	anterior gradient 3, protein disulphide isomerase family member	AGR3	-11.357	1.48E-04
A_51_P272023	ring finger protein 186	RNF186	-11.217	6.24E-06
A_51_P321930	pleckstrin homology domain containing, family D (with coiled-coil domains) member 1, opposite strand	Plekhd1os	-11.182	7.69E-06
A_51_P205042	oocyte secreted protein 1	Oosp1	-11.070	1.48E-04
A_51_P326631	dynein, axonemal, heavy chain 8	DNAH8	-11.069	9.34E-05
A_51_P455090	carbamoyl-phosphate synthase 1, mitochondrial	CPS1	-11.029	1.41E-03
A_51_P378576	UDP-GlcNAc:betaGal beta-1,3-N-acetylglucosaminyltransferase 7	B3GNT7	-11.017	2.74E-04
A_51_P122752	immunoglobulin heavy constant gamma 1 (G1m marker)	IGHG1	-11.012	9.84E-03
A_52_P471282	flavin containing monooxygenase 4	FMO4	-10.962	9.30E-05
A_51_P103945	immunoglobulin heavy constant mu	IGHM	-10.922	1.89E-03
A_51_P258829	tropomodulin 4 (muscle)	TMOD4	-10.815	7.42E-07
A_52_P329398	ATPase, H+/K+ transporting, nongastric, alpha polypeptide	ATP12A	-10.748	1.25E-02
A_51_P407657	immunoglobulin kappa chain variable 19-93	Igkv19-93	-10.719	6.80E-04
A_51_P501002	RIKEN cDNA 5730419F03 gene	5730419F03Rik	-10.711	1.40E-05
A_52_P515620	RIKEN cDNA 5033421B08 gene	5033421B08Rik	-10.660	5.23E-04
A_52_P653565	immunoglobulin heavy variable 1-33	Ighv1-33	-10.616	1.11E-04
A_51_P221256	solute carrier family 34 (type II sodium/phosphate cotransporter), member 2	SLC34A2	-10.572	2.13E-05
A_51_P383704	atonal bHLH transcription factor 1	ATOH1	-10.519	7.79E-04
A_52_P447284	chloride intracellular channel 6	CLIC6	-10.389	8.18E-04
A_51_P337355	endoplasmic reticulum to nucleus signaling 2	ERN2	-10.381	5.60E-05
A_51_P349221	Fc receptor-like 1	FCRL1	-10.357	1.18E-02
A_51_P225134	myosin, heavy chain 2, skeletal muscle, adult	MYH2	-10.357	1.94E-03
A_52_P657360	troponin I type 1 (skeletal, slow)	TNNI1	-10.220	2.31E-03
A_52_P629895	alcohol dehydrogenase 1C (class I), gamma polypeptide	ADH1C	-10.133	1.92E-04
A_51_P118545	S100 calcium binding protein G	S100G	-10.107	8.56E-03
A_52_P654118	utrophin	UTRN	-10.106	4.17E-05
A_51_P408631	solute carrier family 20 (phosphate transporter), member 1	SLC20A1	-10.050	5.13E-04
A_52_P78183	ring finger protein 43	RNF43	-9.930	1.39E-07
A_52_P25599	cell division cycle 25C	CDC25C	-9.880	2.80E-05
A_51_P295355	cAMP responsive element binding protein 3-like 1	CREB3L1	-9.838	8.79E-08
A_52_P560113	major histocompatibility complex, class I, A	HLA-A	-9.836	3.99E-04
A_51_P452977	glutamate decarboxylase 2 (pancreatic islets and brain, 65kDa)	GAD2	-9.802	6.04E-07
A_51_P428056	immunoglobulin heavy constant mu	IGHM	-9.784	1.25E-03
A_52_P802927	predicted gene, 16863	Gm16863	-9.781	6.27E-05
A_51_P336282	neuropeptide Y receptor Y1	NPY1R	-9.779	2.30E-03
A_52_P374314	predicted gene, 40040	Gm40040	-9.778	8.18E-04
A_52_P280501	F-box and WD-40 domain protein 21	Fbxw21 (includes others)	-9.764	9.96E-08
A_52_P161845	adaptor-related protein complex 1, mu 2 subunit	AP1M2	-9.688	1.14E-04
A_52_P388836	SEC16 homolog B, endoplasmic reticulum export factor	SEC16B	-9.672	9.72E-07
A_51_P183581	POU class 2 associating factor 1	POU2AF1	-9.659	2.90E-03
A_52_P372062	cytochrome P450, family 2, subfamily d, polypeptide 13	Cyp2d13	-9.641	2.48E-05
A_52_P532769	Ig heavy chain V region 108A-like	LOC102642351	-9.616	2.30E-04
A_52_P1075692	galactose-3-O-sulfotransferase 2	GAL3ST2	-9.615	4.57E-05
A_52_P105020	RIKEN cDNA 5830428M24 gene	5830428M24Rik	-9.606	2.45E-06
A_51_P517608	RIKEN cDNA 2010106E10 gene	2010106E10Rik	-9.550	1.23E-05
A_52_P68261	phosphodiesterase 6H, cGMP-specific, cone, gamma	PDE6H	-9.516	8.12E-05
A_52_P200458	fucosyltransferase 4 (alpha (1,3) fucosyltransferase, myeloid-specific)	FUT4	-9.404	4.16E-05
A_52_P39314	spermatogenesis associated glutamate (E)-rich protein 4C, opposite strand transcript	Speer4cos	-9.395	6.45E-05
A_52_P407968	ST3 beta-galactoside alpha-2,3-sialyltransferase 6	ST3GAL6	-9.350	2.10E-06
A_52_P1194572	F-box and WD-40 domain protein 21	Fbxw21 (includes others)	-9.349	1.07E-05
A_51_P237613	fibroblast growth factor receptor 3	FGFR3	-9.339	4.53E-07
A_52_P664867	protein phosphatase 1, regulatory (inhibitor) subunit 1B	PPP1R1B	-9.300	3.40E-05
A_52_P414368	transmembrane protein 30B	TMEM30B	-9.285	3.79E-06
A_51_P454286	myosin VC	MYO5C	-9.269	1.56E-05
A_51_P501069	spectrin, alpha, erythrocytic 1	SPTA1	-9.256	2.29E-03
A_52_P443201	janus kinase and microtubule interacting protein 1	JAKMIP1	-9.252	2.05E-07
A_52_P407171	apolipoprotein L 7e	Apol7e (includes others)	-9.248	6.46E-05
A_51_P485400	gametocyte specific factor 1	GTSF1	-9.166	7.87E-05
A_51_P317761	cysteine-rich secretory protein 1	Crisp1/Crisp3	-9.155	6.55E-04
A_52_P618728	immunoglobulin kappa variable 4-53	Igkv4-53	-9.124	8.13E-04
A_52_P506516	fibroblast growth factor receptor 3	FGFR3	-9.016	2.26E-09
A_51_P154485	Fc receptor-like A	FCRLA	-8.996	1.19E-02
A_52_P286360	ornithine carbamoyltransferase	OTC	-8.949	7.33E-03
A_52_P417368	dipeptidyl-peptidase 4	DPP4	-8.918	1.05E-05
A_51_P164256	chromosome 11 open reading frame 16	C11orf16	-8.852	4.26E-05
A_51_P344586	kinesin family member 12	KIF12	-8.831	3.99E-05
A_52_P214408	RIKEN cDNA C330021F23 gene	C330021F23Rik/Gm5148	-8.827	3.51E-06
A_52_P662711	annexin A13	ANXA13	-8.738	7.66E-04
A_51_P241499	ABO blood group (transferase A, alpha 1-3-N-acetylgalactosaminyltransferase; transferase B, alpha 1-3-galactosyltransferase)	ABO	-8.703	3.15E-03
A_52_P84800	immunoglobulin kappa chain variable 13-84	Igkv13-84	-8.653	5.42E-04
A_51_P151848	regulatory factor X, 6	RFX6	-8.645	5.60E-04
A_51_P173224	potassium channel, voltage gated eag related subfamily H, member 8	KCNH8	-8.621	1.72E-07
A_52_P534583	alpha hemoglobin stabilizing protein	Ahsp	-8.613	1.23E-04
A_51_P328539	enolase 3 (beta, muscle)	ENO3	-8.608	1.73E-03
A_52_P390572	galactose-3-O-sulfotransferase 2	GAL3ST2	-8.555	8.00E-03
A_52_P648738	ST6 (alpha-N-acetyl-neuraminyl-2,3-beta-galactosyl-1,3)-N-acetylgalactosaminide alpha-2,6-sialyltransferase 2	ST6GALNAC2	-8.511	7.41E-06
A_51_P290387	seminal vesicle antigen-like 1	Sval1	-8.508	1.24E-02
A_51_P196726	inter-alpha-trypsin inhibitor heavy chain 2	ITIH2	-8.485	2.38E-04
A_51_P288315	high mobility group AT-hook 2	Hmga2	-8.476	8.14E-06
A_52_P173402	solute carrier family 4 (sodium bicarbonate cotransporter), member 4	SLC4A4	-8.454	1.06E-07
A_51_P385718	CD177 molecule	CD177	-8.440	1.34E-03
A_52_P1132570	carboxypeptidase M	CPM	-8.426	9.72E-05
A_52_P92352	beta-1,4-N-acetyl-galactosaminyl transferase 3	B4GALNT3	-8.412	2.27E-06
A_51_P258721	tryptase gamma 1	TPSG1	-8.401	1.15E-03
A_51_P299235	Fc receptor, IgA, IgM, high affinity	FCAMR	-8.384	3.99E-07
A_52_P88007	solute carrier family 6 (neurotransmitter transporter), member 7	SLC6A7	-8.382	6.21E-05
A_51_P404565	adaptor-related protein complex 1, sigma 3 subunit	AP1S3	-8.370	9.21E-07
A_52_P1391	major histocompatibility complex, class II, DM beta	HLA-DMB	-8.342	1.27E-02
A_51_P187679	solute carrier family 9, subfamily B (NHA1, cation proton antiporter 1), member 1	SLC9B1	-8.333	3.52E-05
A_52_P126111	RIKEN cDNA 1700113A16 gene	1700113A16Rik	-8.288	6.64E-07
A_51_P407726	zonadhesin (gene/pseudogene)	ZAN	-8.255	2.50E-04
A_52_P611132	cadherin 26	CDH26	-8.241	1.20E-06
A_51_P140887	insulinoma-associated 1	INSM1	-8.235	1.50E-04
A_51_P136337	galactose mutarotase (aldose 1-epimerase)	GALM	-8.212	1.28E-06
A_51_P322941	docking protein 7	DOK7	-8.205	5.56E-07
A_51_P391159	angiogenin, ribonuclease, RNase A family, 5	ANG	-8.203	2.66E-03
A_51_P408649	shisa family member 2	SHISA2	-8.191	5.46E-05
A_51_P148221	UDP-Gal:betaGlcNAc beta 1,3-galactosyltransferase, polypeptide 2	B3GALT2	-8.175	1.97E-04
A_52_P157837	immunoglobulin kappa chain complex	Igk	-8.175	9.21E-04
A_52_P600417	regulator of G-protein signaling 8	RGS8	-8.163	1.12E-03
A_52_P675556	ghrelin/obestatin prepropeptide	GHRL	-8.120	5.65E-07
A_51_P267923	WD repeat domain 63	WDR63	-8.112	3.88E-05
A_51_P103541	calcium channel, voltage-dependent, L type, alpha 1S subunit	CACNA1S	-8.096	2.04E-04
A_52_P114691	phospholipase A2, group IIF	PLA2G2F	-8.095	6.57E-03
A_52_P996341	microtubule associated serine/threonine kinase-like	MASTL	-8.070	6.88E-06
A_51_P230382	ets variant 4	ETV4	-8.037	1.52E-05
A_51_P452576	zinc finger protein 459	Zfp459	-7.963	7.73E-06
A_52_P577819	ST6 (alpha-N-acetyl-neuraminyl-2,3-beta-galactosyl-1,3)-N-acetylgalactosaminide alpha-2,6-sialyltransferase 2	ST6GALNAC2	-7.957	5.33E-07
A_51_P323583	ELL associated factor 2	EAF2	-7.932	3.84E-06
A_52_P669128	solute carrier family 5 (sodium/glucose cotransporter), member 1	SLC5A1	-7.880	2.51E-07
A_51_P385351	solute carrier family 44, member 3	SLC44A3	-7.854	5.68E-06
A_51_P183051	ureidopropionase, beta	UPB1	-7.843	6.47E-04
A_52_P419089	fucosyltransferase 9 (alpha (1,3) fucosyltransferase)	FUT9	-7.820	5.23E-05
A_51_P489800	RIKEN cDNA 2810408A11 gene	2810408A11Rik	-7.762	1.16E-05
A_51_P356931	origin recognition complex, subunit 1	ORC1	-7.759	4.86E-05
A_51_P394244	Rap guanine nucleotide exchange factor (GEF)-like 1	RAPGEFL1	-7.694	8.28E-05
A_51_P121179	family with sequence similarity 132, member B	FAM132B	-7.684	2.67E-05
A_52_P1075797	RIKEN cDNA A330032P22 gene	A330032P22Rik	-7.680	1.92E-07
A_52_P244956	activation-induced cytidine deaminase	AICDA	-7.622	2.52E-04
A_51_P237924	solute carrier family 6 (neurotransmitter transporter), member 7	SLC6A7	-7.583	8.17E-05
A_52_P92061	solute carrier family 38, member 11	SLC38A11	-7.575	8.36E-04
A_52_P18746	IKAROS family zinc finger 3 (Aiolos)	IKZF3	-7.574	8.62E-04
A_51_P312673	polypeptide N-acetylgalactosaminyltransferase 5	GALNT5	-7.553	5.57E-04
A_52_P182690	syntaxin 19	STX19	-7.545	3.25E-03
A_52_P403335	predicted gene 4651	Gm4651	-7.542	9.54E-07
A_51_P344346	coiled-coil domain containing 129	CCDC129	-7.534	2.38E-03
A_51_P296737	annexin A13	ANXA13	-7.494	1.19E-03
A_52_P293482	lectin, galactoside-binding, soluble, 12	LGALS12	-7.485	7.12E-05
A_51_P211436	G protein-coupled receptor 83	GPR83	-7.470	7.61E-06
A_51_P257496	angiotensin I converting enzyme 2	ACE2	-7.438	4.54E-04
A_51_P394115	arylacetamide deacetylase	AADAC	-7.433	7.34E-04
A_52_P22590	hemicentin 1	HMCN1	-7.429	2.01E-06
A_52_P10054	regulator of G-protein signaling 13	RGS13	-7.428	1.19E-03
A_52_P679470	major histocompatibility complex, class II, DO beta	HLA-DOB	-7.395	9.62E-03
A_51_P509679	immunoglobulin heavy chain complex	Igh	-7.375	1.31E-04
A_52_P415996	glutathione S-transferase, mu 6	Gstm6	-7.364	2.64E-05
A_52_P426392	predicted gene 16462	Gm16462	-7.359	2.57E-04
A_52_P459236	RIKEN cDNA 9830144P21 gene	9830144P21Rik	-7.333	1.64E-02
A_51_P155458	docking protein 7	DOK7	-7.306	2.52E-05
A_51_P187121	gap junction protein, beta 4, 30.3kDa	GJB4	-7.282	6.65E-05
A_52_P1002648	RIKEN cDNA 5430427M07 gene	5430427M07Rik	-7.281	6.44E-05
A_51_P353776	gap junction protein, beta 3, 31kDa	GJB3	-7.249	2.61E-06
A_51_P485731	synaptotagmin-like 1	SYTL1	-7.248	2.85E-04
A_51_P299599	regulating synaptic membrane exocytosis 4	RIMS4	-7.182	1.28E-06
A_51_P485985	muscleblind-like splicing regulator 3	MBNL3	-7.175	1.48E-04
A_51_P360435	potassium channel, two pore domain subfamily K, member 7	KCNK7	-7.162	1.33E-04
A_51_P171616	wingless-type MMTV integration site family, member 10A	WNT10A	-7.162	6.52E-04
A_52_P470150	dopa decarboxylase (aromatic L-amino acid decarboxylase)	DDC	-7.160	1.23E-05
A_52_P119060	acid phosphatase, prostate	ACPP	-7.158	9.24E-05
A_51_P115005	endothelin 1	EDN1	-7.138	1.03E-04
A_52_P300344	peptidase M20 domain containing 1	PM20D1	-7.125	2.00E-05
A_51_P266138	chromosome 9 open reading frame 3	C9orf3	-7.115	1.03E-05
A_51_P349751	sciellin	SCEL	-7.113	5.24E-05
A_51_P355702	transient receptor potential cation channel, subfamily V, member 3	TRPV3	-7.099	1.82E-03
A_51_P514224	paired box 4	PAX4	-7.093	1.14E-04
A_51_P497882	cAMP responsive element binding protein 3-like 4	CREB3L4	-7.060	3.06E-05
A_51_P389156	UDP-GlcNAc:betaGal beta-1,3-N-acetylglucosaminyltransferase 5	B3GNT5	-7.035	5.60E-05
A_51_P110381	CD207 molecule, langerin	CD207	-7.033	5.76E-07
A_52_P566718	acyl-CoA synthetase short-chain family member 2	ACSS2	-7.005	2.50E-06
A_51_P104478	small muscle protein, X-linked	SMPX	-6.996	9.11E-05
A_52_P87997	gasdermin C	GSDMC	-6.980	1.08E-03
A_51_P433796	anterior gradient 3, protein disulphide isomerase family member	AGR3	-6.968	6.88E-04
A_52_P174346	melanoma inhibitory activity	MIA	-6.963	1.01E-03
A_52_P110534	TTK protein kinase	TTK	-6.953	3.40E-03
A_51_P355617	caspase recruitment domain family, member 11	CARD11	-6.926	2.57E-04
A_51_P346353	5-hydroxytryptamine (serotonin) receptor 4, G protein-coupled	HTR4	-6.913	2.86E-04
A_51_P137111	checkpoint kinase 2	CHEK2	-6.901	6.13E-07
A_51_P488819	potassium large conductance calcium-activated channel, subfamily M, beta member 4, opposite strand 2	Kcnmb4os2	-6.886	8.91E-06
A_51_P321341	sulfotransferase family 1A, phenol-preferring, member 1	Sult1a1	-6.885	6.49E-05
A_51_P103396	keratin 85	Krt85	-6.883	1.95E-04
A_52_P363077	stromal interaction molecule 1	STIM1	-6.876	6.22E-07
A_51_P220317	cell division cycle associated 7-like	CDCA7L	-6.866	4.15E-05
A_52_P470451	malate dehydrogenase 1, NAD (soluble)	MDH1	-6.866	1.44E-06
A_52_P264543	nuclear receptor subfamily 3, group C, member 2	NR3C2	-6.838	1.91E-05
A_52_P156314	estrogen receptor 2 (ER beta)	ESR2	-6.837	3.37E-07
A_52_P452599	beta-carotene oxygenase 2	BCO2	-6.798	7.45E-05
A_52_P225856	RIKEN cDNA A130038J17 gene	A130038J17Rik	-6.796	6.75E-06
A_51_P417758	fucosyltransferase 9 (alpha (1,3) fucosyltransferase)	FUT9	-6.792	6.50E-07
A_52_P494207	inositol 1,4,5-trisphosphate receptor, type 2	ITPR2	-6.735	6.91E-04
A_51_P322090	ovo-like zinc finger 2	OVOL2	-6.713	2.55E-05
A_51_P439970	gamma-glutamyl hydrolase (conjugase, folylpolygammaglutamyl hydrolase)	GGH	-6.700	5.17E-03
A_51_P318710	Rho guanine nucleotide exchange factor (GEF) 38	Arhgef38	-6.695	2.30E-05
A_51_P488399	acyl-CoA synthetase short-chain family member 2	ACSS2	-6.663	2.49E-06
A_52_P247927	Egfr long non-coding downstream RNA	Eldr	-6.658	1.14E-07
A_52_P644114	coiled-coil domain containing 18	CCDC18	-6.638	2.15E-05
A_51_P290619	Immunoglobulin heavy constant gamma 3	Ighg3	-6.625	3.85E-03
A_51_P151732	plakophilin 1	PKP1	-6.624	7.07E-04
A_51_P502535	testis expressed 14	TEX14	-6.603	2.76E-05
A_51_P170725	STRA6-like	Stra6l	-6.593	1.26E-05
A_52_P15405	BLK proto-oncogene, Src family tyrosine kinase	BLK	-6.586	1.10E-02
A_52_P588633	C1q and tumor necrosis factor related protein 3	C1QTNF3	-6.574	4.79E-05
A_52_P662183	zinc finger protein 7	ZNF7	-6.546	1.92E-05
A_51_P335460	scinderin	SCIN	-6.525	2.65E-03
A_52_P300730	high mobility group AT-hook 2	Hmga2	-6.512	1.41E-06
A_52_P341489	chromosome 5 open reading frame 28	C5orf28	-6.484	2.11E-03
A_52_P425237	eukaryotic translation initiation factor 3, subunit D	EIF3D	-6.483	4.95E-07
A_52_P512575	HOP homeobox	HOPX	-6.482	1.19E-05
A_52_P549908	RIKEN cDNA 2210019I11 gene	2210019I11Rik	-6.480	2.48E-05
A_51_P283004	tubulointerstitial nephritis antigen	TINAG	-6.472	1.68E-04
A_51_P322906	fibroblast growth factor receptor 3	FGFR3	-6.468	4.91E-11
A_51_P290191	macrophage stimulating 1	MST1	-6.466	2.90E-03
A_52_P565559	paired box 6	PAX6	-6.455	6.71E-05
A_51_P516637	bone morphogenetic protein 5	BMP5	-6.452	3.50E-05
A_51_P119387	transmembrane 4 L six family member 5	TM4SF5	-6.445	1.54E-04
A_51_P395652	myosin, heavy chain 2, skeletal muscle, adult	MYH2	-6.440	4.15E-03
A_51_P174192	centromere protein E, 312kDa	CENPE	-6.419	5.40E-04
A_51_P389636	potassium channel, calcium activated intermediate/small conductance subfamily N alpha, member 4	KCNN4	-6.402	3.64E-04
A_51_P164296	ADAM-like, decysin 1	ADAMDEC1	-6.400	8.98E-04
A_51_P143296	myosin, heavy chain 8, skeletal muscle, perinatal	MYH8	-6.397	3.46E-03
A_51_P241863	solute carrier family 5 (sodium/glucose cotransporter), member 1	SLC5A1	-6.397	8.91E-08
A_51_P288341	4-hydroxyphenylpyruvate dioxygenase	HPD	-6.387	7.62E-03
A_51_P478774	cholinergic receptor, nicotinic, alpha 10 (neuronal)	CHRNA10	-6.372	1.01E-05
A_52_P63905	dopa decarboxylase (aromatic L-amino acid decarboxylase)	DDC	-6.369	2.99E-06
A_52_P55661	solute carrier family 5 (sodium/multivitamin and iodide cotransporter), member 6	SLC5A6	-6.350	2.39E-08
A_52_P398158	tetraspanin 33	TSPAN33	-6.336	1.36E-08
A_52_P18706	developmental pluripotency associated 5	DPPA5	-6.329	5.35E-05
A_52_P408391	neuronal differentiation 1	NEUROD1	-6.312	1.05E-04
A_51_P350105	aldo-keto reductase family 1, member C-like	Akr1cl	-6.304	1.01E-02
A_51_P205129	chemokine (C-X3-C motif) ligand 1	CX3CL1	-6.295	4.42E-03
A_51_P428578	family with sequence similarity 134, member B	FAM134B	-6.291	4.66E-04
A_51_P304397	carboxypeptidase M	CPM	-6.280	8.75E-05
A_52_P530082	beaded filament structural protein 2, phakinin	BFSP2	-6.269	3.56E-03
A_52_P204864	cell division cycle associated 2	CDCA2	-6.256	2.57E-03
A_51_P322056	eukaryotic translation initiation factor 2B, subunit 3 gamma, 58kDa	EIF2B3	-6.244	7.29E-04
A_52_P207406	transmembrane protein with EGF-like and two follistatin-like domains 1	TMEFF1	-6.243	6.74E-06
A_51_P197718	NK2 homeobox 2	NKX2-2	-6.197	6.38E-03
A_51_P465211	WAP four-disulfide core domain 2	WFDC2	-6.196	7.26E-05
A_52_P134195	carcinoembryonic antigen-related cell adhesion molecule 10	Ceacam10	-6.181	3.47E-03
A_51_P323812	solute carrier family 6 (neurotransmitter transporter), member 12	SLC6A12	-6.175	3.52E-05
A_51_P318999	caudal type homeobox 1	CDX1	-6.158	1.80E-06
A_52_P75127	t-complex 11, testis-specific	TCP11	-6.153	7.91E-05
A_52_P598605	patched 1	PTCH1	-6.145	7.42E-08
A_51_P262871	N-acetylneuraminic acid synthase	NANS	-6.117	1.09E-05
A_51_P356389	RIKEN cDNA A330106F07 gene	A330106F07Rik	-6.110	4.18E-06
A_52_P423188	MLX interacting protein-like	MLXIPL	-6.110	6.91E-07
A_52_P64707	forkhead box A3	FOXA3	-6.091	7.26E-04
A_52_P684783	GTPase, IMAP family member 7	GIMAP7	-6.088	4.43E-04
A_52_P202044	cDNA RIKEN 9330162012 gene	9330162012Rik	-6.085	4.68E-06
A_52_P140049	HEPACAM family member 2	HEPACAM2	-6.073	8.13E-03
A_51_P275764	acid phosphatase, prostate	ACPP	-6.068	9.21E-06
A_52_P117892	phosphodiesterase 7A	PDE7A	-6.068	1.96E-07
A_52_P1135379	uncharacterized LOC545966	LOC545966	-6.067	9.51E-04
A_52_P609918	ets homologous factor	EHF	-6.062	2.35E-06
A_51_P200262	growth factor independent 1 transcription repressor	GFI1	-6.043	1.71E-03
A_51_P459100	SCL/TAL1 interrupting locus	STIL	-6.031	4.14E-04
A_51_P337883	tRNA phosphotransferase 1	TRPT1	-6.021	4.84E-03
A_51_P481550	predicted gene 11767	Gm11767	-6.020	4.74E-05
A_51_P482121	endothelin 2	EDN2	-6.017	4.25E-04
A_51_P268673	RIKEN cDNA 2210016H18 gene	2210016H18Rik	-6.007	1.68E-06
A_51_P244586	zinc finger protein 618	ZNF618	-5.999	1.26E-04
A_52_P458177	methyltransferase like 7A3	Mettl7a2/Mettl7a3	-5.998	8.50E-05
A_52_P550629	dopachrome tautomerase	DCT	-5.993	2.79E-07
A_52_P431615	GTPase, very large interferon inducible 1	Gvin1 (includes others)	-5.984	5.50E-07
A_51_P440092	family with sequence similarity 187, member B	Fam187b	-5.981	1.99E-04
A_52_P166770	N-acetylneuraminic acid synthase	NANS	-5.976	2.96E-05
A_51_P147572	solute carrier family 28 (concentrative nucleoside transporter), member 3	SLC28A3	-5.971	2.44E-03
A_52_P665240	keratin 83	Krt83	-5.959	8.75E-05
A_51_P402868	phospholipase A2, group III	PLA2G3	-5.956	3.34E-05
A_52_P376502	calcium/calmodulin-dependent protein kinase ID	CAMK1D	-5.953	2.44E-06
A_52_P415167	melanoma inhibitory activity	MIA	-5.953	1.34E-03
A_51_P338799	sex comb on midleg-like 4 (Drosophila)	SCML4	-5.941	1.31E-08
A_51_P273888	cerebellin 3 precursor	CBLN3	-5.937	3.17E-03
A_52_P309904	MLX, MAX dimerization protein	MLX	-5.933	8.68E-10
A_52_P528996	MAX dimerization protein 4	MXD4	-5.933	1.34E-04
A_51_P281333	ST3 beta-galactoside alpha-2,3-sialyltransferase 6	ST3GAL6	-5.930	3.03E-06
A_51_P432924	UDP glucuronosyltransferase 2 family, polypeptide B10	UGT2B10	-5.923	1.15E-05
A_51_P422369	outer dense fiber of sperm tails 3B	ODF3B	-5.920	1.47E-04
A_51_P408131	Fanconi anemia, complementation group F	FANCF	-5.898	3.00E-04
A_52_P537527	mutS homolog 2	MSH2	-5.890	1.78E-05
A_52_P468023	aldolase B, fructose-bisphosphate	ALDOB	-5.872	1.00E-03
A_52_P504524	frequently rearranged in advanced T-cell lymphomas 1	FRAT1	-5.870	9.04E-05
A_52_P447567	KIAA1324	KIAA1324	-5.834	1.26E-03
A_52_P33202	shisa family member 3	SHISA3	-5.832	7.51E-03
A_51_P433192	breast carcinoma amplified sequence 1	BCAS1	-5.825	9.06E-03
A_51_P513573	carboxylesterase 2C	Ces2c	-5.823	2.53E-04
A_51_P261931	RIKEN cDNA A930003A15 gene	A930003A15Rik	-5.821	6.46E-03
A_52_P506461	Rho GTPase activating protein 27	ARHGAP27	-5.806	3.87E-07
A_52_P608097	occludin	OCLN	-5.805	4.11E-05
A_52_P415168	melanoma inhibitory activity	MIA	-5.793	1.45E-03
A_52_P122649	DMRT-like family A1	DMRTA1	-5.773	4.50E-04
A_51_P480136	crystallin, beta A2	CRYBA2	-5.764	1.99E-04
A_51_P279038	peroxisome proliferator-activated receptor gamma, coactivator 1 alpha	PPARGC1A	-5.763	4.60E-04
A_52_P207057	phospholipase C, eta 2	PLCH2	-5.753	1.58E-04
A_52_P552841	RIKEN cDNA 1700102J08 gene	1700102J08Rik	-5.733	2.29E-03
A_51_P164043	immunoglobulin kappa chain complex	Igk	-5.722	4.12E-04
A_52_P363013	leucine rich repeat containing 31	Lrrc31	-5.701	7.09E-05
A_51_P462422	gap junction protein, beta 1, 32kDa	GJB1	-5.686	2.21E-04
A_51_P279898	chromosome 19 open reading frame 71	C19orf71	-5.679	5.69E-04
A_52_P673499	serine hydroxymethyltransferase 1 (soluble)	SHMT1	-5.647	1.11E-03
A_52_P105537	nephroblastoma overexpressed	NOV	-5.625	3.46E-03
A_52_P384310	calcium/calmodulin-dependent protein kinase ID	CAMK1D	-5.624	5.24E-05
A_51_P154679	TBC1 domain family, member 24	TBC1D24	-5.616	3.21E-06
A_51_P113825	RIKEN cDNA 9430091E24 gene	9430091E24Rik	-5.608	6.25E-03
A_52_P397883	solute carrier family 35 (UDP-N-acetylglucosamine (UDP-GlcNAc) transporter), member A3	SLC35A3	-5.607	4.23E-08
A_52_P549892	RIKEN cDNA 1600002D24 gene	1600002D24Rik	-5.602	2.50E-07
A_52_P708792	predicted gene 5547	Gm5547	-5.601	6.37E-05
A_52_P359958	oxysterol binding protein-like 6	OSBPL6	-5.600	1.05E-04
A_52_P127239	MMS22-like, DNA repair protein	MMS22L	-5.594	9.09E-04
A_51_P302139	microtubule associated serine/threonine kinase-like	MASTL	-5.593	4.51E-05
A_52_P301085	dCMP deaminase	DCTD	-5.589	1.38E-03
A_51_P346015	RIKEN cDNA A530099J19 gene	A530099J19Rik	-5.587	6.50E-07
A_52_P674620	zonadhesin (gene/pseudogene)	ZAN	-5.582	3.94E-05
A_51_P300666	neuropeptide B	NPB	-5.575	1.44E-03
A_51_P425071	C1q and tumor necrosis factor related protein 3	C1QTNF3	-5.566	1.75E-04
A_51_P367240	tetraspanin 33	TSPAN33	-5.557	2.20E-09
A_52_P540855	peroxiredoxin 6	PRDX6	-5.555	5.97E-04
A_52_P450038	aldolase B, fructose-bisphosphate	ALDOB	-5.554	2.00E-03
A_51_P312949	tudor domain containing 12	Tdrd12	-5.529	1.63E-03
A_51_P375963	sperm acrosome associated 3	SPACA3	-5.528	5.32E-05
A_51_P212068	amine oxidase, copper containing 1	AOC1	-5.508	9.13E-04
A_52_P496403	chromosome 9 open reading frame 50	C9orf50	-5.493	1.67E-04
A_52_P415931	centromere protein U	CENPU	-5.491	5.51E-04
A_52_P515629	G protein-coupled receptor 83	GPR83	-5.483	7.51E-06
A_52_P376183	KIAA1107	KIAA1107	-5.483	5.23E-04
A_51_P499816	phenazine biosynthesis-like protein domain containing	PBLD	-5.483	4.27E-03
A_52_P144062	solute carrier family 35 (GDP-fucose transporter), member C1	SLC35C1	-5.476	2.04E-06
A_51_P163031	protein tyrosine phosphatase, non-receptor type 3	PTPN3	-5.474	2.54E-06
A_52_P14778	piwi-like RNA-mediated gene silencing 4	PIWIL4	-5.461	1.38E-05
A_52_P184609	gamma-aminobutyric acid (GABA) A receptor, pi	GABRP	-5.458	1.76E-05
A_51_P442894	aldehyde dehydrogenase 3 family, member B2	Aldh3b2	-5.455	2.21E-03
A_51_P201187	plasmolipin	PLLP	-5.455	4.30E-04
A_51_P476618	solute carrier family 12, member 8	SLC12A8	-5.436	6.94E-04
A_51_P456466	MLX interacting protein-like	MLXIPL	-5.434	7.39E-06
A_51_P228777	FCH domain only 1	FCHO1	-5.427	6.51E-04
A_51_P501145	lymphoid enhancer-binding factor 1	LEF1	-5.379	2.08E-04
A_51_P232281	phospholipase A2, group IID	PLA2G2D	-5.370	4.34E-03
A_51_P397673	proprotein convertase subtilisin/kexin type 9	PCSK9	-5.369	1.06E-03
A_52_P112614	lymphocyte antigen 6 complex, locus G6E	Ly6g6e	-5.363	5.68E-05
A_51_P194883	potassium channel, voltage gated KQT-like subfamily Q, member 1	KCNQ1	-5.362	1.92E-04
A_52_P1019763	pluripotency-associated noncoding transcript 2	Panct2	-5.353	1.25E-03
A_52_P343787	RIKEN cDNA E330037M01 gene	E330037M01Rik	-5.351	5.09E-03
A_51_P333518	SH3 domain containing ring finger 2	SH3RF2	-5.350	3.04E-05
A_52_P501707	signal transducing adaptor molecule (SH3 domain and ITAM motif) 1, opposite strand	Stamos	-5.346	4.45E-06
A_51_P332355	kinesin family member 18A	KIF18A	-5.343	5.27E-04
A_51_P364657	ring finger protein 32	RNF32	-5.335	1.84E-06
A_52_P883821	RIKEN cDNA A730011C13 gene	A730011C13Rik	-5.329	8.72E-03
A_52_P446457	lymphocyte antigen 6 complex, locus G6F	LY6G6F	-5.324	4.35E-03
A_52_P126596	alkB homolog 1, histone H2A dioxygenase	ALKBH1	-5.321	1.50E-04
A_52_P3698	G2/M-phase specific E3 ubiquitin protein ligase	G2E3	-5.317	4.90E-04
A_51_P234440	cation channel, sperm associated 4	CATSPER4	-5.287	8.29E-05
A_51_P421158	RIKEN cDNA 2010107G12 gene	2010107G12Rik	-5.285	5.32E-04
A_52_P5945	peroxisome proliferator-activated receptor gamma, coactivator 1 alpha	PPARGC1A	-5.284	2.49E-04
A_51_P464340	ATP-binding cassette, sub-family C (CFTR/MRP), member 10	ABCC10	-5.272	1.49E-06
A_51_P402175	V-set and immunoglobulin domain containing 8	VSIG8	-5.263	6.65E-05
A_52_P1037027	apelin receptor early endogenous ligand	Apela	-5.261	1.10E-04
A_51_P103594	family with sequence similarity 162, member B	FAM162B	-5.253	6.14E-04
A_52_P443547	GDP-D-glucose phosphorylase 1	GDPGP1	-5.244	1.47E-06
A_51_P273596	sorbitol dehydrogenase	SORD	-5.234	6.87E-04
A_52_P495251	spermatogenesis associated glutamate (E)-rich protein 4A	Speer4a (includes others)	-5.221	2.70E-03
A_52_P54812	potassium channel tetramerization domain containing 14	KCTD14	-5.220	1.74E-03
A_51_P491916	Ras association (RalGDS/AF-6) domain family member 6	RASSF6	-5.211	1.12E-05
A_52_P298465	Rac GTPase activating protein 1	RACGAP1	-5.206	7.71E-05
A_51_P429743	carcinoembryonic antigen-related cell adhesion molecule 11	Ceacam11 (includes others)	-5.201	5.18E-03
A_51_P338655	NLR family, apoptosis inhibitory protein 1	Naip1 (includes others)	-5.201	2.66E-08
A_52_P54176	axin 2	AXIN2	-5.196	1.43E-07
A_52_P119039	3-hydroxy-3-methylglutaryl-CoA synthase 1 (soluble)	HMGCS1	-5.196	1.07E-06
A_52_P240036	phospholipase C, eta 1	PLCH1	-5.178	3.21E-04
A_51_P374137	beta-carotene oxygenase 1	BCO1	-5.175	3.09E-03
A_51_P474902	activin A receptor, type IC	ACVR1C	-5.168	2.30E-04
A_51_P317214	4-hydroxyphenylpyruvate dioxygenase-like	HPDL	-5.167	1.88E-03
A_51_P205390	chromosome 10 open reading frame 107	C10orf107	-5.157	3.17E-05
A_51_P481398	kinesin family member 11	KIF11	-5.136	7.52E-04
A_52_P220858	kinesin family member 24	KIF24	-5.134	1.74E-03
A_51_P220055	cysteine conjugate-beta lyase, cytoplasmic	CCBL1	-5.129	7.81E-04
A_52_P642012	cDNA sequence BC006965	BC006965	-5.126	8.24E-07
A_51_P439966	gamma-glutamyl hydrolase (conjugase, folylpolygammaglutamyl hydrolase)	GGH	-5.120	4.34E-03
A_52_P746506	RIKEN cDNA 4930500G05 gene	4930500G05Rik	-5.110	2.50E-03
A_52_P502771	RAD54 homolog B (S. cerevisiae)	RAD54B	-5.107	1.64E-03
A_51_P446512	RIKEN cDNA 2310016G11 gene	2310016G11Rik	-5.102	1.88E-06
A_51_P222453	transmembrane protein 254a	Tmem254a (includes others)	-5.094	4.15E-03
A_51_P436567	carboxyesterase 2B	Ces2b	-5.088	3.14E-04
A_51_P421790	SAM pointed domain containing ETS transcription factor	SPDEF	-5.086	1.52E-03
A_52_P619991	thioesterase superfamily member 4	THEM4	-5.081	2.30E-04
A_51_P353895	sulfotransferase family, cytosolic, 1C, member 2	SULT1C2	-5.078	5.23E-04
A_51_P171772	B-cell CLL/lymphoma 11B (zinc finger protein)	BCL11B	-5.071	3.11E-07
A_52_P532323	MARVEL domain containing 2	MARVELD2	-5.066	3.31E-08
A_51_P259407	ectonucleoside triphosphate diphosphohydrolase 6 (putative)	ENTPD6	-5.060	3.26E-08
A_52_P883511	predicted gene, 20149	Gm20149	-5.056	3.75E-05
A_52_P1156415	pyridoxal-dependent decarboxylase domain containing 1	PDXDC1	-5.050	2.27E-08
A_51_P107315	solute carrier family 5 (sodium/monocarboxylate cotransporter), member 8	SLC5A8	-5.050	4.75E-06
A_52_P218224	synaptotagmin VII	SYT7	-5.040	3.67E-03
A_51_P419117	RAB15, member RAS oncogene family	Rab15	-5.028	4.92E-06
A_52_P255099	solute carrier family 34 (type II sodium/phosphate cotransporter), member 2	SLC34A2	-5.023	4.55E-06
A_51_P385849	cytochrome P450, family 4, subfamily F, polypeptide 22	CYP4F22	-5.009	1.36E-03
A_52_P211172	interferon, alpha 4	IFNA4	-4.998	4.04E-03
A_52_P109548	microtubule-associated protein 7	MAP7	-4.989	1.84E-07
A_51_P221031	solute carrier family 16, member 12	SLC16A12	-4.983	4.25E-06
A_51_P101545	HGF activator	HGFAC	-4.979	4.37E-03
A_51_P469147	achaete-scute family bHLH transcription factor 2	ASCL2	-4.970	1.41E-05
A_51_P222773	forkhead box A2	FOXA2	-4.967	3.68E-03
A_51_P253481	carboxylesterase 1G	Ces1g	-4.958	5.92E-03
A_52_P98462	homeobox B9	HOXB9	-4.953	1.35E-06
A_51_P255657	RIKEN cDNA 2210011C24 gene	2210011C24Rik	-4.951	1.30E-02
A_51_P228171	centromere protein P	CENPP	-4.943	1.15E-03
A_51_P486188	poly(A) binding protein, cytoplasmic 2	Pabpc2	-4.930	3.62E-03
A_51_P165293	creatine kinase, mitochondrial 2 (sarcomeric)	CKMT2	-4.927	1.37E-03
A_51_P435844	nuclear receptor subfamily 2, group E, member 3	NR2E3	-4.927	2.30E-04
A_51_P114005	glutathione S-transferase mu 2 (muscle)	GSTM2	-4.925	4.76E-04
A_51_P112627	ST6 (alpha-N-acetyl-neuraminyl-2,3-beta-galactosyl-1,3)-N-acetylgalactosaminide alpha-2,6-sialyltransferase 2	ST6GALNAC2	-4.923	1.29E-05
A_52_P339912	inositol polyphosphate-5-phosphatase J	INPP5J	-4.919	4.32E-05
A_52_P330201	ATP5S-like	ATP5SL	-4.918	3.47E-06
A_52_P69281	nucleolar and spindle associated protein 1	NUSAP1	-4.909	1.40E-04
A_51_P312952	tudor domain containing 12	Tdrd12	-4.909	5.55E-03
A_52_P299915	mitogen-activated protein kinase kinase 6	MAP2K6	-4.908	1.16E-05
A_52_P657324	ring finger protein 32	RNF32	-4.906	1.13E-05
A_51_P265489	solute carrier family 5, member 4a	Slc5a4a	-4.900	9.69E-05
A_52_P297642	protein disulfide isomerase family A, member 5	PDIA5	-4.897	2.43E-06
A_52_P395242	mitogen-activated protein kinase kinase 6	MAP2K6	-4.895	1.59E-02
A_52_P520466	kinesin family member 18B	KIF18B	-4.885	3.46E-04
A_52_P152983	centromere protein H	CENPH	-4.878	2.11E-04
A_51_P279575	cell division cycle 25C	CDC25C	-4.877	7.95E-03
A_52_P373357	high mobility group AT-hook 2	Hmga2	-4.875	5.72E-03
A_52_P804224	calcium/calmodulin-dependent protein kinase ID	CAMK1D	-4.871	7.79E-04
A_51_P253263	zinc finger protein 831	ZNF831	-4.869	6.08E-03
A_51_P402583	glycosylphosphatidylinositol specific phospholipase D1	GPLD1	-4.868	7.34E-08
A_52_P377791	FXYD domain containing ion transport regulator 3	FXYD3	-4.862	2.31E-04
A_52_P373335	transmembrane protein 117	TMEM117	-4.855	1.24E-05
A_52_P448027	centromere protein P	CENPP	-4.852	2.16E-04
A_52_P520607	ankyrin repeat domain 22	ANKRD22	-4.845	2.57E-03
A_52_P14686	denticleless E3 ubiquitin protein ligase homolog (Drosophila)	DTL	-4.840	5.58E-04
A_51_P360040	spermatogenesis associated 17	SPATA17	-4.836	3.68E-09
A_51_P293269	phosphodiesterase 7A	PDE7A	-4.834	9.83E-06
A_52_P60194	complement component 4 binding protein	C4bp	-4.819	2.62E-03
A_52_P564515	uncharacterized LOC102639385	LOC102639385	-4.812	1.88E-05
A_52_P496397	PMS1 homolog 2, mismatch repair system component	PMS2	-4.802	1.59E-04
A_52_P309022	dachshund family transcription factor 1	DACH1	-4.797	5.77E-07
A_52_P356093	UDP-Gal:betaGlcNAc beta 1,3-galactosyltransferase, polypeptide 2	B3GALT2	-4.786	6.41E-03
A_51_P307964	keratin 13, type I	KRT13	-4.778	1.16E-04
A_52_P88529	2-phosphoxylose phosphatase 1	PXYLP1	-4.762	6.36E-05
A_51_P410205	hydroxysteroid (11-beta) dehydrogenase 2	HSD11B2	-4.760	7.92E-04
A_52_P225912	olfactory receptor, family 51, subfamily E, member 2	OR51E2	-4.757	1.58E-03
A_51_P333344	solute carrier family 25, member 34	SLC25A34	-4.748	2.12E-03
A_52_P396884	KIAA1211-like	KIAA1211L	-4.743	4.11E-05
A_51_P176396	adenosylhomocysteinase-like 2	AHCYL2	-4.740	2.66E-06
A_52_P188827	RasGEF domain family, member 1B	RASGEF1B	-4.737	4.68E-05
A_51_P106269	tumor necrosis factor receptor superfamily, member 13B	TNFRSF13B	-4.733	1.10E-03
A_51_P302738	uridine phosphorylase 1	UPP1	-4.732	1.34E-05
A_52_P491493	mutS homolog 3	MSH3	-4.731	3.67E-05
A_51_P113588	family with sequence similarity 3, member D	FAM3D	-4.728	1.20E-05
A_52_P106766	glycerol kinase 5 (putative)	GK5	-4.727	1.06E-06
A_52_P251690	GTPase, very large interferon inducible 1	Gvin1 (includes others)	-4.722	3.77E-06
A_51_P105887	lymphocyte transmembrane adaptor 1	LAX1	-4.719	5.88E-03
A_51_P215530	ring finger protein 180	RNF180	-4.719	1.61E-05
A_52_P220370	ankyrin repeat and LEM domain containing 1	ANKLE1	-4.718	6.39E-04
A_51_P308590	peptidylprolyl isomerase F	PPIF	-4.711	4.75E-06
A_51_P124550	receptor accessory protein 6	REEP6	-4.710	1.01E-05
A_52_P448729	RIKEN cDNA A330040F15 gene	A330040F15Rik	-4.704	9.79E-05
A_52_P456192	SH3 domain containing 21	SH3D21	-4.704	3.98E-06
A_51_P519791	spindle and kinetochore associated complex subunit 3	SKA3	-4.699	4.50E-03
A_52_P362603	DNA replication and sister chromatid cohesion 1	DSCC1	-4.698	2.11E-03
A_52_P530620	calpain 8	CAPN8	-4.697	1.22E-02
A_52_P534657	centromere protein K	CENPK	-4.686	6.77E-04
A_51_P394847	X-linked lymphocyte-regulated 5 pseudogene	Gm11346	-4.681	6.20E-05
A_52_P820985	golgi phosphoprotein 3-like	GOLPH3L	-4.672	1.79E-07
A_51_P157802	HRAS-like suppressor family, member 5	HRASLS5	-4.662	1.17E-03
A_51_P403170	sulfotransferase family, cytosolic, 2B, member 1	SULT2B1	-4.659	1.42E-04
A_52_P388359	peroxiredoxin 6	PRDX6	-4.643	3.79E-04
A_51_P418644	proline rich 15-like	PRR15L	-4.637	7.68E-05
A_52_P528576	microtubule associated serine/threonine kinase-like	MASTL	-4.635	5.98E-04
A_52_P327156	hepatic nuclear factor 4 alpha, opposite strand	Hnf4aos	-4.634	1.71E-04
A_51_P282616	MYCBP-associated, testis expressed 1	MAATS1	-4.634	2.71E-04
A_51_P178772	carboxylesterase 1F	Ces1f	-4.630	4.70E-04
A_51_P431018	selenium binding protein 1	SELENBP1	-4.624	2.65E-04
A_51_P498093	hes family bHLH transcription factor 1	HES1	-4.617	4.17E-07
A_52_P637172	pyridine nucleotide-disulphide oxidoreductase domain 2	PYROXD2	-4.617	1.45E-05
A_51_P162718	bassoon presynaptic cytomatrix protein	BSN	-4.615	3.20E-04
A_52_P639338	family with sequence similarity 221, member A	FAM221A	-4.615	1.57E-04
A_52_P27694	RIKEN cDNA 2810408A11 gene	2810408A11Rik	-4.606	2.25E-04
A_52_P363039	non-SMC condensin I complex, subunit H	NCAPH	-4.604	9.24E-04
A_51_P130951	RNA polymerase II associated protein 1	RPAP1	-4.602	7.37E-05
A_51_P206165	RIKEN cDNA 9130230L23 gene	9130230L23Rik	-4.601	2.20E-04
A_52_P650259	NADPH oxidase activator 1	NOXA1	-4.600	1.54E-04
A_52_P557293	transmembrane protease, serine 2	TMPRSS2	-4.600	6.58E-04
A_52_P595663	kinetochore-localized astrin/SPAG5 binding protein	KNSTRN	-4.590	3.52E-03
A_52_P272429	ets homologous factor	EHF	-4.583	2.36E-05
A_52_P162957	frequently rearranged in advanced T-cell lymphomas 2	FRAT2	-4.575	5.04E-05
A_52_P169764	RIKEN cDNA E030046B03 gene	E030046B03Rik	-4.573	4.75E-03
A_52_P145011	solute carrier family 25, member 42	SLC25A42	-4.568	4.23E-06
A_52_P668268	G protein-coupled receptor kinase interacting ArfGAP 2	GIT2	-4.564	7.84E-04
A_52_P10063	retinoic acid early transcript 1E	Raet1d/Raet1e	-4.563	2.74E-04
A_52_P543274	p53-induced death domain protein 1	PIDD1	-4.561	2.46E-04
A_51_P353221	thrombospondin 4	THBS4	-4.561	2.05E-05
A_52_P132792	Egfr long non-coding downstream RNA	Eldr	-4.559	1.00E-05
A_51_P314107	gasdermin A	GSDMA	-4.558	7.59E-04
A_51_P264235	uridine monophosphate synthetase	UMPS	-4.556	1.09E-05
A_52_P123924	RIKEN cDNA B230317F23 gene	B230317F23Rik	-4.552	6.91E-08
A_51_P188126	grancalcin, EF-hand calcium binding protein	GCA	-4.542	2.38E-05
A_52_P31510	pancreatic and duodenal homeobox 1	PDX1	-4.541	9.86E-03
A_52_P537113	RAD54-like (S. cerevisiae)	RAD54L	-4.538	3.43E-03
A_51_P503149	tensin 4	TNS4	-4.534	4.87E-06
A_51_P273800	solute carrier family 4 (sodium bicarbonate cotransporter), member 4	SLC4A4	-4.521	1.57E-03
A_52_P499675	uncoupling protein 2 (mitochondrial, proton carrier)	UCP2	-4.521	1.80E-03
A_52_P588997	zinc finger protein 7	ZNF7	-4.506	5.38E-07
A_51_P466221	anti-Mullerian hormone receptor, type II	AMHR2	-4.504	1.16E-05
A_51_P500981	microtubule-associated protein 7	MAP7	-4.504	3.64E-07
A_51_P134913	G protein-coupled receptor 15	GPR15	-4.501	1.10E-03
A_51_P403477	deiodinase, iodothyronine, type I	DIO1	-4.496	4.89E-03
A_52_P199280	lin-54 DREAM MuvB core complex component	LIN54	-4.495	1.55E-05
A_51_P433194	breast carcinoma amplified sequence 1	BCAS1	-4.494	1.69E-02
A_52_P125324	regulatory factor X, 6	RFX6	-4.486	1.04E-06
A_51_P263591	pantothenate kinase 1	PANK1	-4.479	1.09E-05
A_51_P103237	hormonally up-regulated Neu-associated kinase	HUNK	-4.471	2.65E-06
A_52_P326653	FAST kinase domains 1	FASTKD1	-4.449	4.59E-06
A_51_P105445	StAR-related lipid transfer (START) domain containing 4	STARD4	-4.446	1.56E-05
A_51_P408595	chemokine (C-C motif) ligand 20	CCL20	-4.445	1.30E-02
A_51_P316902	SVOP-like	SVOPL	-4.445	7.67E-04
A_51_P206644	uncharacterized LOC102633151	LOC102633151	-4.441	2.00E-04
A_52_P675157	acid phosphatase 5, tartrate resistant	Acp5	-4.425	1.02E-06
A_51_P273157	phosphodiesterase 6H, cGMP-specific, cone, gamma	PDE6H	-4.425	2.10E-04
A_51_P179907	adaptor protein, phosphotyrosine interaction, PH domain and leucine zipper containing 2	APPL2	-4.424	4.13E-05
A_52_P1149257	predicted gene 14207	Gm14207	-4.419	2.12E-03
A_52_P61988	cell division cycle associated 5	CDCA5	-4.418	4.14E-04
A_52_P577577	lipase, member H	LIPH	-4.418	7.25E-05
A_52_P331215	TLC domain containing 1	TLCD1	-4.413	3.90E-08
A_52_P97164	FCH and double SH3 domains 2	FCHSD2	-4.410	2.46E-04
A_51_P368883	epoxide hydrolase 4	EPHX4	-4.406	6.92E-05
A_51_P191520	StAR-related lipid transfer (START) domain containing 10	STARD10	-4.406	2.61E-06
A_52_P295104	small integral membrane protein 5	SMIM5	-4.391	1.37E-02
A_52_P554679	predicted gene 9725	Gm9725	-4.385	1.96E-04
A_52_P148212	MIS18 binding protein 1	MIS18BP1	-4.383	2.12E-03
A_52_P230609	RIKEN cDNA 0610039H22 gene	0610039H22Rik	-4.381	5.86E-04
A_51_P477875	solute carrier family 1 (glial high affinity glutamate transporter), member 2	SLC1A2	-4.381	4.56E-04
A_52_P247614	RIKEN cDNA 4930520O04 gene	4930520O04Rik	-4.375	2.27E-07
A_52_P512301	hes family bHLH transcription factor 6	HES6	-4.375	2.45E-07
A_52_P629333	mixed lineage kinase 4	KIAA1804	-4.374	5.14E-06
A_52_P373556	ATP citrate lyase	ACLY	-4.371	6.46E-10
A_52_P160279	adenosylhomocysteinase-like 2	AHCYL2	-4.367	2.72E-06
A_51_P479444	indian hedgehog	IHH	-4.365	1.99E-06
A_51_P165451	phenazine biosynthesis-like protein domain containing 2	Pbld2	-4.362	6.76E-04
A_51_P481494	roundabout guidance receptor 3	ROBO3	-4.362	2.01E-03
A_52_P1076033	NADH dehydrogenase (ubiquinone) Fe-S protein 5	Ndufs5	-4.344	7.72E-03
A_52_P626782	ZFP64 zinc finger protein	ZFP64	-4.344	8.27E-07
A_52_P545003	centrosomal protein 72kDa	CEP72	-4.342	9.50E-04
A_52_P439217	tRNA-yW synthesizing protein 3 homolog (S. cerevisiae)	TYW3	-4.339	1.04E-03
A_52_P101487	dendrin	DDN	-4.333	6.05E-04
A_52_P329367	choline kinase alpha	CHKA	-4.332	9.17E-06
A_52_P149590	epiplakin 1	EPPK1	-4.331	2.56E-04
A_52_P137710	zinc finger with KRAB and SCAN domains 1	ZKSCAN1	-4.325	8.14E-05
A_52_P236777	SET domain containing 3	SETD3	-4.319	3.45E-03
A_51_P365757	FIP1 like 1 (S. cerevisiae)	Fip1l1	-4.315	8.51E-05
A_51_P222381	transmembrane protein with EGF-like and two follistatin-like domains 1	TMEFF1	-4.315	1.71E-05
A_52_P337928	acyl-CoA synthetase short-chain family member 2	ACSS2	-4.311	5.83E-05
A_52_P685539	RIKEN cDNA 2610318N02 gene	2610318N02Rik	-4.310	6.81E-04
A_52_P524463	ribonucleic acid export 1	RAE1	-4.310	1.01E-03
A_52_P350699	golgi phosphoprotein 3-like	GOLPH3L	-4.306	2.30E-06
A_51_P331831	hydrogen voltage gated channel 1	HVCN1	-4.304	3.31E-03
A_52_P490159	chemokine (C motif) receptor 1	XCR1	-4.303	4.68E-05
A_51_P448147	GTPase, IMAP family member 7	GIMAP7	-4.298	5.63E-03
A_51_P285323	bora, aurora kinase A activator	BORA	-4.290	1.19E-04
A_52_P190931	Rho GTPase activating protein 12	ARHGAP12	-4.289	5.22E-04
A_52_P425734	afamin	AFM	-4.286	6.95E-03
A_51_P515314	glycosyltransferase-like 1B	GYLTL1B	-4.285	5.12E-04
A_51_P164255	chromosome 11 open reading frame 16	C11orf16	-4.283	6.84E-04
A_52_P639064	spermatid perinuclear RNA binding protein	STRBP	-4.283	1.26E-07
A_52_P617793	RIKEN cDNA 2410002F23 gene	2410002F23Rik	-4.281	2.45E-05
A_51_P182106	unc-5 family C-terminal like	UNC5CL	-4.280	1.45E-07
A_51_P471619	actin-like 7B	ACTL7B	-4.275	3.48E-03
A_51_P186552	HID1 domain containing	HID1	-4.272	4.39E-06
A_52_P1059706	glucosamine-phosphate N-acetyltransferase 1	GNPNAT1	-4.271	1.66E-04
A_52_P639343	family with sequence similarity 221, member A	FAM221A	-4.265	7.56E-04
A_52_P125363	retinol binding protein 2, cellular	RBP2	-4.258	1.27E-03
A_52_P613868	tryptophan hydroxylase 1	TPH1	-4.255	4.99E-04
A_51_P133591	family with sequence similarity 222, member B	FAM222B	-4.250	3.93E-05
A_52_P661102	X-prolyl aminopeptidase (aminopeptidase P) 3, putative	Xpnpep3	-4.250	4.97E-05
A_52_P1196900	predicted gene, 36401	Gm36401	-4.247	1.03E-02
A_51_P215353	transmembrane protein 132C	TMEM132C	-4.246	3.29E-08
A_52_P75027	uncharacterized LOC102634904	LOC102634904	-4.245	1.07E-04
A_52_P81571	RAD51 paralog B	RAD51B	-4.243	1.73E-04
A_52_P467930	peroxiredoxin 6 pseudogene 2	Prdx6-ps2	-4.240	3.20E-03
A_52_P558401	cyclin B1	CCNB1	-4.233	5.46E-03
A_51_P356335	Rho GTPase activating protein 24	ARHGAP24	-4.231	3.80E-03
A_52_P655761	leucine rich repeat containing 8 family, member E	LRRC8E	-4.228	2.89E-05
A_52_P676195	ring finger protein 180	RNF180	-4.220	3.10E-04
A_52_P188099	glucosamine (UDP-N-acetyl)-2-epimerase/N-acetylmannosamine kinase	GNE	-4.218	3.26E-06
A_52_P373982	grainyhead-like 2 (Drosophila)	GRHL2	-4.218	1.31E-05
A_52_P15495	poliovirus receptor-related 3	PVRL3	-4.215	1.17E-08
A_51_P130079	lymphoid-restricted membrane protein	LRMP	-4.210	2.07E-03
A_52_P324584	non-SMC condensin I complex, subunit G	NCAPG	-4.210	5.42E-03
A_52_P372336	cDNA sequence BC057193	BC057193	-4.209	2.49E-03
A_52_P421196	lipoyl(octanoyl) transferase 2 (putative)	LIPT2	-4.206	8.46E-07
A_51_P288719	cDNA sequence BC006965	BC006965	-4.203	7.95E-03
A_52_P554703	GPRIN family member 3	GPRIN3	-4.203	4.43E-05
A_51_P341852	ubiquitin specific peptidase 53	USP53	-4.199	5.11E-03
A_52_P680827	4-aminobutyrate aminotransferase	ABAT	-4.191	5.02E-04
A_52_P235003	kinesin family member 16B	KIF16B	-4.188	6.13E-07
A_51_P284177	aldo-keto reductase family 1, member C14	Akr1c14	-4.179	4.83E-04
A_51_P517388	phospholipase B domain containing 1	PLBD1	-4.179	2.57E-05
A_52_P404469	rhomboid, veinlet-like 2 (Drosophila)	RHBDL2	-4.179	4.50E-04
A_51_P129999	SH2 domain containing 7	SH2D7	-4.173	1.98E-03
A_51_P116496	cDNA sequence BC024139	BC024139	-4.169	1.96E-03
A_52_P143671	Rho guanine nucleotide exchange factor (GEF) 39	ARHGEF39	-4.162	2.26E-06
A_51_P507290	Kruppel-like factor 5 (intestinal)	KLF5	-4.159	5.63E-06
A_51_P491710	tryptophanyl tRNA synthetase 2, mitochondrial	WARS2	-4.158	8.97E-05
A_51_P298480	ATP-binding cassette, sub-family G (WHITE), member 8	ABCG8	-4.151	5.30E-03
A_51_P302377	fibroblast growth factor binding protein 1	FGFBP1	-4.150	1.06E-03
A_51_P185229	bone morphogenetic protein 2	BMP2	-4.149	1.05E-03
A_51_P187346	sphingomyelin synthase 2	SGMS2	-4.149	6.06E-06
A_51_P506402	erythrocyte membrane protein band 4.1	EPB41	-4.143	1.50E-05
A_51_P148612	cytochrome c oxidase subunit VIIa polypeptide 1 (muscle)	COX7A1	-4.134	1.61E-04
A_51_P148744	Myb/SANT-like DNA-binding domain containing 1	MSANTD1	-4.134	2.66E-06
A_51_P305008	pleckstrin homology domain containing, family A member 6	Plekha6	-4.133	1.99E-05
A_51_P520310	arachidonate 12-lipoxygenase	ALOX12	-4.131	1.18E-03
A_51_P453111	hexosaminidase B (beta polypeptide)	HEXB	-4.131	3.30E-07
A_52_P388393	transmembrane protein 69	TMEM69	-4.129	5.61E-05
A_52_P415229	polymerase (DNA directed), theta	POLQ	-4.124	1.13E-02
A_52_P679273	RIKEN cDNA 2310001H17 gene	2310001H17Rik	-4.118	2.87E-07
A_51_P341041	DNA replication and sister chromatid cohesion 1	DSCC1	-4.116	1.85E-03
A_51_P373814	pantothenate kinase 1	PANK1	-4.116	3.02E-04
A_52_P355139	family with sequence similarity 134, member B	FAM134B	-4.115	8.77E-04
A_52_P144138	chromosome 12 open reading frame 60	C12orf60	-4.113	1.30E-06
A_52_P655068	fucosyltransferase 9 (alpha (1,3) fucosyltransferase)	FUT9	-4.113	5.25E-03
A_51_P491635	lymphocyte antigen 6 complex, locus G6E	Ly6g6e	-4.113	1.20E-03
A_52_P366772	CLOCK-interacting pacemaker	CIPC	-4.099	3.59E-04
A_51_P521090	RIKEN cDNA 2210406O10 gene	2210406O10Rik	-4.097	2.12E-04
A_52_P16931	suppressor of variegation 3-9 homolog 2 (Drosophila)	SUV39H2	-4.097	1.07E-02
A_52_P251366	nei-like DNA glycosylase 3	NEIL3	-4.092	1.92E-03
A_51_P372294	uroplakin 1A	UPK1A	-4.092	2.72E-05
A_52_P488409	exosome component 3	EXOSC3	-4.091	3.59E-04
A_51_P155445	ATP-binding cassette, sub-family B (MDR/TAP), member 1	ABCB1	-4.088	1.50E-02
A_51_P307463	dual-specificity tyrosine-(Y)-phosphorylation regulated kinase 4	DYRK4	-4.087	6.05E-04
A_52_P117408	thyroglobulin	TG	-4.081	2.67E-03
A_51_P337101	ring finger protein 43	RNF43	-4.078	9.18E-06
A_52_P197498	protein kinase C, delta	PRKCD	-4.075	3.06E-06
A_51_P478098	erythrocyte membrane protein band 4.1 like 5	EPB41L5	-4.069	8.92E-05
A_51_P455647	carbonic anhydrase II	CA2	-4.067	6.89E-05
A_51_P469153	family with sequence similarity 214, member A	FAM214A	-4.067	4.52E-05
A_52_P326502	SRY (sex determining region Y)-box 21	SOX21	-4.065	1.29E-04
A_52_P519737	sex comb on midleg-like 4 (Drosophila)	SCML4	-4.062	6.51E-05
A_52_P149577	RAB25, member RAS oncogene family	RAB25	-4.060	4.49E-04
A_52_P347956	cytochrome P450, family 2, subfamily j, polypeptide 13	Cyp2j13	-4.059	4.09E-03
A_52_P631678	sperm associated antigen 6 like	Spag6l	-4.057	5.16E-04
A_52_P284470	chromosome 17 open reading frame 98	C17orf98	-4.053	5.35E-03
A_52_P426072	eukaryotic translation initiation factor 4E family member 2	EIF4E2	-4.051	9.97E-05
A_52_P60056	transmembrane protein 40	TMEM40	-4.051	9.33E-03
A_52_P168524	major facilitator superfamily domain containing 4	MFSD4	-4.049	9.88E-04
A_52_P637762	ectonucleoside triphosphate diphosphohydrolase 6 (putative)	ENTPD6	-4.047	9.26E-07
A_52_P299231	solute carrier family 25 (mitochondrial carrier; phosphate carrier), member 3	SLC25A3	-4.047	2.75E-05
A_51_P264634	spermatid perinuclear RNA binding protein	STRBP	-4.045	2.17E-06
A_51_P458781	hydroxyprostaglandin dehydrogenase 15-(NAD)	HPGD	-4.039	2.71E-04
A_51_P116838	dopachrome tautomerase	DCT	-4.029	4.36E-05
A_52_P533841	cytochrome P450, family 4, subfamily f, polypeptide 16	Cyp4f16/Cyp4f37	-4.026	9.92E-07
A_51_P248935	telomerase RNA component	TERC	-4.019	7.09E-10
A_52_P446677	rhomboid, veinlet-like 2 (Drosophila)	RHBDL2	-4.011	5.72E-04
A_51_P338262	troponin T type 2 (cardiac)	TNNT2	-4.006	9.41E-03
A_51_P157916	chromosome 2 open reading frame 44	C2orf44	-4.005	1.82E-03
A_52_P424650	sorbin and SH3 domain containing 2	SORBS2	-4.005	3.68E-03
A_52_P205877	ets homologous factor	EHF	-4.004	3.23E-05
A_52_P555664	UDP-GlcNAc:betaGal beta-1,3-N-acetylglucosaminyltransferase 5	B3GNT5	-4.001	6.13E-03
A_51_P256093	mitogen-activated protein kinase kinase 6	MAP2K6	-3.999	1.85E-04
A_51_P197116	ribonuclease, RNase A family, 2 (liver, eosinophil-derived neurotoxin)	RNASE2	-3.999	1.66E-02
A_52_P653768	roundabout guidance receptor 2	ROBO2	-3.988	9.79E-04
A_51_P229875	KIAA1147	KIAA1147	-3.982	1.30E-03
A_51_P348433	RAS protein activator like 1 (GAP1 like)	RASAL1	-3.981	7.35E-04
A_52_P242012	interleukin 17 receptor E	IL17RE	-3.980	9.34E-06
A_51_P135137	ST3 beta-galactoside alpha-2,3-sialyltransferase 4	ST3GAL4	-3.979	2.04E-06
A_52_P117282	kallikrein-related peptidase 15	KLK15	-3.974	9.70E-03
A_52_P569324	acyl-CoA synthetase short-chain family member 1	ACSS1	-3.972	1.16E-03
A_52_P593965	farnesyl diphosphate synthase	FDPS	-3.971	1.80E-06
A_51_P511560	acyl-CoA synthetase long-chain family member 3	ACSL3	-3.970	3.75E-08
A_51_P426014	golgi phosphoprotein 3-like	GOLPH3L	-3.969	2.59E-05
A_52_P432124	glutathione S-transferase alpha 3	GSTA3	-3.962	1.77E-03
A_51_P462918	enoyl-CoA, hydratase/3-hydroxyacyl CoA dehydrogenase	EHHADH	-3.951	4.50E-06
A_51_P513530	sperm associated antigen 5	SPAG5	-3.951	1.76E-03
A_51_P467349	tripartite motif containing 62	TRIM62	-3.949	1.67E-03
A_52_P311675	pre-mRNA processing factor 6	PRPF6	-3.944	2.76E-05
A_52_P652406	DNA cross-link repair 1C	DCLRE1C	-3.941	8.61E-04
A_51_P337269	aldolase B, fructose-bisphosphate	ALDOB	-3.938	6.29E-03
A_52_P561205	StAR-related lipid transfer (START) domain containing 4	STARD4	-3.937	3.80E-05
A_52_P149336	kinesin family member 20B	KIF20B	-3.932	1.76E-03
A_51_P217778	asp (abnormal spindle) homolog, microcephaly associated (Drosophila)	ASPM	-3.931	2.98E-04
A_52_P431139	forkhead box N2	FOXN2	-3.931	1.04E-03
A_52_P398070	KIAA0907	KIAA0907	-3.928	6.91E-07
A_51_P477540	lysozyme-like 4	LYZL4	-3.928	3.44E-03
A_52_P418956	RIKEN cDNA 4933431E20 gene	4933431E20Rik	-3.927	2.42E-04
A_51_P399143	retinol binding protein 2, cellular	RBP2	-3.923	6.12E-03
A_51_P103179	solute carrier family 38, member 11	SLC38A11	-3.921	1.45E-02
A_52_P201598	ubiquitin protein ligase E3D	UBE3D	-3.915	4.01E-05
A_52_P265820	predicted gene 9887	Gm9887	-3.909	1.79E-05
A_52_P163849	influenza virus NS1A binding protein	IVNS1ABP	-3.908	5.45E-06
A_51_P205242	kinesin family member 20B	KIF20B	-3.908	1.32E-03
A_52_P146403	Rho guanine nucleotide exchange factor (GEF) 38	Arhgef38	-3.906	2.86E-04
A_52_P971887	LUC7-like 3 pre-mRNA splicing factor	LUC7L3	-3.906	4.14E-05
A_51_P507602	chloride channel calcium activated 3B	Clca3b	-3.898	9.06E-03
A_51_P462533	synaptotagmin VII	SYT7	-3.897	2.71E-03
A_51_P200087	cDNA sequence AF366264	AF366264 (includes others)	-3.896	1.54E-02
A_52_P319181	EF-hand calcium binding domain 11	EFCAB11	-3.896	1.41E-02
A_51_P241791	centromere protein U	CENPU	-3.892	1.92E-03
A_51_P436839	lipolysis stimulated lipoprotein receptor	LSR	-3.892	1.60E-05
A_51_P441080	diphosphoinositol pentakisphosphate kinase 2	PPIP5K2	-3.886	2.52E-07
A_51_P133428	calcium channel, voltage-dependent, gamma subunit 6	CACNG6	-3.882	5.98E-05
A_51_P122217	family with sequence similarity 65, member B	FAM65B	-3.877	5.13E-03
A_52_P245962	carboxylesterase 1G	Ces1g	-3.875	1.25E-02
A_52_P246291	eukaryotic translation initiation factor 2 alpha kinase 4	EIF2AK4	-3.874	5.72E-04
A_51_P182131	KIAA1324	KIAA1324	-3.874	1.23E-02
A_52_P630780	prolyl endopeptidase-like	PREPL	-3.874	1.01E-03
A_51_P211423	RIKEN cDNA C330013J21 gene	C330013J21Rik	-3.869	1.42E-04
A_52_P289204	zinc finger protein 7	ZNF7	-3.866	3.84E-07
A_52_P110750	RIKEN cDNA A730059M13 gene	A730059M13Rik	-3.864	3.74E-03
A_52_P24365	leucine-rich repeats and IQ motif containing 3	LRRIQ3	-3.861	1.20E-02
A_52_P647326	activin A receptor, type IC	ACVR1C	-3.858	6.75E-03
A_51_P461444	dihydrofolate reductase	DHFR	-3.858	1.29E-02
A_51_P379807	cytochrome P450, family 4, subfamily f, polypeptide 41 pseudogene	Cyp4f41-ps	-3.857	1.65E-06
A_52_P550932	H1 histone family, member 0	H1F0	-3.852	4.34E-05
A_51_P430585	solute carrier family 46 (folate transporter), member 1	SLC46A1	-3.850	4.14E-03
A_52_P264571	MCF.2 cell line derived transforming sequence-like	MCF2L	-3.847	2.86E-04
A_52_P536494	v-myc avian myelocytomatosis viral oncogene neuroblastoma derived homolog	MYCN	-3.846	7.95E-05
A_51_P166288	aminoacylase 1	ACY1	-3.844	3.79E-04
A_52_P660765	ubiquinol-cytochrome c reductase complex assembly factor 1	UQCC1	-3.844	2.65E-04
A_52_P468851	coiled-coil domain containing 125	CCDC125	-3.843	6.31E-06
A_51_P489720	solute carrier family 16, member 11	SLC16A11	-3.843	1.36E-05
A_52_P267824	carboxylesterase 2G	Ces2g	-3.842	1.04E-05
A_52_P1027808	RIKEN cDNA B430316J06 gene	B430316J06Rik	-3.839	4.86E-05
A_52_P210059	regulatory factor X, 7	RFX7	-3.838	7.09E-04
A_52_P35064	transmembrane 7 superfamily member 2	TM7SF2	-3.838	4.78E-06
A_52_P676982	V-set and immunoglobulin domain containing 10	VSIG10	-3.834	6.27E-05
A_51_P510418	aldehyde dehydrogenase 1 family, member B1	ALDH1B1	-3.831	8.95E-05
A_52_P422185	predicted gene 15411	Gm15411	-3.831	1.91E-04
A_52_P655265	bora, aurora kinase A activator	BORA	-3.830	1.01E-04
A_52_P388072	3-hydroxy-3-methylglutaryl-CoA synthase 1 (soluble)	HMGCS1	-3.828	3.30E-06
A_52_P657505	gasdermin C-like 1	Gsdmcl1	-3.826	5.97E-04
A_52_P211223	cell division cycle associated 2	CDCA2	-3.824	2.17E-03
A_52_P640386	ubiquitin specific peptidase 53	USP53	-3.824	3.47E-06
A_52_P1123661	RIKEN cDNA 1700016K05 gene	1700016K05Rik	-3.820	4.63E-04
A_52_P486063	solute carrier family 25 (mitochondrial carrier; phosphate carrier), member 3	SLC25A3	-3.817	3.41E-07
A_52_P505413	receptor-interacting serine-threonine kinase 4	RIPK4	-3.814	4.94E-05
A_51_P398423	transient receptor potential cation channel, subfamily M, member 5	TRPM5	-3.813	6.89E-03
A_51_P205286	proprotein convertase subtilisin/kexin type 4	PCSK4	-3.809	5.78E-05
A_51_P216496	tissue factor pathway inhibitor 2	TFPI2	-3.808	3.82E-05
A_51_P336169	CD46 molecule, complement regulatory protein	CD46	-3.804	3.23E-03
A_51_P491329	PDZK1 interacting protein 1	PDZK1IP1	-3.800	7.71E-04
A_51_P279389	fucosyltransferase 8 (alpha (1,6) fucosyltransferase)	FUT8	-3.796	1.22E-05
A_52_P409381	N-acetylglucosamine-1-phosphate transferase, alpha and beta subunits	GNPTAB	-3.793	1.26E-03
A_52_P474814	RIKEN cDNA 4921506M07 gene	4921506M07Rik	-3.792	2.80E-03
A_52_P535782	methylthioribose-1-phosphate isomerase 1	MRI1	-3.791	1.02E-03
A_52_P355004	cortactin binding protein 2	CTTNBP2	-3.790	1.03E-04
A_52_P79495	ankyrin repeat and SOCS box containing 7	ASB7	-3.787	6.02E-04
A_52_P94941	gasdermin A	GSDMA	-3.781	6.90E-04
A_51_P433887	wingless-type MMTV integration site family, member 8B	WNT8B	-3.780	1.52E-02
A_51_P105380	cystatin A (stefin A)	CSTA	-3.779	5.28E-04
A_52_P368008	mutS homolog 3	MSH3	-3.779	9.83E-06
A_51_P331003	sema domain, immunoglobulin domain (Ig), transmembrane domain (TM) and short cytoplasmic domain, (semaphorin) 4G	SEMA4G	-3.777	9.20E-04
A_52_P498241	cyclin-dependent kinase inhibitor 2B (p15, inhibits CDK4)	CDKN2B	-3.774	2.78E-04
A_51_P161485	WBP2 N-terminal like	WBP2NL	-3.773	2.97E-03
A_51_P189594	ELOVL fatty acid elongase 7	ELOVL7	-3.772	9.26E-07
A_52_P619192	RUN domain containing 3B	RUNDC3B	-3.770	2.35E-07
A_52_P632617	Smith-Magenis syndrome chromosome region, candidate 8	SMCR8	-3.769	2.12E-03
A_51_P257151	adiponectin receptor 2	ADIPOR2	-3.765	5.49E-04
A_51_P126067	CD2 molecule	CD2	-3.765	7.78E-04
A_51_P509418	RIKEN cDNA 5430440P10 gene	5430440P10Rik	-3.762	1.30E-04
A_51_P264673	prolactin receptor	PRLR	-3.762	1.22E-02
A_51_P481592	cytoskeleton associated protein 2	CKAP2	-3.761	1.33E-05
A_52_P457100	mitochondrial amidoxime reducing component 2	MARC2	-3.756	1.00E-03
A_52_P232763	microtubule-associated protein 7	MAP7	-3.755	2.23E-07
A_52_P425960	l(3)mbt-like 4 (Drosophila)	L3MBTL4	-3.754	6.77E-05
A_52_P341178	inter-alpha-trypsin inhibitor heavy chain family, member 5	ITIH5	-3.748	8.18E-04
A_52_P207314	HtrA serine peptidase 4	HTRA4	-3.740	3.37E-06
A_52_P131778	low density lipoprotein receptor class A domain containing 3	LDLRAD3	-3.728	3.97E-07
A_52_P521324	RIKEN cDNA A930024E05 gene	A930024E05Rik	-3.727	7.32E-04
A_52_P287811	hydroxyprostaglandin dehydrogenase 15-(NAD)	HPGD	-3.722	1.26E-03
A_52_P118356	bone morphogenetic protein 5	BMP5	-3.721	4.98E-04
A_52_P322941	chromosome 7 open reading frame 57	C7orf57	-3.718	4.29E-06
A_51_P369784	carboxylesterase 1E	Ces1e	-3.716	5.15E-03
A_51_P230195	RIKEN cDNA A730008H23 gene	A730008H23Rik	-3.714	2.01E-05
A_52_P498798	gasdermin C	GSDMC	-3.712	7.32E-03
A_51_P342622	coiled-coil domain containing 28A	CCDC28A	-3.707	4.44E-05
A_51_P121236	p53-induced death domain protein 1	PIDD1	-3.707	3.44E-04
A_51_P504613	GTP-binding protein 10 (putative)	GTPBP10	-3.706	7.65E-05
A_51_P485791	cytochrome P450, family 51, subfamily A, polypeptide 1	CYP51A1	-3.703	2.38E-04
A_52_P690656	RIKEN cDNA 9130214F15 gene	9130214F15Rik	-3.701	1.40E-04
A_52_P134455	fermitin family member 1	FERMT1	-3.698	6.29E-05
A_51_P325198	chromosome 2 open reading frame 76	C2orf76	-3.696	5.10E-03
A_52_P426229	inositol 1,3,4,5,6-pentakisphosphate 2-kinase	IPPK	-3.696	1.29E-02
A_52_P1028560	polypeptide N-acetylgalactosaminyltransferase 10	GALNT10	-3.694	1.30E-03
A_52_P343293	glutathione peroxidase 2, pseudogene 1	Gpx2-ps1	-3.686	1.56E-02
A_52_P448879	Hoxa cluster antisense RNA 3	Hoxaas3	-3.685	1.39E-05
A_52_P13730	chromobox homolog 2	CBX2	-3.682	2.28E-05
A_52_P242371	RIKEN cDNA 6230400D17 gene	6230400D17Rik	-3.679	6.53E-05
A_52_P160155	carcinoembryonic antigen-related cell adhesion molecule 11	Ceacam11 (includes others)	-3.678	8.99E-03
A_51_P401343	claudin 14	CLDN14	-3.675	2.12E-03
A_51_P469053	major facilitator superfamily domain containing 4	MFSD4	-3.673	1.64E-08
A_52_P121502	plasmolipin	PLLP	-3.672	1.19E-03
A_51_P376127	autoimmune regulator	AIRE	-3.670	3.38E-04
A_52_P483391	potassium channel, two pore domain subfamily K, member 10	KCNK10	-3.670	1.47E-03
A_52_P561236	BRI3 binding protein	BRI3BP	-3.664	2.20E-04
A_52_P134003	solute carrier family 9, subfamily A (NHE2, cation proton antiporter 2), member 2	SLC9A2	-3.658	2.60E-03
A_52_P357314	RIKEN cDNA A230072E10 gene	A230072E10Rik	-3.657	6.16E-06
A_51_P495462	glutamate decarboxylase 2 (pancreatic islets and brain, 65kDa)	GAD2	-3.657	7.52E-03
A_51_P431737	cystathionine gamma-lyase	CTH	-3.653	9.65E-07
A_52_P371108	cell division cycle 6	CDC6	-3.652	2.01E-03
A_51_P375789	pre-B lymphocyte 3	VPREB3	-3.652	1.23E-02
A_52_P160717	coiled-coil domain containing 62	CCDC62	-3.651	1.23E-03
A_51_P467110	dipeptidyl-peptidase 4	DPP4	-3.650	8.63E-07
A_51_P488960	predicted gene 16348	Gm16348	-3.650	1.47E-06
A_52_P377576	adaptor-related protein complex 1, sigma 3 subunit	AP1S3	-3.648	5.21E-06
A_52_P125954	pleckstrin homology domain containing, family H (with MyTH4 domain) member 1	PLEKHH1	-3.647	1.83E-04
A_52_P7919	spermatogenesis associated 21	SPATA21	-3.647	3.95E-04
A_52_P101990	histone H1-like protein in spermatids 1	Hils1	-3.643	3.10E-05
A_51_P256766	retinoic acid early transcript 1, alpha	Raet1a	-3.642	4.32E-04
A_51_P388835	thyroid hormone receptor, beta	THRB	-3.640	5.34E-07
A_52_P877015	thyroid hormone receptor, beta	THRB	-3.640	2.46E-06
A_52_P255849	family with sequence similarity 57, member A	FAM57A	-3.639	1.30E-03
A_51_P402160	zinc finger protein 750	ZNF750	-3.639	1.55E-03
A_52_P327298	von Willebrand factor A domain containing 8	VWA8	-3.638	3.03E-04
A_51_P118188	LIM domain only 3	Lmo3	-3.636	1.92E-02
A_51_P264114	polypeptide N-acetylgalactosaminyltransferase 5	GALNT5	-3.634	3.09E-03
A_51_P340978	solute carrier family 17 (vesicular nucleotide transporter), member 9	SLC17A9	-3.631	8.20E-06
A_52_P369123	family with sequence similarity 189, member A2	FAM189A2	-3.630	1.37E-03
A_51_P223058	cingulin	CGN	-3.624	8.08E-06
A_51_P483301	peroxiredoxin 6B	Prdx6b	-3.624	2.94E-03
A_51_P305896	cystic fibrosis transmembrane conductance regulator (ATP-binding cassette sub-family C, member 7)	CFTR	-3.623	1.87E-03
A_51_P293729	influenza virus NS1A binding protein	IVNS1ABP	-3.623	2.33E-05
A_51_P443508	pyrophosphatase (inorganic) 1	PPA1	-3.622	1.37E-05
A_52_P572218	lin-9 DREAM MuvB core complex component	LIN9	-3.619	3.35E-04
A_52_P131353	calcium/calmodulin-dependent protein kinase ID	CAMK1D	-3.617	5.15E-07
A_52_P268925	forkhead box D2, opposite strand	Foxd2os	-3.615	1.50E-04
A_52_P175634	alpha-1,4-N-acetylglucosaminyltransferase	A4GNT	-3.614	1.52E-02
A_51_P134452	lysophosphatidic acid receptor 3	LPAR3	-3.607	9.99E-03
A_52_P674087	protogenin	PRTG	-3.604	5.58E-03
A_52_P205951	GEN1 Holliday junction 5' flap endonuclease	GEN1	-3.603	5.90E-04
A_51_P235775	microtubule associated serine/threonine kinase-like	MASTL	-3.603	8.05E-06
A_52_P85495	cDNA sequence BC001981	BC001981	-3.601	3.14E-06
A_51_P500806	exosome component 8	EXOSC8	-3.598	6.75E-04
A_51_P386080	mitochondrial trans-2-enoyl-CoA reductase	MECR	-3.598	1.55E-05
A_51_P127195	cell division cycle associated 3	CDCA3	-3.597	8.61E-03
A_52_P267651	aryl hydrocarbon receptor nuclear translocator-like	ARNTL	-3.592	6.07E-05
A_52_P285722	helicase, lymphoid-specific	HELLS	-3.591	8.32E-03
A_52_P234343	DnaJ (Hsp40) homolog, subfamily C, member 24	DNAJC24	-3.589	8.82E-05
A_51_P292550	choline dehydrogenase	CHDH	-3.588	9.52E-05
A_51_P214209	SPC24, NDC80 kinetochore complex component	SPC24	-3.586	3.78E-03
A_52_P519008	predicted gene, 20337	Gm20337	-3.584	1.42E-04
A_52_P596592	Ras association (RalGDS/AF-6) domain family (N-terminal) member 9	RASSF9	-3.584	5.16E-04
A_52_P399584	cytoskeleton associated protein 2-like	CKAP2L	-3.583	4.06E-03
A_51_P415369	zinc finger and BTB domain containing 32	ZBTB32	-3.583	2.70E-04
A_52_P947	RIKEN cDNA 2010007H06 gene	2010007H06Rik	-3.582	1.46E-03
A_51_P408071	kinetochore associated 1	KNTC1	-3.582	9.34E-05
A_51_P205559	RIKEN cDNA 1700019G17 gene	1700019G17Rik	-3.579	1.05E-02
A_51_P107738	leucine rich repeat containing 8 family, member E	LRRC8E	-3.579	1.38E-04
A_52_P296864	RIKEN cDNA 3110045C21 gene	3110045C21Rik	-3.578	8.64E-04
A_52_P566665	C-type lectin domain family 14, member A	CLEC14A	-3.578	2.05E-04
A_52_P475653	DnaJ (Hsp40) homolog, subfamily B, member 4	DNAJB4	-3.578	7.78E-05
A_52_P193449	IQ motif containing H	IQCH	-3.578	5.82E-03
A_52_P112816	prenyl (decaprenyl) diphosphate synthase, subunit 1	PDSS1	-3.576	7.38E-04
A_52_P56397	aurora kinase A and ninein interacting protein	AUNIP	-3.575	1.65E-02
A_51_P450033	cyclin-dependent kinase 1	CDK1	-3.568	5.21E-03
A_51_P301773	WAP, follistatin/kazal, immunoglobulin, kunitz and netrin domain containing 1	WFIKKN1	-3.565	3.77E-05
A_51_P463034	chromosome 19 open reading frame 57	C19orf57	-3.562	7.99E-04
A_51_P287802	testis expressed 38	TEX38	-3.561	1.50E-06
A_51_P296517	epithelial splicing regulatory protein 2	ESRP2	-3.560	4.45E-05
A_52_P37593	glucosamine (UDP-N-acetyl)-2-epimerase/N-acetylmannosamine kinase	GNE	-3.560	1.44E-07
A_51_P231630	zinc finger protein 239	ZNF239	-3.560	1.24E-05
A_52_P341449	phosphoglucomutase 3	PGM3	-3.551	7.58E-07
A_52_P348287	t-complex-associated-testis-expressed 3	TCTE3	-3.547	1.30E-04
A_52_P434073	ligand of numb-protein X 1, E3 ubiquitin protein ligase	LNX1	-3.546	1.57E-03
A_52_P290122	thymocyte expressed, positive selection associated 1	TESPA1	-3.546	8.69E-03
A_51_P151586	germ cell associated 2 (haspin)	GSG2	-3.545	1.07E-03
A_52_P283835	cyclin K	CCNK	-3.544	9.49E-04
A_52_P196161	SH3-domain GRB2-like 2	SH3GL2	-3.542	6.83E-04
A_51_P454765	solute carrier family 31 (copper transporter), member 1	SLC31A1	-3.542	1.19E-06
A_51_P341336	BCL2-like 14 (apoptosis facilitator)	BCL2L14	-3.539	1.07E-05
A_52_P459818	hydroxy-delta-5-steroid dehydrogenase, 3 beta- and steroid delta-isomerase 1	HSD3B1	-3.538	6.33E-03
A_51_P482148	MDS1 and EVI1 complex locus	MECOM	-3.538	4.47E-03
A_51_P302181	tyrosine kinase, non-receptor, 1	TNK1	-3.537	1.42E-05
A_52_P668882	KIAA0922	KIAA0922	-3.536	1.07E-04
A_51_P110759	solute carrier family 1 (neuronal/epithelial high affinity glutamate transporter, system Xag), member 1	SLC1A1	-3.535	7.36E-04
A_51_P360421	ubiquitin-conjugating enzyme E2 variant 2	UBE2V2	-3.534	1.14E-03
A_51_P210901	zinc finger protein 729	ZNF729	-3.534	7.26E-03
A_52_P331382	GRIP1 associated protein 1	GRIPAP1	-3.528	1.77E-05
A_51_P107039	predicted gene 3383	Gm3383 (includes others)	-3.527	3.11E-07
A_51_P467960	cyclin N-terminal domain containing 1	CNTD1	-3.525	8.40E-07
A_51_P514029	chymase 1, mast cell	CMA1	-3.520	7.39E-03
A_52_P219415	transmembrane channel-like 4	TMC4	-3.519	6.58E-05
A_51_P475378	enoyl CoA hydratase domain containing 3	ECHDC3	-3.517	8.86E-06
A_52_P365948	RIKEN cDNA 5033406O09 gene	5033406O09Rik	-3.513	9.19E-07
A_51_P481721	sulfotransferase family 1D, member 1	Sult1d1	-3.508	5.74E-04
A_52_P443578	dipeptidyl-peptidase 4	DPP4	-3.504	3.36E-07
A_52_P19446	phosphorylase kinase, gamma 2 (testis)	PHKG2	-3.504	4.91E-03
A_52_P139395	sodium channel, non voltage gated 1 alpha subunit	SCNN1A	-3.502	2.03E-05
A_51_P385639	gap junction protein, beta 5, 31.1kDa	GJB5	-3.501	1.04E-04
A_52_P40832	RAB11 family interacting protein 4 (class II)	RAB11FIP4	-3.501	3.71E-04
A_51_P416308	dynein, axonemal, heavy chain 9	DNAH9	-3.495	1.31E-05
A_51_P494293	RIKEN cDNA 9130024F11 gene	9130024F11Rik	-3.494	1.42E-05
A_51_P342126	tetratricopeptide repeat domain 39A	TTC39A	-3.494	8.81E-04
A_52_P63680	alkaline ceramidase 1	ACER1	-3.493	1.83E-02
A_52_P678117	xenotropic and polytropic retrovirus receptor 1	XPR1	-3.493	3.73E-06
A_52_P102413	chromosome 5 open reading frame 51	C5orf51	-3.491	1.68E-05
A_52_P162967	CD28 molecule	CD28	-3.491	8.43E-04
A_52_P44111	RIKEN cDNA 4930458D05 gene	4930458D05Rik	-3.490	6.82E-03
A_52_P78168	patched 1	PTCH1	-3.484	1.15E-03
A_52_P217604	zinc finger protein 692	ZNF692	-3.482	3.24E-08
A_51_P240760	UDP-GlcNAc:betaGal beta-1,3-N-acetylglucosaminyltransferase 3	B3GNT3	-3.480	2.62E-03
A_51_P348665	receptor (G protein-coupled) activity modifying protein 1	RAMP1	-3.477	1.30E-03
A_52_P617076	polypeptide N-acetylgalactosaminyltransferase-like 6	GALNTL6	-3.472	1.53E-04
A_52_P117085	death inducer-obliterator 1	DIDO1	-3.471	6.86E-05
A_52_P453508	deoxyribonuclease II, lysosomal	DNASE2	-3.470	3.36E-04
A_52_P241619	phenazine biosynthesis-like protein domain containing 2	Pbld2	-3.469	1.13E-03
A_52_P290325	DEP domain containing 1	DEPDC1	-3.468	7.93E-03
A_51_P275053	sperm acrosome associated 7	SPACA7	-3.465	1.63E-03
A_52_P253179	insulin-like growth factor binding protein 3	IGFBP3	-3.460	1.44E-03
A_52_P15910	PML-RARA regulated adaptor molecule 1	PRAM1	-3.459	1.46E-02
A_51_P489452	cysteine dioxygenase type 1	CDO1	-3.456	1.54E-03
A_52_P301047	trinucleotide repeat containing 6B	TNRC6B	-3.456	7.12E-03
A_51_P176752	RIKEN cDNA 4930483J18 gene	4930483J18Rik	-3.453	4.83E-05
A_52_P511798	BAI1-associated protein 2-like 2	BAIAP2L2	-3.452	2.89E-03
A_52_P627269	carboxyesterase 2B	Ces2b	-3.452	7.69E-04
A_51_P140751	solute carrier family 23 (ascorbic acid transporter), member 1	SLC23A1	-3.449	1.86E-02
A_51_P447248	aquaporin 11	AQP11	-3.447	1.03E-03
A_52_P617636	Kruppel-like factor 12	KLF12	-3.447	3.86E-04
A_51_P451986	RIKEN cDNA A830021K08 gene	A830021K08Rik	-3.446	9.69E-03
A_52_P387724	transcription factor 7-like 1 (T-cell specific, HMG-box)	TCF7L1	-3.446	3.57E-03
A_52_P250034	TOPBP1-interacting checkpoint and replication regulator	TICRR	-3.446	1.79E-02
A_52_P319137	leucine rich repeat containing 51	Lrrc51	-3.445	2.38E-06
A_52_P391110	ryanodine receptor 1 (skeletal)	RYR1	-3.445	2.02E-03
A_52_P411921	chromosome 10 open reading frame 90	C10orf90	-3.444	3.41E-03
A_51_P115462	spermatogenesis associated glutamate (E)-rich protein 6, pseudogene 1	Speer6-ps1	-3.442	1.27E-02
A_51_P471791	ST8 alpha-N-acetyl-neuraminide alpha-2,8-sialyltransferase 6	ST8SIA6	-3.441	1.53E-03
A_51_P514421	solute carrier family 35 (CMP-sialic acid transporter), member A1	SLC35A1	-3.438	9.51E-06
A_52_P678246	UPF3 regulator of nonsense transcripts homolog B (yeast)	UPF3B	-3.436	2.61E-05
A_52_P238785	mutY DNA glycosylase	MUTYH	-3.435	1.82E-03
A_51_P380451	phospholipase A2, group X	PLA2G10	-3.434	1.43E-03
A_52_P116134	aldehyde dehydrogenase 2 family (mitochondrial)	ALDH2	-3.430	3.95E-06
A_52_P476075	claspin	CLSPN	-3.427	1.67E-02
A_51_P375201	polo-like kinase 3	PLK3	-3.427	1.28E-02
A_51_P156740	5'-nucleotidase, ecto (CD73)	NT5E	-3.425	4.31E-03
A_51_P211088	RasGEF domain family, member 1B	RASGEF1B	-3.423	1.08E-03
A_51_P486150	occludin	OCLN	-3.422	3.61E-05
A_51_P268559	isocitrate dehydrogenase 3 (NAD+) alpha	IDH3A	-3.420	2.91E-05
A_51_P269687	polymerase (DNA directed), epsilon 2, accessory subunit	POLE2	-3.417	2.59E-03
A_51_P462556	predicted gene 10658	Gm10658	-3.416	1.03E-03
A_51_P297915	leucine rich repeat containing 19	LRRC19	-3.415	9.59E-04
A_51_P410451	tubulin, epsilon 1	TUBE1	-3.409	3.18E-04
A_52_P464962	RNA binding motif protein 5	RBM5	-3.408	3.10E-03
A_51_P415059	aurora kinase B	AURKB	-3.407	9.14E-03
A_52_P636214	core-binding factor, runt domain, alpha subunit 2; translocated to, 2	CBFA2T2	-3.407	4.85E-04
A_52_P294834	carboxylesterase 2F	Ces2f	-3.405	1.49E-03
A_52_P244711	transcription factor 7, T cell specific	Tcf7	-3.404	1.28E-03
A_52_P198824	RPTOR independent companion of MTOR, complex 2	RICTOR	-3.403	9.57E-03
A_52_P454921	maestro heat-like repeat family member 3	Mroh3	-3.400	3.70E-06
A_52_P255034	PARP1 binding protein	PARPBP	-3.395	1.92E-02
A_51_P155582	RAD51 associated protein 1	RAD51AP1	-3.395	7.92E-04
A_51_P153693	UTP14, U3 small nucleolar ribonucleoprotein, homolog C (yeast)	UTP14C	-3.395	2.00E-06
A_52_P611650	TLC domain containing 1	TLCD1	-3.393	1.85E-04
A_52_P68175	KIAA1522	KIAA1522	-3.391	2.39E-05
A_51_P174396	apoptosis-inducing factor, mitochondrion-associated, 1	AIFM1	-3.388	1.35E-05
A_52_P747685	predicted gene, 33989	Gm33989	-3.388	2.67E-04
A_51_P383399	aldehyde dehydrogenase family 1, subfamily A7	Aldh1a7	-3.387	1.69E-02
A_51_P511112	H1 histone family, member 0	H1F0	-3.387	3.05E-05
A_51_P327369	pleckstrin homology domain containing, family G (with RhoGef domain) member 3	PLEKHG3	-3.386	1.37E-08
A_52_P432904	DEAD/H (Asp-Glu-Ala-Asp/His) box helicase 11	DDX11	-3.385	1.61E-03
A_52_P296095	protein tyrosine phosphatase, receptor type, K	PTPRK	-3.382	7.70E-07
A_52_P240470	adaptor-related protein complex 1 associated regulatory protein	AP1AR	-3.380	2.84E-06
A_52_P360756	glutaminyl-tRNA synthetase	Qars	-3.380	9.67E-07
A_51_P164021	centromere protein E, 312kDa	CENPE	-3.378	2.84E-03
A_51_P417643	forkhead box A1	FOXA1	-3.376	3.17E-07
A_51_P222566	chromosome 1 open reading frame 210	C1orf210	-3.374	1.50E-05
A_52_P118970	forkhead box D2, opposite strand	Foxd2os	-3.374	9.36E-05
A_52_P629487	selenium binding protein 1	SELENBP1	-3.374	9.30E-04
A_51_P232551	nephronophthisis 3 (adolescent)	NPHP3	-3.372	8.66E-04
A_52_P324716	RIKEN cDNA 4933427G17 gene	4933427G17Rik	-3.368	3.78E-07
A_52_P658241	O-linked N-acetylglucosamine (GlcNAc) transferase	OGT	-3.368	3.84E-05
A_51_P499020	fructose-1,6-bisphosphatase 2	FBP2	-3.365	5.33E-05
A_51_P134070	syntaxin binding protein 2	STXBP2	-3.363	6.79E-06
A_51_P290207	insulin induced gene 1	INSIG1	-3.362	2.33E-05
A_51_P410949	polymerase (RNA) III (DNA directed) polypeptide G (32kD)	POLR3G	-3.362	1.14E-04
A_51_P136521	Ly6/Plaur domain containing 2	Lypd2	-3.361	1.31E-02
A_52_P660047	RIKEN cDNA 1810034E14 gene	1810034E14Rik	-3.359	5.01E-09
A_52_P660100	BCL2-like 14 (apoptosis facilitator)	BCL2L14	-3.358	1.41E-04
A_51_P297858	von Willebrand factor A domain containing 2	VWA2	-3.358	1.26E-03
A_52_P33097	proline rich 11	PRR11	-3.355	7.57E-03
A_52_P357445	FYVE, RhoGEF and PH domain containing 4	FGD4	-3.354	6.98E-04
A_52_P686095	alkaline ceramidase 2	ACER2	-3.353	7.46E-06
A_52_P545451	serine/arginine-rich splicing factor 3	SRSF3	-3.351	1.23E-05
A_52_P15490	poliovirus receptor-related 3	PVRL3	-3.349	1.58E-07
A_52_P415299	topoisomerase (DNA) II alpha 170kDa	TOP2A	-3.349	1.81E-02
A_52_P418515	chromosome 4 open reading frame 22	C4orf22	-3.348	8.80E-04
A_51_P356045	BAI1-associated protein 3	BAIAP3	-3.344	9.87E-05
A_51_P503625	glutathione S-transferase alpha 3	GSTA3	-3.344	4.17E-03
A_52_P392247	integrator complex subunit 10	INTS10	-3.341	1.24E-06
A_51_P319070	retinol saturase (all-trans-retinol 13,14-reductase)	RETSAT	-3.341	8.31E-06
A_51_P240404	KIAA1107	KIAA1107	-3.336	2.49E-03
A_52_P283426	PDZ and LIM domain 1	PDLIM1	-3.335	5.23E-05
A_52_P577208	sec1 family domain containing 2	SCFD2	-3.334	1.43E-03
A_51_P418259	propionyl CoA carboxylase, beta polypeptide	PCCB	-3.333	1.00E-05
A_51_P209122	anterior gradient 2, protein disulphide isomerase family member	AGR2	-3.332	5.56E-03
A_51_P244092	Na+/K+ transporting ATPase interacting 1	NKAIN1	-3.332	6.70E-03
A_51_P489285	cancer susceptibility candidate 5	CASC5	-3.331	1.72E-03
A_51_P214516	nipsnap homolog 1 (C. elegans)	NIPSNAP1	-3.331	9.76E-06
A_52_P66205	Fanconi anemia, complementation group D2	FANCD2	-3.328	9.23E-04
A_52_P18765	heat shock factor binding protein 1-like 1	HSBP1L1	-3.328	7.19E-03
A_51_P412579	transmembrane protein 182	TMEM182	-3.327	5.05E-03
A_52_P38456	MAU2 sister chromatid cohesion factor	MAU2	-3.325	7.51E-04
A_52_P339759	hydroxy-delta-5-steroid dehydrogenase, 3 beta- and steroid delta-isomerase 1	HSD3B1	-3.324	4.10E-03
A_51_P153683	leucine rich repeat containing 26	LRRC26	-3.324	1.62E-02
A_52_P91527	septin 1	SEPT1	-3.323	1.97E-03
A_51_P275435	chromosome 2 open reading frame 54	C2orf54	-3.316	2.97E-03
A_51_P195783	nei-like DNA glycosylase 3	NEIL3	-3.314	1.04E-03
A_51_P236991	chromosome 17 open reading frame 98	C17orf98	-3.313	7.19E-04
A_52_P416367	N-acylsphingosine amidohydrolase (non-lysosomal ceramidase) 2	ASAH2	-3.311	1.84E-02
A_51_P227445	predicted gene, 32819	Gm32819	-3.309	4.48E-05
A_51_P276831	centrosomal protein 70kDa	CEP70	-3.307	1.44E-06
A_51_P296866	musashi RNA-binding protein 1	MSI1	-3.307	6.87E-03
A_51_P166873	transmembrane protein 79	TMEM79	-3.307	3.57E-05
A_51_P208145	premelanosome protein	PMEL	-3.302	7.67E-05
A_51_P432950	somatostatin receptor 1	SSTR1	-3.301	1.42E-02
A_51_P385653	family with sequence similarity 122B	FAM122B	-3.300	4.30E-05
A_52_P341120	polypeptide N-acetylgalactosaminyltransferase 7	GALNT7	-3.300	3.49E-04
A_52_P502838	mannosyl (alpha-1,6-)-glycoprotein beta-1,6-N-acetyl-glucosaminyltransferase	MGAT5	-3.300	1.23E-05
A_51_P165135	chitinase-like 5	Chil5	-3.298	1.68E-02
A_52_P194531	predicted gene 7972	Gm7972	-3.297	3.90E-05
A_52_P156540	thiamin pyrophosphokinase 1	TPK1	-3.297	1.99E-05
A_52_P244803	RIKEN cDNA D630033O11 gene	D630033O11Rik	-3.296	8.78E-04
A_52_P539710	RIKEN cDNA A730041O05 gene	A730041O05Rik	-3.295	1.60E-04
A_52_P549305	dynamin binding protein	DNMBP	-3.294	6.70E-06
A_51_P129464	stearoyl-Coenzyme A desaturase 2	Scd2	-3.288	1.08E-05
A_51_P130015	epithelial cell transforming 2	ECT2	-3.286	6.21E-03
A_51_P397296	MARVEL domain containing 3	MARVELD3	-3.284	5.03E-07
A_52_P267779	tuberous sclerosis 1	TSC1	-3.284	1.41E-07
A_52_P495699	zinc finger protein 599	Zfp599	-3.284	2.60E-03
A_52_P525307	kinesin light chain 1	KLC1	-3.281	3.23E-05
A_51_P122762	zinc finger protein 618	ZNF618	-3.280	8.79E-05
A_52_P17817	solute carrier family 25, member 40	SLC25A40	-3.279	6.27E-05
A_52_P622850	hes family bHLH transcription factor 5	HES5	-3.278	1.61E-04
A_51_P203620	solute carrier family 18 (vesicular monoamine transporter), member 1	SLC18A1	-3.277	4.59E-04
A_52_P520507	solute carrier family 20 (phosphate transporter), member 1	SLC20A1	-3.277	4.42E-04
A_52_P362997	centromere protein L	CENPL	-3.273	2.01E-05
A_52_P436447	solute carrier family 25, member 35	SLC25A35	-3.272	5.33E-04
A_51_P159711	carbonic anhydrase VII	CA7	-3.268	1.63E-03
A_52_P475738	neurolysin (metallopeptidase M3 family)	NLN	-3.266	2.83E-07
A_51_P275623	glucosamine (UDP-N-acetyl)-2-epimerase/N-acetylmannosamine kinase	GNE	-3.265	1.68E-06
A_51_P220934	V-set and transmembrane domain containing 5	VSTM5	-3.265	6.83E-04
A_52_P93284	v-myc avian myelocytomatosis viral oncogene lung carcinoma derived homolog	MYCL	-3.263	1.11E-04
A_51_P424338	NAD(P)H dehydrogenase, quinone 1	NQO1	-3.263	6.15E-05
A_51_P186232	premature ovarian failure, 1B	POF1B	-3.263	1.03E-06
A_52_P195922	exosome component 6	EXOSC6	-3.261	1.49E-06
A_51_P254425	aryl-hydrocarbon receptor repressor	AHRR	-3.260	5.89E-05
A_52_P179698	pyrroline-5-carboxylate reductase-like	PYCRL	-3.260	1.57E-06
A_51_P436785	tetratricopeptide repeat domain 17	TTC17	-3.259	3.07E-03
A_51_P326502	checkpoint kinase 1	CHEK1	-3.256	7.99E-03
A_51_P230098	PDZ binding kinase	PBK	-3.256	7.38E-03
A_52_P236642	BCL2/adenovirus E1B 19kDa interacting protein 1	BNIP1	-3.254	2.53E-04
A_51_P364250	inter-alpha-trypsin inhibitor heavy chain family, member 5	ITIH5	-3.254	3.36E-03
A_51_P441843	Fanconi anemia, complementation group I	FANCI	-3.250	1.32E-03
A_52_P165657	deoxyribonuclease I-like 3	DNASE1L3	-3.246	1.07E-03
A_51_P215190	EF-hand calcium binding domain 11	EFCAB11	-3.243	1.90E-03
A_52_P46742	DNA fragmentation factor, 40kDa, beta polypeptide (caspase-activated DNase)	DFFB	-3.242	1.41E-04
A_51_P492830	centromere protein H	CENPH	-3.240	7.50E-03
A_51_P458778	hydroxyprostaglandin dehydrogenase 15-(NAD)	HPGD	-3.239	1.04E-03
A_51_P113865	janus kinase and microtubule interacting protein 1	JAKMIP1	-3.239	2.13E-06
A_52_P314353	ST6 (alpha-N-acetyl-neuraminyl-2,3-beta-galactosyl-1,3)-N-acetylgalactosaminide alpha-2,6-sialyltransferase 6	ST6GALNAC6	-3.239	5.53E-05
A_52_P28775	endo-beta-N-acetylglucosaminidase	ENGASE	-3.238	6.52E-05
A_52_P351791	zinc finger protein 868	Zfp868	-3.237	1.06E-03
A_52_P670005	striatin interacting protein 2	STRIP2	-3.235	1.54E-03
A_52_P257590	TGFB-induced factor homeobox 1	TGIF1	-3.235	9.55E-05
A_52_P182298	relaxin 1	RLN1	-3.234	3.74E-05
A_51_P228971	solute carrier family 5 (neutral amino acid transporters, system A), member 4b	Slc5a4b	-3.234	6.10E-03
A_52_P310907	stonin 2	STON2	-3.234	6.52E-04
A_51_P362857	chromosome 14 open reading frame 80	C14orf80	-3.232	4.38E-03
A_51_P401451	cell division cycle 45	CDC45	-3.231	6.78E-03
A_52_P852090	predicted gene 6288	Gm6288	-3.231	6.48E-03
A_51_P335169	homeobox A3	HOXA3	-3.231	4.15E-03
A_51_P504546	aldehyde dehydrogenase 1 family, member L1	ALDH1L1	-3.229	8.54E-04
A_52_P406819	microtubule associated serine/threonine kinase-like	MASTL	-3.229	6.38E-05
A_52_P647069	ankyrin repeat domain 52	ANKRD52	-3.228	8.99E-04
A_52_P226214	ST8 alpha-N-acetyl-neuraminide alpha-2,8-sialyltransferase 6	ST8SIA6	-3.228	1.60E-02
A_52_P318361	carboxylesterase 2C	Ces2c	-3.227	2.11E-03
A_52_P120022	leucine zipper, putative tumor suppressor family member 3	LZTS3	-3.227	7.74E-06
A_52_P253567	hydroxy-delta-5-steroid dehydrogenase, 3 beta- and steroid delta-isomerase 1	HSD3B1	-3.226	1.20E-02
A_52_P401504	thrombospondin 4	THBS4	-3.224	1.23E-04
A_52_P268489	PR domain containing 2, with ZNF domain	PRDM2	-3.220	2.53E-03
A_52_P444839	v-myb avian myeloblastosis viral oncogene homolog	MYB	-3.215	1.88E-02
A_52_P420608	pluripotency associated transcript 26	Platr26	-3.215	1.60E-02
A_52_P411003	discs, large (Drosophila) homolog-associated protein 5	DLGAP5	-3.211	3.86E-03
A_52_P1016836	tetratricopeptide repeat protein 6-like	LOC102642336	-3.211	1.58E-07
A_52_P139667	chromosome 1 open reading frame 74	C1orf74	-3.208	1.07E-04
A_52_P46389	DEAH (Asp-Glu-Ala-His) box helicase 9	DHX9	-3.208	1.82E-04
A_52_P1115389	RIKEN cDNA 2310041K03 gene	2310041K03Rik	-3.207	1.97E-04
A_52_P514352	potassium channel, two pore domain subfamily K, member 5	KCNK5	-3.206	5.40E-04
A_51_P508259	protein phosphatase, Mg2+/Mn2+ dependent, 1N (putative)	PPM1N	-3.205	1.54E-05
A_52_P413855	solute carrier family 35 (UDP-N-acetylglucosamine (UDP-GlcNAc) transporter), member A3	SLC35A3	-3.204	9.73E-06
A_51_P188023	solute carrier family 39, member 9	SLC39A9	-3.204	1.66E-05
A_51_P452332	serine/threonine protein kinase 26	STK26	-3.204	3.04E-03
A_51_P392717	zinc finger protein 54	Zfp54	-3.204	2.65E-06
A_52_P359257	RIKEN cDNA 5830408C22 gene	5830408C22Rik	-3.203	4.99E-06
A_51_P345159	ubiquitin-conjugating enzyme E2T	UBE2T	-3.203	6.78E-03
A_51_P264336	ATP-binding cassette, sub-family C (CFTR/MRP), member 6	ABCC6	-3.202	2.45E-03
A_51_P494229	polypeptide N-acetylgalactosaminyltransferase 4	GALNT4	-3.202	4.16E-06
A_52_P367583	protein kinase, cAMP-dependent, regulatory, type II, alpha	PRKAR2A	-3.202	3.41E-04
A_51_P290921	synaptotagmin-like 2	SYTL2	-3.200	8.04E-03
A_51_P168632	primase, DNA, polypeptide 1 (49kDa)	PRIM1	-3.199	1.84E-05
A_52_P456951	Rap guanine nucleotide exchange factor (GEF) 4	RAPGEF4	-3.198	6.06E-03
A_51_P352076	integrin, alpha E (antigen CD103, human mucosal lymphocyte antigen 1; alpha polypeptide)	ITGAE	-3.193	2.23E-03
A_51_P380527	adenosylhomocysteinase-like 2	AHCYL2	-3.188	1.25E-04
A_52_P655803	choline phosphotransferase 1	CHPT1	-3.188	6.05E-04
A_52_P251623	family with sequence similarity 222, member A	FAM222A	-3.188	1.87E-05
A_51_P420400	lymphoid enhancer-binding factor 1	LEF1	-3.188	1.19E-03
A_52_P523835	uncharacterized LOC105244211	LOC105244211	-3.188	2.67E-03
A_51_P302398	RIKEN cDNA 1700028J19 gene	1700028J19Rik	-3.186	3.86E-03
A_51_P457528	cyclin B2	CCNB2	-3.185	4.76E-03
A_51_P327322	centromere protein K	CENPK	-3.184	4.97E-03
A_51_P289341	fermitin family member 1	FERMT1	-3.183	1.65E-04
A_51_P105068	LY6/PLAUR domain containing 6B	LYPD6B	-3.182	9.79E-03
A_51_P342926	osteomodulin	OMD	-3.180	3.32E-04
A_51_P370008	carcinoembryonic antigen-related cell adhesion molecule 18	CEACAM18	-3.178	1.89E-02
A_52_P81725	zinc finger, BED domain containing 4 pseudogene	Gm6815	-3.177	1.54E-05
A_51_P168789	xylulokinase homolog (H. influenzae)	XYLB	-3.177	1.79E-04
A_51_P503352	meiosis 1 associated protein	M1AP	-3.176	9.96E-05
A_51_P343772	solute carrier family 25, member 42	SLC25A42	-3.174	1.13E-03
A_51_P495581	toll-like receptor 1	TLR1	-3.173	1.25E-05
A_51_P513803	F-box protein 4	FBXO4	-3.171	4.09E-03
A_51_P425205	superoxide dismutase 1, soluble	SOD1	-3.171	6.50E-04
A_51_P214187	solute carrier family 6 (neurotransmitter transporter), member 3	SLC6A3	-3.170	4.17E-04
A_51_P515242	striatin interacting protein 2	STRIP2	-3.170	4.54E-04
A_51_P232128	phosducin-like 2	PDCL2	-3.169	1.32E-02
A_51_P155723	ATP-binding cassette, sub-family G (WHITE), member 3	Abcg3	-3.167	8.25E-03
A_52_P463271	GDP-mannose 4,6-dehydratase	GMDS	-3.167	2.85E-04
A_52_P183826	dCMP deaminase	DCTD	-3.163	2.14E-03
A_51_P213691	sodium channel, non voltage gated 1 alpha subunit	SCNN1A	-3.163	1.00E-03
A_52_P410890	forkhead-associated (FHA) phosphopeptide binding domain 1	FHAD1	-3.162	3.23E-04
A_51_P460143	sialidase 2 (cytosolic sialidase)	NEU2	-3.161	1.21E-02
A_51_P518522	ring finger and WD repeat domain 3	RFWD3	-3.161	2.42E-05
A_51_P315144	leucine zipper-EF-hand containing transmembrane protein 1	LETM1	-3.160	3.79E-04
A_52_P83733	transmembrane protein 260	TMEM260	-3.159	3.59E-04
A_52_P205695	methyltransferase like 7A	METTL7A	-3.158	1.12E-03
A_52_P678545	RFT1 homolog	RFT1	-3.158	7.92E-04
A_51_P191909	RAS (RAD and GEM)-like GTP binding 2	REM2	-3.157	8.14E-03
A_51_P261999	coiled-coil domain containing 166	CCDC166	-3.155	2.41E-07
A_52_P16472	family with sequence similarity 60, member A	FAM60A	-3.155	5.02E-06
A_52_P201245	serine dehydratase-like	SDSL	-3.155	2.35E-04
A_52_P159336	LPS-responsive vesicle trafficking, beach and anchor containing	LRBA	-3.154	1.00E-04
A_51_P106979	solute carrier family 35, member F2	SLC35F2	-3.153	3.86E-04
A_51_P102090	testis expressed 10	TEX10	-3.152	2.96E-03
A_52_P388001	family with sequence similarity 20, member B	FAM20B	-3.151	1.15E-06
A_52_P221588	H2A histone family, member B1	H2afb1 (includes others)	-3.151	7.44E-03
A_51_P201697	zona pellucida glycoprotein 1 (sperm receptor)	ZP1	-3.151	1.09E-02
A_51_P172355	RIKEN cDNA 5530601H04 gene	5530601H04Rik	-3.150	3.32E-03
A_52_P468343	3-hydroxybutyrate dehydrogenase, type 1	BDH1	-3.149	4.41E-07
A_52_P640337	guanine nucleotide binding protein (G protein), gamma 5	GNG5	-3.148	3.09E-06
A_51_P510437	solute carrier family 25 (mitochondrial carrier; ornithine transporter) member 15	SLC25A15	-3.147	4.28E-03
A_52_P72297	angiotensin I converting enzyme	ACE	-3.144	1.36E-02
A_51_P328817	polo-like kinase 5	PLK5	-3.142	4.38E-06
A_51_P332269	small nucleolar RNA, H/ACA box 69	SNORA69	-3.141	4.63E-07
A_51_P454166	mutS homolog 3	MSH3	-3.140	2.33E-04
A_51_P328333	cyclin F	CCNF	-3.138	1.70E-02
A_52_P344601	protease, serine 32	Prss32	-3.137	1.49E-04
A_52_P682707	non-SMC condensin I complex, subunit D2	NCAPD2	-3.135	7.70E-05
A_51_P367263	lectin, mannose-binding, 1 like	LMAN1L	-3.134	1.51E-03
A_51_P261585	chromosome 10 open reading frame 2	C10orf2	-3.133	2.01E-03
A_52_P395290	KIAA0907	KIAA0907	-3.132	2.28E-05
A_52_P510081	actin binding LIM protein 1	ABLIM1	-3.130	6.87E-05
A_52_P4666	centromere protein K	CENPK	-3.127	1.45E-02
A_51_P372550	cell growth regulator with EF-hand domain 1	CGREF1	-3.127	4.45E-03
A_52_P12590	lymphocyte antigen 6 complex, locus G6D	LY6G6D	-3.127	1.17E-03
A_52_P61893	non-POU domain containing, octamer-binding	NONO	-3.123	1.92E-07
A_52_P162509	adenosylhomocysteinase-like 2	AHCYL2	-3.121	1.16E-04
A_52_P932978	coiled-coil domain containing 130	CCDC130	-3.121	1.00E-07
A_52_P635598	regulator of G-protein signaling 8	RGS8	-3.121	2.43E-03
A_52_P558013	RIKEN cDNA 5730409L17 gene	5730409L17Rik	-3.118	1.17E-05
A_52_P162099	cytoskeleton associated protein 2	CKAP2	-3.118	1.19E-03
A_52_P1083818	carboxypeptidase D	CPD	-3.118	1.99E-04
A_51_P239177	apolipoprotein L 7e	Apol7e (includes others)	-3.117	5.81E-04
A_51_P156547	transcription factor 7-like 1 (T-cell specific, HMG-box)	TCF7L1	-3.116	4.29E-03
A_52_P638605	adaptor-related protein complex 1, mu 2 subunit	AP1M2	-3.112	2.24E-05
A_51_P351970	helicase, lymphoid-specific	HELLS	-3.110	8.54E-03
A_51_P462963	nuclear receptor subfamily 2, group C, member 2	NR2C2	-3.110	4.14E-04
A_51_P155313	glutathione S-transferase omega 1	GSTO1	-3.109	1.16E-05
A_51_P322493	hepatocyte nuclear factor 4, gamma	HNF4G	-3.108	1.58E-04
A_51_P162238	solute carrier family 35 (UDP-galactose transporter), member A2	Slc35a2	-3.108	6.06E-07
A_51_P511015	frizzled class receptor 9	FZD9	-3.107	1.65E-02
A_52_P653133	zinc finger protein 345	Zfp345 (includes others)	-3.104	3.34E-03
A_52_P325300	homeobox A3	HOXA3	-3.103	4.11E-05
A_51_P444468	ring finger protein 219	RNF219	-3.103	8.86E-04
A_52_P185059	RIKEN cDNA 1110035H17 gene	1110035H17Rik	-3.102	1.93E-03
A_51_P326499	checkpoint kinase 1	CHEK1	-3.096	5.83E-03
A_51_P113906	gastrokine 2	GKN2	-3.096	1.62E-02
A_52_P730698	uncharacterized LOC105243111	LOC105243111	-3.095	1.64E-05
A_51_P487999	shugoshin-like 1 (S. pombe)	SGOL1	-3.095	1.50E-02
A_52_P413907	adaptor-related protein complex 5, mu 1 subunit	AP5M1	-3.094	5.55E-05
A_52_P326713	chemokine (C-C motif) ligand 25	CCL25	-3.094	7.22E-05
A_51_P247030	von Willebrand factor A domain containing 5B2	VWA5B2	-3.094	3.00E-04
A_52_P322421	myelin protein zero-like 2	MPZL2	-3.093	9.12E-05
A_51_P275527	solute carrier family 12 (sodium/potassium/chloride transporter), member 2	SLC12A2	-3.091	3.65E-07
A_52_P351173	family with sequence similarity 185, member A	FAM185A	-3.090	5.86E-03
A_52_P115253	kinesin family member 20B	KIF20B	-3.090	6.59E-03
A_51_P211998	sphingomyelin synthase 2	SGMS2	-3.090	2.32E-04
A_52_P462652	myotubularin related protein 14	MTMR14	-3.087	3.96E-05
A_52_P568955	RIKEN cDNA 6230426I18 gene	6230426I18Rik	-3.086	3.32E-03
A_52_P184544	TOPBP1-interacting checkpoint and replication regulator	TICRR	-3.086	6.05E-03
A_52_P275805	phosphatidylinositol glycan anchor biosynthesis, class N	PIGN	-3.083	6.19E-03
A_52_P497625	RIKEN cDNA A630001G21 gene	A630001G21Rik	-3.082	2.91E-03
A_52_P258250	RIKEN cDNA B230217O12 gene	B230217O12Rik	-3.082	1.26E-04
A_52_P35670	small nuclear RNA activating complex, polypeptide 3, 50kDa	SNAPC3	-3.082	9.86E-06
A_51_P356169	thiamin pyrophosphokinase 1	TPK1	-3.082	4.32E-09
A_51_P368580	actin binding LIM protein 1	ABLIM1	-3.080	1.32E-04
A_51_P504354	NOTCH-regulated ankyrin repeat protein	NRARP	-3.080	3.15E-07
A_52_P549279	integrin, alpha E (antigen CD103, human mucosal lymphocyte antigen 1; alpha polypeptide)	ITGAE	-3.079	5.17E-03
A_52_P208710	ubiquitin-associated protein 2-like	Ubap2l	-3.079	2.70E-03
A_52_P207261	component of oligomeric golgi complex 5	COG5	-3.077	1.47E-04
A_51_P302204	cryptochrome circadian clock 1	CRY1	-3.077	1.70E-02
A_52_P1131944	RIKEN cDNA A130019P10 gene	A130019P10Rik	-3.075	1.13E-05
A_51_P314313	TAF4 RNA polymerase II, TATA box binding protein (TBP)-associated factor, 135kDa	TAF4	-3.075	1.53E-05
A_51_P292460	WNK lysine deficient protein kinase 1	WNK1	-3.075	8.95E-04
A_51_P279931	forkhead box D2	FOXD2	-3.074	2.60E-05
A_51_P299260	acyl-CoA dehydrogenase family, member 11	ACAD11	-3.073	1.44E-04
A_52_P211063	CDC28 protein kinase regulatory subunit 2	CKS2	-3.073	1.29E-03
A_52_P626035	RIKEN cDNA 2810410L24 gene	2810410L24Rik	-3.069	1.02E-04
A_52_P165705	CD1d2 antigen	Cd1d2	-3.069	1.08E-02
A_52_P536796	hematopoietic prostaglandin D synthase	HPGDS	-3.069	7.87E-03
A_52_P753819	zinc finger protein 711	ZNF711	-3.068	1.68E-02
A_52_P462447	a disintegrin and metallopeptidase domain 4	Adam4/Gm4787	-3.066	6.65E-03
A_52_P634051	spermatid perinuclear RNA binding protein	STRBP	-3.065	7.30E-08
A_51_P184672	t-complex-associated-testis-expressed 3	TCTE3	-3.062	8.13E-04
A_51_P463087	centromere protein M	CENPM	-3.061	2.60E-03
A_51_P388310	cyclin-dependent kinase 6	CDK6	-3.060	1.18E-03
A_51_P125096	FGFR1OP N-terminal like	FOPNL	-3.060	7.03E-04
A_52_P401475	UBX domain protein 4	UBXN4	-3.060	6.50E-03
A_51_P133137	kinesin family member 20A	KIF20A	-3.059	3.70E-03
A_51_P479541	metaxin 3	MTX3	-3.059	7.84E-06
A_52_P313905	nurim (nuclear envelope membrane protein)	NRM	-3.059	9.96E-05
A_52_P1187549	RIKEN cDNA 2310035P21 gene	2310035P21Rik	-3.057	4.66E-04
A_51_P490509	BUB1 mitotic checkpoint serine/threonine kinase B	BUB1B	-3.057	8.54E-04
A_52_P247462	hydroxylysine kinase	HYKK	-3.056	1.90E-03
A_52_P78403	TNF receptor-associated factor 4	TRAF4	-3.056	6.05E-05
A_52_P139936	PHD finger protein 21B	PHF21B	-3.055	1.88E-05
A_51_P125355	monoamine oxidase A	MAOA	-3.054	4.61E-05
A_52_P357745	yippee-like 2	YPEL2	-3.054	2.18E-03
A_51_P114002	glutathione S-transferase mu 2 (muscle)	GSTM2	-3.053	1.22E-03
A_51_P446131	GIPC PDZ domain containing family, member 2	GIPC2	-3.052	3.04E-06
A_51_P328926	thymopoietin	TMPO	-3.050	2.61E-04
A_52_P535561	thioredoxin domain containing 5 (endoplasmic reticulum)	TXNDC5	-3.050	4.78E-05
A_51_P278230	histone H4 transcription factor	HINFP	-3.048	8.75E-05
A_51_P127841	prenyl (decaprenyl) diphosphate synthase, subunit 1	PDSS1	-3.048	9.33E-04
A_51_P150433	CD8b molecule	CD8B	-3.047	1.08E-02
A_52_P596146	coenzyme Q5, methyltransferase	COQ5	-3.047	2.09E-05
A_51_P271556	peroxisome proliferator-activated receptor delta	PPARD	-3.045	5.95E-05
A_51_P118400	thymocyte selection associated family member 3	Themis3	-3.045	2.09E-04
A_52_P584188	frequently rearranged in advanced T-cell lymphomas 1	FRAT1	-3.040	1.13E-04
A_51_P375543	v-myb avian myeloblastosis viral oncogene homolog	MYB	-3.040	5.19E-03
A_52_P134598	sex comb on midleg-like 2 (Drosophila)	Scml2	-3.039	1.48E-04
A_52_P564353	centrosomal protein 83, opposite strand	Cep83os	-3.038	5.19E-06
A_52_P518202	EF-hand calcium binding domain 14	EFCAB14	-3.038	9.87E-04
A_52_P611783	FXYD domain-containing ion transport regulator 2	Fxyd2	-3.038	1.21E-02
A_52_P484787	peptidylprolyl cis/trans isomerase, NIMA-interacting 1	PIN1	-3.036	6.12E-03
A_52_P584106	RIKEN cDNA A330035P11 gene	A330035P11Rik	-3.034	1.49E-04
A_52_P258606	peroxiredoxin 6	PRDX6	-3.033	2.92E-03
A_52_P334562	vitamin D (1,25- dihydroxyvitamin D3) receptor	VDR	-3.032	4.01E-03
A_52_P76931	WD repeat and HMG-box DNA binding protein 1	WDHD1	-3.032	8.05E-04
A_52_P22286	predicted gene 15545	Gm15545	-3.029	8.14E-05
A_52_P556462	Fanconi anemia, complementation group D2	FANCD2	-3.028	5.03E-04
A_52_P835189	predicted gene 14023	Gm14023	-3.026	3.71E-04
A_52_P403398	indian hedgehog	IHH	-3.025	2.47E-04
A_51_P156232	lactalbumin, alpha-	LALBA	-3.025	5.45E-03
A_52_P538673	fibroblast growth factor 1 (acidic)	FGF1	-3.023	6.74E-06
A_51_P468707	ribosomal protein S11, pseudogene 1	Rps11-ps1	-3.023	2.68E-04
A_51_P210928	tissue specific transplantation antigen P35B	TSTA3	-3.023	2.02E-06
A_52_P260339	islet cell autoantigen 1, 69kDa	ICA1	-3.022	8.01E-07
A_51_P157270	pleckstrin homology domain containing, family D (with coiled-coil domains) member 1	PLEKHD1	-3.022	1.58E-03
A_51_P155482	polymerase (DNA directed), epsilon, catalytic subunit	POLE	-3.022	1.42E-03
A_52_P21837	sosondowah ankyrin repeat domain family member C	SOWAHC	-3.021	9.82E-03
A_52_P75348	spindle apparatus coiled-coil protein 1	SPDL1	-3.020	6.37E-03
A_51_P106779	cortactin binding protein 2	CTTNBP2	-3.019	3.03E-04
A_52_P145209	echinoderm microtubule associated protein like 4	EML4	-3.018	2.95E-05
A_51_P150489	gasdermin C	GSDMC	-3.018	1.59E-02
A_51_P108767	RAD54-like (S. cerevisiae)	RAD54L	-3.018	4.73E-03
A_51_P478672	succinate-CoA ligase, GDP-forming, beta subunit	SUCLG2	-3.017	1.91E-06
A_51_P293853	glycerol-3-phosphate dehydrogenase 1 (soluble)	GPD1	-3.015	6.68E-03
A_51_P257824	GRIP and coiled-coil domain containing 2	GCC2	-3.013	3.51E-06
A_51_P424990	kelch domain containing 7A	KLHDC7A	-3.011	2.36E-04
A_51_P239737	polymeric immunoglobulin receptor	PIGR	-3.010	1.24E-04
A_52_P183345	nucleobindin 1	NUCB1	-3.008	2.22E-03
A_52_P86561	peroxisomal biogenesis factor 12	PEX12	-3.008	1.52E-03
A_51_P350378	aminomethyltransferase	AMT	-3.007	4.85E-04
A_52_P164161	cytochrome P450, family 51, subfamily A, polypeptide 1	CYP51A1	-3.005	2.35E-03
A_51_P331841	coiled-coil domain containing 122	CCDC122	-3.003	8.87E-05
A_52_P17511	polymerase (RNA) I polypeptide B, 128kDa	POLR1B	-3.003	9.83E-05
A_52_P32453	RIKEN cDNA 1110020A21 gene	1110020A21Rik	-3.002	3.72E-06
A_52_P207194	diacylglycerol kinase, gamma 90kDa	DGKG	-3.002	3.69E-03
A_52_P659925	galactosidase, beta 1	GLB1	-3.002	4.24E-07
A_51_P240453	nucleolar and spindle associated protein 1	NUSAP1	-3.002	9.73E-03
A_51_P343189	glycoprotein VI (platelet)	GP6	-2.999	1.56E-02
A_51_P157537	mitogen-activated protein kinase-activated protein kinase 3	MAPKAPK3	-2.999	9.12E-06
A_51_P400123	phosphatidylinositol 3-kinase, catalytic subunit type 3	PIK3C3	-2.999	1.29E-04
A_52_P505277	UBX domain protein 10	UBXN10	-2.999	1.07E-03
A_51_P109144	growth hormone regulated TBC protein 1	GRTP1	-2.998	3.30E-05
A_51_P300033	tetratricopeptide repeat domain 25	TTC25	-2.998	1.25E-03
A_51_P467051	tripartite motif containing 7	TRIM7	-2.994	6.11E-03
A_52_P475052	tweety family member 1	TTYH1	-2.993	6.91E-08
A_51_P401153	catsper channel auxiliary subunit delta	CATSPERD	-2.992	1.18E-02
A_51_P318051	olfactory receptor 725	Olfr725/Olfr726	-2.992	4.94E-03
A_52_P1083427	RIKEN cDNA 9430013L17 gene	9430013L17Rik	-2.991	9.46E-07
A_51_P516572	adenine phosphoribosyltransferase	APRT	-2.990	1.50E-06
A_52_P590661	eukaryotic elongation factor 2 kinase	EEF2K	-2.989	1.89E-06
A_51_P181097	phosphoribosylformylglycinamidine synthase	PFAS	-2.989	8.27E-04
A_52_P536646	dihydrolipoamide dehydrogenase	DLD	-2.988	1.24E-05
A_52_P799815	transmembrane protein 171	TMEM171	-2.988	4.46E-03
A_52_P556099	Opa interacting protein 5	OIP5	-2.987	5.77E-03
A_52_P54561	mutS homolog 3	MSH3	-2.983	1.85E-07
A_52_P134228	LSM11, U7 small nuclear RNA associated	LSM11	-2.982	8.86E-05
A_51_P271697	mixed lineage kinase 4	KIAA1804	-2.979	1.95E-04
A_51_P423157	R3H domain containing 1	R3HDM1	-2.979	5.33E-04
A_52_P510821	canopy FGF signaling regulator 1	CNPY1	-2.977	1.50E-02
A_52_P925277	B-cell CLL/lymphoma 11B (zinc finger protein)	BCL11B	-2.970	2.06E-04
A_51_P196127	3'-phosphoadenosine 5'-phosphosulfate synthase 1	PAPSS1	-2.970	2.49E-05
A_52_P469873	mitochondrial poly(A) polymerase	MTPAP	-2.969	1.15E-03
A_52_P6130	polycystin (PKD) family receptor for egg jelly	PKDREJ	-2.969	1.19E-02
A_52_P25710	aquaporin 4	AQP4	-2.968	3.38E-03
A_51_P219041	predicted gene 12977	Gm12977	-2.966	1.08E-06
A_52_P907389	RIKEN cDNA A730015C16 gene	A730015C16Rik	-2.964	8.37E-07
A_51_P416074	ryanodine receptor 1 (skeletal)	RYR1	-2.964	3.26E-04
A_52_P288456	Rho GTPase activating protein 11A	ARHGAP11A	-2.962	1.04E-03
A_52_P115967	suppressor of Ty 20	Supt20	-2.959	1.37E-02
A_51_P432794	TRPM8 channel-associated factor 2	TCAF2	-2.959	2.37E-09
A_52_P82722	coxsackie virus and adenovirus receptor	CXADR	-2.958	4.77E-04
A_52_P227880	centromere protein F, 350/400kDa	CENPF	-2.955	1.08E-02
A_52_P223704	fatty acid amide hydrolase	FAAH	-2.955	2.73E-03
A_52_P217492	RIKEN cDNA 5031425E22 gene	5031425E22Rik	-2.954	1.02E-03
A_52_P78770	choline phosphotransferase 1	CHPT1	-2.954	2.64E-07
A_51_P317433	mesoderm posterior bHLH transcription factor 2	MESP2	-2.954	1.25E-02
A_52_P615658	proteasome (prosome, macropain) subunit, alpha type, 7	PSMA7	-2.953	8.62E-07
A_52_P225772	RIKEN cDNA 6330549D23 gene	6330549D23Rik	-2.951	1.85E-02
A_52_P387884	collagen, type VI, alpha 5	COL6A5	-2.950	4.46E-03
A_51_P455488	Y box binding protein 2	YBX2	-2.949	8.62E-04
A_51_P286106	RIKEN cDNA 5033430I15 gene	5033430I15Rik	-2.948	6.82E-06
A_52_P635250	leucine rich repeat containing 16A	LRRC16A	-2.947	1.91E-06
A_52_P68291	major facilitator superfamily domain containing 9	MFSD9	-2.947	1.73E-02
A_51_P506236	chloride channel, voltage-sensitive 5	CLCN5	-2.946	4.73E-06
A_52_P207509	pseudopodium-enriched atypical kinase 1	PEAK1	-2.944	5.63E-05
A_51_P468482	ectonucleoside triphosphate diphosphohydrolase 8	ENTPD8	-2.942	3.65E-04
A_51_P408821	grainyhead-like 2 (Drosophila)	GRHL2	-2.942	2.49E-06
A_51_P486217	WNK lysine deficient protein kinase 4	WNK4	-2.941	4.07E-05
A_51_P457430	aarF domain containing kinase 5	ADCK5	-2.940	1.73E-04
A_51_P353735	glucose-6-phosphate dehydrogenase 2	G6pd2	-2.940	1.84E-04
A_51_P155977	C-type lectin domain family 14, member A	CLEC14A	-2.938	2.92E-05
A_51_P408172	collagen, type VI, alpha 4	Col6a4	-2.937	1.56E-03
A_52_P481780	centrosomal protein 78kDa	CEP78	-2.936	2.66E-07
A_52_P180692	mitochondrial ribosomal protein L27	MRPL27	-2.934	2.40E-07
A_52_P9425	inositol 1,4,5-trisphosphate receptor, type 2	ITPR2	-2.932	1.44E-02
A_51_P371770	POC1 centriolar protein A	POC1A	-2.927	8.61E-06
A_52_P651833	sterol O-acyltransferase 1	SOAT1	-2.927	4.95E-05
A_52_P512471	WW domain containing oxidoreductase	WWOX	-2.927	1.83E-02
A_52_P550474	ATP synthase, H+ transporting, mitochondrial Fo complex, subunit F2	ATP5J2	-2.926	6.53E-06
A_51_P443339	carboxylesterase 2A	Ces2a	-2.926	1.10E-03
A_52_P850915	RIKEN cDNA 6030440G07 gene	6030440G07Rik	-2.924	1.58E-04
A_52_P513345	zinc finger, SWIM-type containing 5	ZSWIM5	-2.924	4.96E-04
A_52_P565353	chemokine (C-X-C motif) receptor 4	CXCR4	-2.923	1.66E-02
A_51_P254805	kinesin family member 4A	KIF4A	-2.923	8.52E-03
A_52_P458319	ArfGAP with coiled-coil, ankyrin repeat and PH domains 1	ACAP1	-2.921	1.16E-02
A_51_P429366	hes family bHLH transcription factor 6	HES6	-2.921	6.51E-06
A_51_P481489	roundabout guidance receptor 3	ROBO3	-2.921	3.08E-04
A_52_P177699	HNF1 homeobox B	HNF1B	-2.920	7.41E-05
A_51_P409132	TSR1, 20S rRNA accumulation, homolog (S. cerevisiae)	TSR1	-2.919	1.72E-06
A_51_P156144	developing brain homeobox 1	DBX1	-2.918	7.61E-04
A_52_P496726	RAS, dexamethasone-induced 1	RASD1	-2.918	2.88E-03
A_52_P652968	STEAP family member 3, metalloreductase	STEAP3	-2.918	9.24E-05
A_52_P493882	RIKEN cDNA 2810403D21 gene	2810403D21Rik	-2.917	3.00E-05
A_52_P971616	antisense Igf2r RNA	Airn	-2.916	2.10E-03
A_51_P248403	NLR family, apoptosis inhibitory protein 1	Naip1 (includes others)	-2.916	1.77E-04
A_52_P344970	two pore segment channel 1	TPCN1	-2.916	4.47E-04
A_52_P96637	AFG3-like AAA ATPase 2	AFG3L2	-2.915	9.13E-08
A_51_P402225	asparaginase	ASPG	-2.915	2.93E-04
A_51_P119633	frequently rearranged in advanced T-cell lymphomas 1	FRAT1	-2.914	1.50E-04
A_51_P418081	RIKEN cDNA 9530053J19 gene	9530053J19Rik	-2.912	2.12E-03
A_52_P616473	RPTOR independent companion of MTOR, complex 2	RICTOR	-2.912	2.46E-04
A_52_P83913	synovial sarcoma, X breakpoint 2 interacting protein	SSX2IP	-2.912	4.42E-07
A_51_P180213	aldo-keto reductase family 1, member C19	Akr1c19	-2.910	2.53E-05
A_52_P157	family with sequence similarity 117, member B	FAM117B	-2.910	4.70E-06
A_51_P116932	ladinin 1	LAD1	-2.907	3.54E-05
A_51_P318497	adaptor-related protein complex 1 associated regulatory protein	AP1AR	-2.906	3.43E-07
A_52_P579519	transmembrane protein 144	TMEM144	-2.905	4.54E-05
A_51_P135092	kinesin family member 2C	KIF2C	-2.904	9.55E-04
A_52_P496201	myelin protein zero-like 3	MPZL3	-2.904	4.68E-03
A_51_P108629	prolactin family 3, subfamily b, member 1	Prl3b1	-2.904	1.58E-04
A_51_P140350	NAD synthetase 1	NADSYN1	-2.903	5.84E-06
A_51_P295201	SLAIN motif family, member 2	SLAIN2	-2.903	1.03E-04
A_51_P165500	suppressor of Ty 7 (S. cerevisiae)-like	SUPT7L	-2.903	3.62E-03
A_52_P518087	RIKEN cDNA A230107N01 gene	A230107N01Rik	-2.900	1.07E-05
A_52_P1053015	predicted gene, 39926	Gm39926	-2.900	1.52E-02
A_51_P191669	chromogranin B	CHGB	-2.899	4.92E-03
A_52_P211418	G2/M-phase specific E3 ubiquitin protein ligase	G2E3	-2.898	1.47E-05
A_51_P364609	fatty acid desaturase 2	FADS2	-2.896	1.72E-03
A_52_P680839	family with sequence similarity 69, member C	FAM69C	-2.895	4.53E-04
A_51_P457306	transmembrane protease, serine 2	TMPRSS2	-2.895	4.33E-03
A_51_P171200	golgi membrane protein 1	GOLM1	-2.891	2.58E-05
A_52_P498210	histone cluster 1, H2aj	HIST1H2AJ	-2.890	4.07E-03
A_52_P26138	KIAA1143	KIAA1143	-2.890	4.72E-03
A_52_P486360	nucleotide binding protein-like	NUBPL	-2.888	1.93E-07
A_52_P503308	RIKEN cDNA 2700097O09 gene	2700097O09Rik	-2.886	6.99E-06
A_52_P860288	peptidylprolyl isomerase A (cyclophilin A)	PPIA	-2.885	4.22E-04
A_52_P271894	BSD domain containing 1	BSDC1	-2.884	1.27E-04
A_52_P101260	metaxin 2	MTX2	-2.884	2.88E-04
A_52_P75465	glycerophosphodiester phosphodiesterase domain containing 1	GDPD1	-2.883	5.09E-05
A_51_P108853	lysophospholipase-like 1	LYPLAL1	-2.883	3.25E-06
A_52_P639223	butyrylcholinesterase	BCHE	-2.881	3.97E-05
A_51_P141071	cullin-associated and neddylation-dissociated 2 (putative)	CAND2	-2.881	2.81E-05
A_51_P163714	EPH receptor B2	EPHB2	-2.881	8.48E-05
A_52_P20867	transcription factor CP2-like 1	TFCP2L1	-2.881	1.01E-03
A_51_P232399	aminoacylase 3	ACY3	-2.880	2.45E-05
A_51_P398260	tubulin polymerization promoting protein	TPPP	-2.879	4.17E-04
A_52_P59070	RIKEN cDNA 2810403D21 gene	2810403D21Rik	-2.877	7.45E-03
A_51_P411072	FCH and double SH3 domains 2	FCHSD2	-2.877	4.00E-03
A_52_P120988	apolipoprotein O-like	APOOL	-2.876	6.38E-03
A_52_P523174	SH2 domain containing 6	SH2D6	-2.875	5.64E-04
A_51_P309744	G protein-coupled receptor 89A	GPR89A/GPR89B	-2.869	3.75E-05
A_52_P221776	kinesin family member 12	KIF12	-2.869	9.29E-03
A_52_P463899	trafficking protein particle complex 10	TRAPPC10	-2.869	7.39E-06
A_51_P386648	glyoxalase domain containing 5	GLOD5	-2.867	9.72E-03
A_52_P536407	mucin 3, intestinal	Muc3	-2.867	4.50E-03
A_51_P315530	MAX dimerization protein 3	MXD3	-2.867	4.28E-04
A_51_P479434	replication factor C (activator 1) 3, 38kDa	RFC3	-2.867	1.77E-04
A_52_P48681	claudin 1	CLDN1	-2.866	5.21E-03
A_52_P279391	clock circadian regulator	CLOCK	-2.864	2.41E-06
A_52_P444517	profilin 3	PFN3	-2.863	1.11E-02
A_52_P467449	arachidonate 12-lipoxygenase	ALOX12	-2.862	4.06E-04
A_52_P298088	integrin beta 1 binding protein (melusin) 2	ITGB1BP2	-2.862	1.35E-03
A_52_P1180575	RIKEN cDNA D130095D21 gene	D130095D21Rik	-2.861	1.63E-02
A_51_P410703	protease, serine, 8	PRSS8	-2.860	4.22E-03
A_52_P343455	tumor necrosis factor receptor superfamily, member 13B	TNFRSF13B	-2.860	1.72E-03
A_52_P120066	glycerol kinase	Gyk	-2.856	7.16E-03
A_52_P249385	WW domain containing E3 ubiquitin protein ligase 2	WWP2	-2.856	9.73E-06
A_52_P185568	WD repeat domain 76	WDR76	-2.855	1.87E-04
A_52_P559779	desmoglein 2	DSG2	-2.853	1.70E-05
A_51_P484526	WNT inhibitory factor 1	WIF1	-2.853	2.07E-03
A_52_P606638	BBSome interacting protein 1	BBIP1	-2.852	3.80E-04
A_52_P498208	histone cluster 1, H2aa	HIST1H2AA	-2.852	1.29E-03
A_52_P247900	leptin receptor	LEPR	-2.851	1.19E-04
A_51_P239807	cytoskeleton associated protein 5	CKAP5	-2.849	4.74E-03
A_51_P515446	cytochrome P450, family 39, subfamily A, polypeptide 1	CYP39A1	-2.849	1.64E-03
A_51_P475015	olfactory receptor, family 56, subfamily A, member 4	OR56A4	-2.849	1.16E-03
A_51_P271091	RIKEN cDNA A130072N09 gene	A130072N09Rik	-2.848	6.55E-05
A_51_P176086	free fatty acid receptor 2	FFAR2	-2.848	5.84E-03
A_52_P227	RIKEN cDNA 4930520O04 gene	4930520O04Rik	-2.847	8.54E-04
A_52_P239635	RIKEN cDNA 4921531C22 gene	4921531C22Rik	-2.845	4.23E-05
A_51_P508899	retinol binding protein 7, cellular	RBP7	-2.845	1.45E-04
A_52_P168575	family with sequence similarity 169, member B	Fam169b	-2.843	1.59E-02
A_51_P299287	inositol(myo)-1(or 4)-monophosphatase 2	IMPA2	-2.843	2.48E-04
A_52_P403003	transport and golgi organization 2 homolog	TANGO2	-2.843	3.24E-03
A_51_P197038	aftiphilin	AFTPH	-2.842	2.97E-04
A_52_P405702	mitochondrial rRNA methyltransferase 1	MRM1	-2.842	1.10E-04
A_52_P354432	N-acetylneuraminic acid phosphatase	NANP	-2.842	1.47E-05
A_52_P401614	RIKEN cDNA D930048N14 gene	D930048N14Rik	-2.839	4.56E-05
A_51_P304296	two pore segment channel 1	TPCN1	-2.838	5.62E-04
A_51_P330213	anti-silencing function 1B histone chaperone	ASF1B	-2.836	1.16E-02
A_51_P156158	PH domain and leucine rich repeat protein phosphatase 1	PHLPP1	-2.836	3.58E-06
A_52_P577484	SRY (sex determining region Y)-box 9	SOX9	-2.836	1.29E-02
A_52_P324848	centrosomal protein 41kDa	CEP41	-2.834	5.88E-03
A_52_P661061	tetraspanin 3	TSPAN3	-2.834	2.12E-05
A_51_P442759	Rho guanine nucleotide exchange factor (GEF) 19	ARHGEF19	-2.832	2.93E-04
A_52_P417489	cyclin-dependent kinase 6	CDK6	-2.831	2.03E-04
A_52_P543869	sedoheptulokinase	SHPK	-2.831	6.60E-05
A_52_P598492	RNA binding motif protein 20	RBM20	-2.829	2.06E-04
A_52_P651298	cyclin-dependent kinase 2	CDK2	-2.827	8.69E-03
A_51_P129299	synaptophysin-like 1	SYPL1	-2.826	8.14E-06
A_52_P462392	Kruppel-like factor 3 (basic)	KLF3	-2.825	1.17E-06
A_51_P165408	scavenger receptor cysteine rich family, 4 domains	SSC4D	-2.825	1.48E-03
A_51_P170747	chromosome 4 open reading frame 36	C4orf36	-2.823	3.85E-03
A_51_P339744	RIKEN cDNA 3010003L21 gene	3010003L21Rik	-2.822	3.87E-05
A_52_P203560	frizzled class receptor 10	FZD10	-2.822	9.00E-03
A_52_P628369	kelch domain containing 7A	KLHDC7A	-2.822	2.76E-03
A_52_P137361	transmembrane channel-like 4	TMC4	-2.822	1.81E-04
A_52_P471259	small nuclear ribonucleoprotein 25kDa (U11/U12)	SNRNP25	-2.821	3.75E-07
A_52_P190506	mitochondrial ribosomal protein L15	MRPL15	-2.819	3.22E-05
A_51_P277075	spermatogenesis associated glutamate (E)-rich protein 4A	Speer4a (includes others)	-2.819	1.26E-02
A_52_P988932	transmembrane 9 superfamily member 1	TM9SF1	-2.818	1.56E-05
A_52_P141786	Nedd4 family interacting protein 2	NDFIP2	-2.817	3.14E-05
A_51_P259778	short chain dehydrogenase/reductase family 16C, member 6	Sdr16c6	-2.817	7.95E-03
A_51_P264685	deafness, autosomal recessive 31	DFNB31	-2.816	2.95E-06
A_52_P668941	RIKEN cDNA A630057N01 gene	A630057N01Rik	-2.814	3.55E-03
A_51_P174743	SEC24 family member A	SEC24A	-2.814	1.90E-06
A_52_P1059923	fragile X mental retardation, autosomal homolog 1	FXR1	-2.813	2.20E-03
A_51_P354018	potassium channel, two pore domain subfamily K, member 7	KCNK7	-2.807	3.85E-04
A_51_P142258	keratinocyte differentiation factor 1	KDF1	-2.806	2.50E-05
A_51_P470751	SEC16 homolog B, endoplasmic reticulum export factor	SEC16B	-2.806	5.58E-06
A_51_P264914	symplekin	SYMPK	-2.806	1.59E-02
A_52_P561161	DENN/MADD domain containing 5B	DENND5B	-2.805	1.10E-03
A_51_P153565	interleukin 18	IL18	-2.805	9.16E-03
A_52_P216874	membrane magnesium transporter 1	MMGT1	-2.804	1.31E-03
A_51_P257613	D-2-hydroxyglutarate dehydrogenase	D2HGDH	-2.802	4.20E-07
A_52_P456702	predicted gene 3383	Gm3383 (includes others)	-2.802	1.61E-04
A_51_P196790	RIKEN cDNA 5530402H23 gene	5530402H23Rik	-2.800	7.80E-08
A_52_P817975	Kruppel-like factor 12	KLF12	-2.799	5.46E-04
A_52_P670978	Na+/K+ transporting ATPase interacting 1	NKAIN1	-2.798	1.48E-02
A_51_P138933	protein phosphatase 1, regulatory subunit 3B	PPP1R3B	-2.798	4.05E-06
A_52_P482071	RIKEN cDNA 9330133O14 gene	9330133O14Rik	-2.797	5.68E-06
A_52_P1132620	predicted gene, 33509	Gm33509	-2.797	6.21E-05
A_51_P458130	tryptophan hydroxylase 1	TPH1	-2.797	4.56E-03
A_52_P670850	mucolipin 1	MCOLN1	-2.796	3.54E-05
A_52_P61752	tetraspanin 1	TSPAN1	-2.796	2.81E-04
A_52_P449078	SEC22 vesicle trafficking protein homolog A (S. cerevisiae)	SEC22A	-2.795	1.12E-04
A_52_P254908	MCF.2 cell line derived transforming sequence-like	MCF2L	-2.793	7.61E-03
A_52_P143866	glutamate-ammonia ligase	GLUL	-2.792	3.47E-05
A_51_P254811	kinesin family member 4A	KIF4A	-2.790	1.08E-02
A_51_P162232	solute carrier family 35 (UDP-galactose transporter), member A2	Slc35a2	-2.789	8.14E-06
A_52_P583563	target of myb1 like 1 membrane trafficking protein	TOM1L1	-2.788	4.19E-05
A_51_P327904	Yip1 domain family, member 1	YIPF1	-2.787	7.90E-06
A_52_P232453	asparaginyl-tRNA synthetase 2, mitochondrial (putative)	NARS2	-2.786	3.27E-05
A_51_P199352	myoregulin	Mrln	-2.781	5.04E-03
A_51_P190111	minichromosome maintenance complex component 5	MCM5	-2.780	2.54E-03
A_51_P507832	phosphatidylinositol-4,5-bisphosphate 3-kinase, catalytic subunit gamma	PIK3CG	-2.780	1.45E-03
A_51_P338563	solute carrier family 36 (proton/amino acid symporter), member 1	SLC36A1	-2.780	2.34E-03
A_51_P281009	family with sequence similarity 49, member B	FAM49B	-2.779	3.61E-04
A_51_P281637	isoamyl acetate-hydrolyzing esterase 1 homolog	IAH1	-2.779	1.17E-03
A_52_P67270	RIKEN cDNA 4930515G01 gene	4930515G01Rik	-2.778	2.07E-06
A_51_P148828	fibroblast growth factor 1 (acidic)	FGF1	-2.778	2.29E-06
A_52_P235358	phosphatidylinositol glycan anchor biosynthesis, class L	PIGL	-2.777	7.95E-06
A_51_P393958	F-box protein 5	FBXO5	-2.776	2.77E-04
A_51_P200339	cache domain containing 1	CACHD1	-2.775	1.28E-03
A_51_P367310	chromatin assembly factor 1, subunit B (p60)	CHAF1B	-2.775	2.67E-03
A_52_P62051	motile sperm domain containing 3	MOSPD3	-2.775	7.08E-07
A_52_P160078	WEE1 G2 checkpoint kinase	WEE1	-2.775	5.50E-03
A_51_P368285	family with sequence similarity 101, member A	FAM101A/ZNF664-FAM101A	-2.774	9.91E-04
A_52_P269003	neogenin 1	NEO1	-2.774	6.28E-05
A_52_P263658	hes family bHLH transcription factor 2	HES2	-2.772	3.76E-03
A_51_P413507	RIKEN cDNA 2010109A12 gene	2010109A12Rik	-2.771	2.44E-04
A_52_P34420	bromodomain and PHD finger containing, 3	BRPF3	-2.769	1.13E-06
A_52_P454107	RIKEN cDNA E130314M14 gene	E130314M14Rik	-2.769	1.06E-05
A_52_P236088	glycerophosphodiester phosphodiesterase domain containing 1	GDPD1	-2.769	1.00E-04
A_51_P312360	protein kinase, membrane associated tyrosine/threonine 1	PKMYT1	-2.769	2.09E-05
A_51_P326942	NAD(P) dependent steroid dehydrogenase-like	NSDHL	-2.768	6.12E-07
A_52_P192059	nucleoporin 210kDa-like	NUP210L	-2.768	4.43E-03
A_52_P451485	cordon-bleu WH2 repeat protein	COBL	-2.767	6.89E-04
A_52_P415305	zinc finger protein 7	ZNF7	-2.767	1.75E-03
A_51_P474151	acyl-CoA wax alcohol acyltransferase 2	AWAT2	-2.765	9.04E-03
A_51_P271021	transmembrane protein 168	TMEM168	-2.764	2.71E-07
A_52_P144954	S-phase kinase-associated protein 2, E3 ubiquitin protein ligase	SKP2	-2.759	1.86E-03
A_51_P354354	galactose-3-O-sulfotransferase 1	GAL3ST1	-2.758	2.77E-03
A_51_P296487	lanosterol synthase (2,3-oxidosqualene-lanosterol cyclase)	LSS	-2.758	4.08E-03
A_52_P98625	sosondowah ankyrin repeat domain family member C	SOWAHC	-2.758	4.04E-05
A_52_P569998	corneodesmosin	Cdsn	-2.756	5.59E-03
A_52_P56792	N-acylsphingosine amidohydrolase (non-lysosomal ceramidase) 2	ASAH2	-2.753	1.09E-02
A_51_P454196	SH2 domain containing 4A	SH2D4A	-2.753	5.16E-05
A_51_P106527	family with sequence similarity 195, member A	FAM195A	-2.751	1.05E-03
A_52_P176405	aristaless related homeobox	ARX	-2.750	7.83E-04
A_51_P496023	peroxiredoxin 6	PRDX6	-2.750	1.36E-03
A_52_P1115466	eukaryotic translation initiation factor 4E nuclear import factor 1	EIF4ENIF1	-2.749	3.75E-04
A_52_P892091	RIKEN cDNA A030007N12 gene	A030007N12Rik	-2.748	2.37E-07
A_51_P230878	MAD2 mitotic arrest deficient-like 1 (yeast)	MAD2L1	-2.748	1.12E-02
A_52_P161526	cell division cycle 26	CDC26	-2.747	1.07E-05
A_51_P380587	centrosomal protein 72kDa	CEP72	-2.747	1.48E-05
A_52_P397313	erythrocyte membrane protein band 4.1	EPB41	-2.747	2.46E-03
A_52_P221554	Holliday junction recognition protein	HJURP	-2.747	3.68E-06
A_51_P514035	chymase 1, mast cell	CMA1	-2.746	9.60E-03
A_52_P309451	transmembrane emp24 protein transport domain containing 3	TMED3	-2.746	1.17E-03
A_52_P449694	zinc finger protein 845	ZNF845	-2.746	3.06E-05
A_52_P447375	carbonyl reductase 1	CBR1	-2.745	1.77E-04
A_52_P476454	lipase, member O1	LOC101055671 (includes others)	-2.745	4.36E-04
A_51_P199135	CD83 molecule	CD83	-2.744	9.83E-03
A_51_P441914	hydroxysteroid (17-beta) dehydrogenase 2	HSD17B2	-2.743	4.88E-05
A_52_P393392	insulin induced gene 1	INSIG1	-2.743	5.22E-06
A_51_P480796	PARP1 binding protein	PARPBP	-2.743	8.43E-03
A_52_P245119	solute carrier family 16 (monocarboxylate transporter), member 1	SLC16A1	-2.743	1.08E-03
A_52_P453833	synaptophysin-like 1	SYPL1	-2.743	6.95E-06
A_52_P588881	IQ motif containing GTPase activating protein 3	IQGAP3	-2.742	1.08E-02
A_51_P267024	platelet-activating factor acetylhydrolase 1b, catalytic subunit 3 (29kDa)	PAFAH1B3	-2.741	1.95E-05
A_52_P698754	zinc finger protein 146	ZNF146	-2.740	1.74E-03
A_52_P88818	citrate lyase beta like	CLYBL	-2.739	1.58E-06
A_52_P224323	par-3 family cell polarity regulator	PARD3	-2.739	1.63E-05
A_52_P265773	ankyrin repeat domain 16	ANKRD16	-2.738	1.85E-06
A_52_P68674	Holliday junction recognition protein	HJURP	-2.737	6.70E-03
A_52_P658437	extra spindle pole bodies like 1, separase	ESPL1	-2.735	3.65E-03
A_52_P655167	RIKEN cDNA A630026N12 gene	A630026N12Rik	-2.733	3.37E-03
A_51_P305628	ATPase, aminophospholipid transporter, class I, type 8A, member 2	ATP8A2	-2.733	2.48E-04
A_52_P498383	DENN/MADD domain containing 1B	DENND1B	-2.733	9.37E-04
A_51_P333622	KIAA1211-like	KIAA1211L	-2.732	9.96E-04
A_52_P99430	prolylcarboxypeptidase (angiotensinase C)	PRCP	-2.732	1.50E-06
A_52_P502754	adenosine monophosphate deaminase 3	AMPD3	-2.731	8.75E-05
A_52_P191431	fibronectin type III domain containing 8	FNDC8	-2.731	1.24E-02
A_52_P637988	solute carrier family 1 (neuronal/epithelial high affinity glutamate transporter, system Xag), member 1	SLC1A1	-2.731	8.63E-03
A_52_P14444	cytochrome c oxidase assembly factor 7 (putative)	COA7	-2.729	3.02E-05
A_51_P309589	NDC80 homolog, kinetochore complex component pseudogene	2700099C18Rik	-2.728	1.55E-03
A_51_P362969	ADP-ribosylation factor GTPase activating protein 3	ARFGAP3	-2.728	1.84E-04
A_52_P49042	ARFGEF family member 3	ARFGEF3	-2.728	5.14E-04
A_51_P479818	LON peptidase N-terminal domain and ring finger 3	LONRF3	-2.728	1.09E-03
A_51_P230873	MAD2 mitotic arrest deficient-like 1 (yeast)	MAD2L1	-2.728	6.83E-03
A_51_P207883	per-hexamer repeat gene 2	Phxr2	-2.728	3.59E-05
A_52_P512955	anillin actin binding protein	ANLN	-2.727	8.15E-03
A_52_P269334	retinol dehydrogenase 13 (all-trans/9-cis)	RDH13	-2.727	5.76E-06
A_52_P170509	ATP-binding cassette, sub-family B (MDR/TAP), member 1B	Abcb1b	-2.726	1.66E-02
A_52_P39413	chromosome 6 open reading frame 165	C6orf165	-2.725	9.29E-03
A_51_P125383	ankyrin repeat and SOCS box containing 11, E3 ubiquitin protein ligase	ASB11	-2.723	1.34E-02
A_51_P171711	calcium channel, voltage-dependent, alpha 2/delta subunit 2	CACNA2D2	-2.723	1.06E-03
A_52_P476610	fatty acyl CoA reductase 1	FAR1	-2.723	4.86E-05
A_51_P293310	hepatic and glial cell adhesion molecule	HEPACAM	-2.722	5.26E-03
A_52_P931267	predicted gene 11549	Gm11549	-2.720	7.76E-03
A_52_P105493	zinc finger, FYVE domain containing 27	ZFYVE27	-2.720	2.88E-04
A_52_P820923	RIKEN cDNA 1700001L05 gene	1700001L05Rik	-2.719	2.95E-05
A_52_P303035	5'-nucleotidase domain containing 1	NT5DC1	-2.719	6.30E-06
A_52_P493806	RIKEN cDNA 2310034G01 gene	2310034G01Rik	-2.718	2.99E-04
A_52_P3825	damage-specific DNA binding protein 2, 48kDa	DDB2	-2.718	8.11E-08
A_51_P107140	keratin 35, type I	KRT35	-2.718	3.66E-03
A_51_P485651	RIKEN cDNA 3110052M02 gene	3110052M02Rik	-2.717	8.13E-04
A_52_P1082736	predicted gene 4532	Gm4532	-2.716	1.83E-08
A_51_P289223	LIM domain kinase 2	LIMK2	-2.715	2.72E-04
A_52_P477668	SLIT-ROBO Rho GTPase activating protein 1	SRGAP1	-2.714	2.95E-04
A_52_P173453	predicted gene 3715	Gm3715	-2.713	2.13E-05
A_52_P452166	GrpE-like 2, mitochondrial (E. coli)	GRPEL2	-2.712	1.37E-04
A_52_P309012	charged multivesicular body protein 4C	CHMP4C	-2.711	2.15E-05
A_52_P343298	homer scaffolding protein 2	HOMER2	-2.710	1.37E-02
A_52_P672825	RAD9 checkpoint clamp component B	RAD9B	-2.709	1.42E-05
A_51_P451606	SRY (sex determining region Y)-box 9	SOX9	-2.709	4.86E-03
A_52_P304947	centromere protein N	CENPN	-2.707	7.87E-03
A_51_P498772	chromosome 2 open reading frame 88	C2orf88	-2.705	1.81E-03
A_51_P489604	deleted in lymphocytic leukemia, 2	Dleu2	-2.705	4.77E-04
A_52_P66561	fatty acyl CoA reductase 2	FAR2	-2.705	5.91E-03
A_52_P581594	5-hydroxytryptamine (serotonin) receptor 4, G protein-coupled	HTR4	-2.705	1.06E-04
A_51_P142450	transmembrane protein 25	TMEM25	-2.704	1.26E-04
A_51_P199475	sialic acid binding Ig-like lectin 8	SIGLEC8	-2.703	5.30E-03
A_51_P248122	BCL2 binding component 3	BBC3	-2.702	8.70E-05
A_52_P644613	sulfotransferase family, cytosolic, 1B, member 1	SULT1B1	-2.702	1.43E-04
A_52_P677891	family with sequence similarity 174, member B	FAM174B	-2.701	1.23E-03
A_51_P363749	interferon regulatory factor 6	IRF6	-2.701	2.08E-06
A_52_P209264	tryptophanyl tRNA synthetase 2, mitochondrial	WARS2	-2.700	7.80E-05
A_52_P636752	cytochrome P450, family 51, subfamily A, polypeptide 1	CYP51A1	-2.698	1.68E-03
A_52_P292305	low density lipoprotein receptor class A domain containing 1	LDLRAD1	-2.697	8.04E-04
A_52_P1013551	NAD(P) dependent steroid dehydrogenase-like	NSDHL	-2.696	1.52E-04
A_52_P531514	ubiquitin-like with PHD and ring finger domains 2, E3 ubiquitin protein ligase	UHRF2	-2.694	6.68E-07
A_52_P651235	histone cluster 1, H2ae	HIST1H2AE	-2.693	1.27E-03
A_51_P416846	exonuclease NEF-sp	LOC81691	-2.693	2.99E-06
A_52_P153712	polymerase (RNA) III (DNA directed) polypeptide G (32kD)	POLR3G	-2.693	5.23E-04
A_52_P47829	Fanconi anemia, complementation group G	FANCG	-2.692	7.17E-03
A_52_P441634	isopentenyl-diphosphate delta isomerase 1	IDI1	-2.692	9.41E-04
A_51_P458208	myc induced nuclear antigen pseudogene	4930515G16Rik	-2.691	1.21E-03
A_52_P184352	histone cluster 3, H2a	HIST3H2A	-2.691	1.93E-05
A_51_P252596	sorbin and SH3 domain containing 2	SORBS2	-2.691	8.50E-05
A_52_P770765	3-hydroxy-3-methylglutaryl-CoA reductase	HMGCR	-2.690	3.09E-06
A_52_P306744	tetraspanin 8	TSPAN8	-2.690	1.16E-03
A_52_P604864	interleukin 17 receptor B	IL17RB	-2.689	2.07E-03
A_52_P176333	InaD-like (Drosophila)	INADL	-2.689	7.60E-06
A_52_P665682	testis-specific serine kinase 1B	TSSK1B	-2.689	9.49E-03
A_52_P27075	RIKEN cDNA 0610040B10 gene	0610040B10Rik	-2.688	3.69E-04
A_52_P811371	RIKEN cDNA E330019L11 gene	E330019L11Rik	-2.688	9.58E-04
A_51_P210963	suppressor of IKBKE 1	SIKE1	-2.688	3.38E-05
A_51_P158418	RIKEN cDNA A430035B10 gene	A430035B10Rik	-2.686	5.55E-06
A_51_P240476	dynein, axonemal, heavy chain 11	DNAH11	-2.686	8.36E-04
A_51_P267861	potassium channel, two pore domain subfamily K, member 5	KCNK5	-2.685	1.21E-02
A_51_P308362	UDP glucuronosyltransferase 1 family, polypeptide A6	UGT1A6	-2.684	4.35E-05
A_51_P414915	meprin A, alpha (PABA peptide hydrolase)	MEP1A	-2.682	1.29E-02
A_51_P258848	RIKEN cDNA 4933427G17 gene	4933427G17Rik	-2.681	9.91E-05
A_51_P420547	chloride intracellular channel 5	CLIC5	-2.681	5.80E-03
A_52_P397346	electron-transferring-flavoprotein dehydrogenase	ETFDH	-2.680	1.12E-05
A_52_P668327	uncharacterized LOC105243401	LOC105243401	-2.680	2.25E-03
A_51_P227845	RIKEN cDNA 4930502E18 gene	4930502E18Rik	-2.679	1.34E-03
A_52_P607075	E2F transcription factor 7	E2F7	-2.679	5.95E-03
A_52_P659290	interleukin 22 receptor, alpha 2	IL22RA2	-2.679	6.47E-03
A_52_P300451	transcription factor 23	TCF23	-2.679	6.27E-04
A_52_P590048	Yip1 domain family, member 1	YIPF1	-2.679	7.10E-06
A_52_P168028	lanosterol synthase (2,3-oxidosqualene-lanosterol cyclase)	LSS	-2.678	5.37E-03
A_52_P3283	sorting nexin 15	SNX15	-2.678	2.44E-03
A_52_P646542	GTP-binding protein 10 (putative)	GTPBP10	-2.677	3.97E-05
A_52_P423849	5', 3'-nucleotidase, cytosolic	NT5C	-2.677	3.95E-07
A_51_P127695	growth regulation by estrogen in breast cancer 1	GREB1	-2.676	2.01E-06
A_51_P424739	nicotinamide nucleotide adenylyltransferase 3	Nmnat3	-2.676	2.05E-04
A_52_P602188	sushi, nidogen and EGF-like domains 1	SNED1	-2.676	1.28E-03
A_51_P482844	pyrroline-5-carboxylate reductase-like	PYCRL	-2.675	9.56E-06
A_52_P415319	runt-related transcription factor 2	RUNX2	-2.675	1.29E-03
A_52_P396522	ubiquinol-cytochrome c reductase, complex III subunit VII, 9.5kDa	UQCRQ	-2.675	5.64E-05
A_52_P215263	RIKEN cDNA 4930556M19 gene	4930556M19Rik	-2.674	5.78E-03
A_51_P236588	RIKEN cDNA 9430038I01 gene	9430038I01Rik	-2.674	1.53E-06
A_52_P418901	MDS1 and EVI1 complex locus	MECOM	-2.674	1.04E-05
A_52_P87804	major facilitator superfamily domain containing 4	MFSD4	-2.674	8.68E-03
A_51_P437021	trafficking protein, kinesin binding 1	TRAK1	-2.674	8.71E-06
A_52_P418644	proteolipid protein 2 (colonic epithelium-enriched)	PLP2	-2.672	5.23E-07
A_51_P175841	glutamine--fructose-6-phosphate transaminase 1	GFPT1	-2.671	1.70E-04
A_52_P41953	NAD synthetase 1	NADSYN1	-2.671	1.01E-05
A_52_P375156	secretory carrier membrane protein 5	SCAMP5	-2.669	3.84E-07
A_51_P133612	chromatin licensing and DNA replication factor 1	CDT1	-2.666	1.28E-03
A_51_P329503	myosin ID	MYO1D	-2.666	8.17E-05
A_52_P426952	transcription factor 23	TCF23	-2.666	1.39E-04
A_52_P193823	ribosomal protein L9	RPL9	-2.665	3.84E-07
A_51_P180176	predicted gene 16223	Gm16223	-2.663	2.81E-06
A_52_P195235	predicted gene 3383	Gm3383 (includes others)	-2.663	9.74E-05
A_51_P153513	chromosome 7 open reading frame 31	C7orf31	-2.662	3.43E-03
A_51_P168894	anoctamin 1, calcium activated chloride channel	ANO1	-2.661	1.20E-05
A_52_P3530	chromosome 4 open reading frame 33	C4orf33	-2.660	2.33E-03
A_51_P424569	TBC1 domain family, member 12	TBC1D12	-2.659	2.85E-03
A_52_P199024	tripartite motif containing 6	TRIM6	-2.658	7.85E-03
A_52_P88878	immunoglobulin superfamily, DCC subclass, member 4	IGDCC4	-2.657	8.27E-03
A_52_P547612	transmembrane protein 30B	TMEM30B	-2.657	7.24E-05
A_52_P190647	MAX dimerization protein 3	MXD3	-2.656	4.34E-04
A_52_P215249	tyrosine 3-monooxygenase/tryptophan 5-monooxygenase activation protein, theta	YWHAQ	-2.656	1.90E-02
A_52_P193555	tumor protein p73	TP73	-2.653	1.99E-03
A_52_P161365	clock circadian regulator	CLOCK	-2.651	1.03E-04
A_52_P656545	O-linked N-acetylglucosamine (GlcNAc) transferase	OGT	-2.651	1.20E-05
A_51_P506426	olfactory receptor, family 51, subfamily E, member 1	OR51E1	-2.650	1.28E-02
A_51_P386660	fatty acid amide hydrolase	FAAH	-2.649	1.57E-04
A_51_P384718	ephrin-A4	EFNA4	-2.648	9.07E-04
A_52_P443544	GDP-D-glucose phosphorylase 1	GDPGP1	-2.648	1.56E-06
A_52_P453624	ADP-ribosylation factor-like 6 interacting protein 6	ARL6IP6	-2.647	3.42E-06
A_52_P219473	cell division cycle 6	CDC6	-2.647	5.65E-03
A_51_P354913	fibronectin type III domain containing 5	FNDC5	-2.647	3.12E-04
A_52_P518213	helicase with zinc finger	HELZ	-2.647	8.88E-04
A_51_P312275	TLC domain containing 1	TLCD1	-2.647	6.50E-07
A_52_P633269	DDB1 and CUL4 associated factor 17	DCAF17	-2.646	2.83E-05
A_51_P394339	eukaryotic translation initiation factor 2B, subunit 1 alpha, 26kDa	EIF2B1	-2.646	1.33E-05
A_51_P207693	shisa family member 7	SHISA7	-2.645	1.35E-05
A_52_P106805	metal response element binding transcription factor 2	MTF2	-2.644	1.05E-07
A_51_P286995	RIKEN cDNA 3110001I22 gene	3110001I22Rik	-2.643	8.64E-06
A_51_P302626	HNF1 homeobox A	HNF1A	-2.643	1.09E-05
A_51_P284997	ST6 (alpha-N-acetyl-neuraminyl-2,3-beta-galactosyl-1,3)-N-acetylgalactosaminide alpha-2,6-sialyltransferase 6	ST6GALNAC6	-2.643	4.83E-05
A_51_P431510	leucine rich repeat containing 51	Lrrc51	-2.641	1.99E-04
A_52_P155739	platelet endothelial aggregation receptor 1	PEAR1	-2.641	1.45E-02
A_52_P608516	SRY (sex determining region Y)-box 11	SOX11	-2.641	1.65E-03
A_51_P488704	ankyrin repeat and SOCS box containing 16	ASB16	-2.640	1.19E-02
A_51_P402414	ATP5S-like	ATP5SL	-2.640	3.62E-07
A_51_P481159	carbonyl reductase 3	CBR3	-2.640	1.23E-04
A_51_P493037	DNA cross-link repair 1A	DCLRE1A	-2.639	2.30E-05
A_51_P337655	DSN1 homolog, MIS12 kinetochore complex component	DSN1	-2.638	7.70E-04
A_52_P947339	mitochondrial pyruvate carrier 2	MPC2	-2.636	5.42E-03
A_51_P182708	NLR family member X1	NLRX1	-2.636	8.22E-04
A_51_P352411	NudC domain containing 1	NUDCD1	-2.635	8.75E-05
A_51_P163834	atlastin GTPase 2	ATL2	-2.633	4.66E-05
A_51_P122660	lipase, member H	LIPH	-2.633	3.69E-04
A_52_P35881	RIKEN cDNA 4732460I02 gene	4732460I02Rik	-2.631	6.33E-04
A_51_P314077	zinc finger protein 53	Zfp53	-2.629	1.20E-04
A_51_P257314	KIAA0232	KIAA0232	-2.628	1.80E-03
A_52_P357611	sialidase 3 (membrane sialidase)	NEU3	-2.628	2.82E-03
A_51_P453475	solute carrier family 1 (neutral amino acid transporter), member 5	SLC1A5	-2.628	1.29E-04
A_52_P458853	BRF2, RNA polymerase III transcription initiation factor 50 kDa subunit	BRF2	-2.627	5.07E-04
A_52_P657800	centrosomal protein 152kDa	CEP152	-2.627	1.02E-06
A_51_P345248	sideroflexin 2	SFXN2	-2.627	2.80E-04
A_51_P240594	zinc finger protein 7	ZNF7	-2.627	9.59E-07
A_52_P76899	family with sequence similarity 63, member A	FAM63A	-2.626	1.73E-05
A_51_P411217	motile sperm domain containing 1	MOSPD1	-2.626	6.20E-06
A_51_P366244	cingulin	CGN	-2.625	2.71E-04
A_52_P337910	RIKEN cDNA E130114P18 gene	E130114P18Rik	-2.625	1.62E-03
A_52_P79821	epithelial splicing regulatory protein 1	ESRP1	-2.624	6.51E-06
A_51_P297671	glycerol kinase	Gyk	-2.624	5.26E-03
A_52_P71261	G2/M-phase specific E3 ubiquitin protein ligase	G2E3	-2.623	2.05E-04
A_52_P409711	SEC24 family member A	SEC24A	-2.623	5.32E-07
A_51_P226567	hydroxy-delta-5-steroid dehydrogenase, 3 beta- and steroid delta-isomerase 1	HSD3B1	-2.622	1.46E-02
A_52_P614320	chromosome 1 open reading frame 56	C1orf56	-2.621	2.55E-03
A_52_P184095	active BCR-related	ABR	-2.620	7.01E-03
A_51_P181312	dicarbonyl/L-xylulose reductase	DCXR	-2.620	1.28E-03
A_52_P967353	family with sequence similarity 117, member B	FAM117B	-2.619	5.12E-04
A_51_P298869	predicted gene 4755	Gm4755	-2.618	3.24E-04
A_52_P86909	golgin B1	GOLGB1	-2.614	1.69E-03
A_52_P78333	leucine rich repeat containing 29	LRRC29	-2.614	9.57E-05
A_51_P480320	ubiquitin specific peptidase 24	USP24	-2.614	1.45E-02
A_52_P34979	enhancer of polycomb homolog 1 (Drosophila)	EPC1	-2.613	9.40E-04
A_51_P360492	minichromosome maintenance complex component 6	MCM6	-2.612	5.10E-04
A_52_P583291	phospholipase C, beta 2	PLCB2	-2.612	4.74E-03
A_51_P265026	NLR family, apoptosis inhibitory protein	NAIP	-2.611	1.59E-06
A_52_P515495	sema domain, immunoglobulin domain (Ig), transmembrane domain (TM) and short cytoplasmic domain, (semaphorin) 4D	SEMA4D	-2.611	5.91E-03
A_52_P553589	chromosome 14 open reading frame 159	C14orf159	-2.610	1.26E-04
A_52_P153541	bifunctional apoptosis regulator	BFAR	-2.609	1.28E-03
A_52_P15461	interleukin 15	IL15	-2.609	1.12E-03
A_52_P457567	solute carrier family 4 (sodium bicarbonate cotransporter), member 4	SLC4A4	-2.609	4.49E-04
A_52_P336585	amyotrophic lateral sclerosis 2 (juvenile)	ALS2	-2.608	1.56E-03
A_52_P28057	zinc finger protein 345	Zfp345 (includes others)	-2.608	2.39E-04
A_51_P492707	protein tyrosine phosphatase, receptor type, O	PTPRO	-2.607	2.16E-03
A_51_P291078	sel-1 suppressor of lin-12-like 3 (C. elegans)	SEL1L3	-2.607	1.42E-05
A_51_P267169	sphingosine-1-phosphate phosphatase 2	SGPP2	-2.607	1.22E-05
A_51_P427926	SMAD family member 6	SMAD6	-2.607	1.00E-04
A_51_P243532	proteolipid protein 2 (colonic epithelium-enriched)	PLP2	-2.605	6.23E-07
A_52_P85152	acyl-CoA dehydrogenase family, member 11	ACAD11	-2.604	1.20E-04
A_52_P15416	potassium channel, voltage gated modifier subfamily V, member 2	KCNV2	-2.604	1.83E-04
A_52_P499251	crystallin, lambda 1	CRYL1	-2.603	1.48E-03
A_51_P340226	SH3 and SYLF domain containing 1	SH3YL1	-2.603	2.72E-06
A_52_P445853	carbonic anhydrase 15	Car15	-2.602	4.62E-05
A_51_P141290	phospholipase C, eta 2	PLCH2	-2.602	9.16E-04
A_51_P233825	A kinase (PRKA) anchor protein 1	AKAP1	-2.600	1.24E-04
A_51_P344758	transmembrane protein 263	TMEM263	-2.600	1.58E-02
A_52_P516473	transcription factor CP2-like 1	TFCP2L1	-2.599	2.43E-04
A_52_P572473	family with sequence similarity 184, member B	Fam184b	-2.598	6.91E-05
A_51_P519632	olfactory receptor 661	Olfr661	-2.598	1.37E-02
A_51_P218805	growth factor, augmenter of liver regeneration	GFER	-2.597	9.63E-05
A_51_P399106	chromosome 14 open reading frame 159	C14orf159	-2.595	1.74E-04
A_52_P340136	cytochrome P450, family 4, subfamily A, polypeptide 11	CYP4A11	-2.595	5.64E-03
A_51_P150069	leukocyte receptor cluster (LRC) member 8	LENG8	-2.595	6.14E-04
A_52_P549190	claudin 8	CLDN8	-2.594	1.60E-02
A_51_P133138	kinesin family member 20A	KIF20A	-2.594	3.01E-03
A_52_P121525	spermatid perinuclear RNA binding protein	STRBP	-2.594	3.31E-05
A_51_P136441	nudix (nucleoside diphosphate linked moiety X)-type motif 12	NUDT12	-2.593	4.45E-03
A_51_P137808	zinc finger protein 778	ZNF778	-2.593	8.01E-03
A_52_P665143	centrosomal protein 95kDa	CEP95	-2.592	5.07E-07
A_52_P649249	XRCC6 binding protein 1	XRCC6BP1	-2.592	3.68E-05
A_52_P297803	NAD(P) dependent steroid dehydrogenase-like	NSDHL	-2.591	7.02E-05
A_52_P172711	serine racemase	SRR	-2.591	1.02E-06
A_51_P123546	armadillo repeat containing 3	ARMC3	-2.590	3.08E-03
A_51_P464000	ghrelin/obestatin prepropeptide	GHRL	-2.590	8.78E-03
A_51_P226740	post-GPI attachment to proteins 2	Pgap2	-2.589	2.62E-06
A_52_P362144	centrosomal protein 41kDa	CEP41	-2.588	1.08E-02
A_51_P169793	ataxin 7-like 1	ATXN7L1	-2.586	1.37E-03
A_51_P124499	LEM domain containing 3	LEMD3	-2.586	5.05E-03
A_51_P462249	CDC28 protein kinase regulatory subunit 2	CKS2	-2.585	3.25E-03
A_51_P513013	RAD9 checkpoint clamp component B	RAD9B	-2.585	4.77E-03
A_51_P210603	cytochrome P450, family 4, subfamily F, polypeptide 3	CYP4F3	-2.584	4.21E-05
A_52_P1172265	predicted gene 15787	Gm15787	-2.584	8.71E-03
A_51_P483373	thioredoxin domain containing 5 (endoplasmic reticulum)	TXNDC5	-2.584	5.04E-06
A_52_P562196	fatty acyl CoA reductase 1	FAR1	-2.582	5.62E-06
A_52_P129867	FAST kinase domains 1	FASTKD1	-2.581	2.40E-07
A_52_P386459	glycoprotein A33 (transmembrane)	GPA33	-2.581	2.06E-03
A_51_P100768	RIKEN cDNA 4833413E03 gene	4833413E03Rik	-2.579	6.34E-03
A_52_P129672	galactose mutarotase (aldose 1-epimerase)	GALM	-2.579	7.21E-03
A_52_P536927	SATB homeobox 2	SATB2	-2.578	4.35E-05
A_52_P24799	SCY1-like, kinase-like 3	SCYL3	-2.578	6.86E-06
A_52_P430348	serine (or cysteine) peptidase inhibitor, clade B, member 1b	Serpinb1b	-2.578	6.66E-03
A_52_P281438	zinc finger protein 961	Zfp961	-2.578	4.24E-03
A_52_P80404	endonuclease V	ENDOV	-2.576	3.88E-05
A_52_P373852	forkhead box O3	FOXO3	-2.576	1.68E-04
A_51_P243073	transient receptor potential cation channel, subfamily M, member 6	TRPM6	-2.575	4.43E-03
A_51_P193993	chloride intracellular channel 5	CLIC5	-2.574	7.30E-03
A_52_P221900	TSR1, 20S rRNA accumulation, homolog (S. cerevisiae)	TSR1	-2.574	3.77E-06
A_52_P508167	E2F transcription factor 3	E2F3	-2.572	8.29E-05
A_52_P345946	mitogen-activated protein kinase kinase kinase 9	MAP3K9	-2.571	4.34E-05
A_52_P537696	methyltransferase like 8	METTL8	-2.571	2.73E-05
A_52_P891875	vacuolar protein sorting 16 homolog (S. cerevisiae)	VPS16	-2.571	1.12E-06
A_51_P454949	glutathione S-transferase, mu 3	Gstm3	-2.570	4.97E-06
A_51_P253803	marker of proliferation Ki-67	MKI67	-2.570	1.37E-02
A_52_P493534	family with sequence similarity 171, member A1	FAM171A1	-2.569	9.22E-04
A_52_P426554	lamin B2	LMNB2	-2.569	5.59E-04
A_52_P450808	NDRG family member 3	NDRG3	-2.569	7.62E-05
A_51_P504704	olfactory receptor, family 6, subfamily B, member 2	OR6B2	-2.569	1.65E-03
A_51_P393624	WD repeat domain 19	WDR19	-2.569	6.03E-05
A_51_P323579	ets variant 5	ETV5	-2.568	1.46E-02
A_51_P341896	RIKEN cDNA 6430562O15 gene	6430562O15Rik	-2.567	2.46E-05
A_52_P593465	ArfGAP with RhoGAP domain, ankyrin repeat and PH domain 2	ARAP2	-2.567	4.99E-06
A_51_P322095	ovo-like zinc finger 2	OVOL2	-2.567	7.28E-05
A_52_P97215	RALBP1 associated Eps domain containing 1	REPS1	-2.567	9.49E-04
A_52_P584374	KIAA1524	KIAA1524	-2.565	1.60E-02
A_51_P514700	SPC25, NDC80 kinetochore complex component	SPC25	-2.565	8.33E-03
A_52_P316728	D4, zinc and double PHD fingers family 2	DPF2	-2.564	2.02E-04
A_52_P394147	expressed sequence AI987944	AI987944 (includes others)	-2.562	1.76E-03
A_52_P542290	pyridoxal-dependent decarboxylase domain containing 1	PDXDC1	-2.561	1.84E-06
A_52_P478311	RAB GTPase activating protein 1	RABGAP1	-2.561	3.09E-03
A_52_P198837	coiled-coil domain containing 171	CCDC171	-2.560	1.99E-03
A_52_P545010	solute carrier family 39, member 11	SLC39A11	-2.560	4.99E-04
A_52_P362381	ORMDL sphingolipid biosynthesis regulator 2	ORMDL2	-2.559	1.37E-05
A_52_P819011	Cbl proto-oncogene, E3 ubiquitin protein ligase	CBL	-2.558	4.01E-05
A_52_P676198	family with sequence similarity 210, member B	FAM210B	-2.558	1.05E-05
A_52_P686750	glycosyltransferase 28 domain containing 2	Glt28d2	-2.558	1.71E-05
A_51_P141211	ATPase, class VI, type 11B	ATP11B	-2.557	3.39E-03
A_52_P22365	CCR4-NOT transcription complex, subunit 1	CNOT1	-2.557	1.79E-09
A_51_P209291	glycosyltransferase-like domain containing 1	GTDC1	-2.557	4.37E-03
A_52_P233294	CKLF-like MARVEL transmembrane domain containing 4	CMTM4	-2.556	1.94E-03
A_52_P501167	protease, serine, 53	PRSS53	-2.556	5.37E-03
A_51_P434301	mucolipin 2	MCOLN2	-2.555	9.33E-06
A_52_P510179	acrosin binding protein	ACRBP	-2.554	1.19E-04
A_51_P312268	RIKEN cDNA 1810062O18 gene	1810062O18Rik	-2.552	8.16E-05
A_51_P242043	24-dehydrocholesterol reductase	DHCR24	-2.552	2.77E-05
A_52_P260105	mannosidase, alpha, class 1A, member 1	MAN1A1	-2.552	5.04E-03
A_52_P766932	family with sequence similarity 117, member B	FAM117B	-2.551	1.47E-05
A_52_P635976	polo-like kinase 4	PLK4	-2.551	4.76E-03
A_52_P290732	nuclear prelamin A recognition factor	NARF	-2.550	1.78E-03
A_52_P483637	ligand dependent nuclear receptor interacting factor 1	LRIF1	-2.549	8.24E-03
A_52_P907073	neogenin 1	NEO1	-2.548	5.81E-04
A_52_P177847	TLR4 interactor with leucine-rich repeats	TRIL	-2.548	7.76E-04
A_51_P351363	thymidylate synthase, pseudogene	Tyms-ps	-2.548	7.23E-03
A_52_P460319	lamin B2	LMNB2	-2.546	2.97E-04
A_51_P420415	steroid-5-alpha-reductase, alpha polypeptide 1 (3-oxo-5 alpha-steroid delta 4-dehydrogenase alpha 1)	SRD5A1	-2.545	3.38E-06
A_52_P636608	family with sequence similarity 184, member B	Fam184b	-2.544	5.57E-04
A_51_P181722	ribokinase	RBKS	-2.543	1.13E-05
A_51_P505172	transcription factor 19	TCF19	-2.543	2.30E-03
A_52_P617552	HECT, UBA and WWE domain containing 1, E3 ubiquitin protein ligase	HUWE1	-2.542	9.71E-05
A_52_P522166	small nucleolar RNA host gene 5	Snhg5	-2.540	3.47E-05
A_51_P160344	centromere protein V	CENPV	-2.539	2.00E-04
A_52_P381303	GINS complex subunit 2 (Psf2 homolog)	GINS2	-2.539	4.63E-04
A_51_P181319	dicarbonyl/L-xylulose reductase	DCXR	-2.536	3.93E-03
A_51_P316042	caspase recruitment domain family, member 11	CARD11	-2.535	2.99E-04
A_52_P418884	neural precursor cell expressed, developmentally down-regulated 9	NEDD9	-2.534	1.04E-03
A_52_P77837	5'-nucleotidase, cytosolic IIIA	NT5C3A	-2.534	1.23E-05
[truncated: 12,704 more rows]

## Sheet: iKO_DSS vs iKO_Water_q.05
SupplementaryTable 2B. Significantly altered gene probes in DSS treated GR iKO mice vs Regular water treated GR iKO mice
ProbeID	GeneName	GeneSymbol	Fold-Change(GR iKO_DSS vs. GR iKO_water)	q-value(GR iKO_DSS vs. GR iKO_water)
A_52_P226307	radixin	RDX	-14.527	4.71E-04
A_51_P248714	zinc finger protein 961	Zfp961	-12.299	5.62E-04
A_51_P399652	coiled-coil domain containing 151	CCDC151	-9.094	1.42E-03
A_52_P346987	homeobox C9	HOXC9	-9.091	2.50E-04
A_51_P162481	sex comb on midleg-like 2 (Drosophila)	Scml2	-8.432	7.31E-05
A_51_P478678	angiopoietin-like 1	ANGPTL1	-5.373	1.37E-05
A_52_P810830	predicted gene 13490	Gm13490	-5.296	4.82E-09
A_51_P295511	aralkylamine N-acetyltransferase	AANAT	-4.973	4.31E-09
A_52_P22324	phospholamban	Pln	-4.711	1.31E-03
A_52_P198239	ubiquitin-conjugating enzyme E2U (putative)	UBE2U	-4.477	1.85E-03
A_51_P380807	creatine kinase, muscle	CKM	-4.436	1.11E-04
A_51_P344263	brain and acute leukemia, cytoplasmic	BAALC	-4.349	1.32E-03
A_51_P389017	tubby like protein 2	TULP2	-4.323	4.17E-04
A_52_P995657	fibronectin type III domain containing 3A	FNDC3A	-4.312	1.45E-03
A_52_P137236	cell adhesion molecule 2	CADM2	-4.139	2.16E-05
A_51_P397575	cathepsin 7	Cts7	-4.029	2.86E-05
A_51_P136028	MAM domain containing glycosylphosphatidylinositol anchor 2	MDGA2	-4.011	4.23E-04
A_51_P253227	F-box protein 16	FBXO16	-3.944	1.82E-05
A_51_P243123	ribosomal protein L3-like	RPL3L	-3.836	1.11E-03
A_51_P326685	leucine-rich repeats and transmembrane domains 1	LRTM1	-3.730	2.17E-03
A_51_P456465	claudin 10	CLDN10	-3.709	2.59E-04
A_51_P212666	neurotensin receptor 1 (high affinity)	NTSR1	-3.649	1.88E-04
A_51_P501990	sperm motility kinase 4A	Smok4a	-3.601	5.50E-06
A_51_P370996	protein tyrosine phosphatase, receptor-type, Z polypeptide 1	PTPRZ1	-3.585	1.59E-03
A_52_P385606	creatine kinase, brain	CKB	-3.484	4.22E-04
A_52_P10793	pleiotrophin	PTN	-3.465	5.14E-04
A_52_P467398	RIKEN cDNA 9330168O09 gene	9330168O09Rik	-3.453	1.16E-03
A_52_P309563	unc-51 like kinase 4	ULK4	-3.413	1.16E-03
A_51_P248344	transcription factor AP-2 beta (activating enhancer binding protein 2 beta)	TFAP2B	-3.406	2.35E-04
A_51_P262699	carboxypeptidase B2 (plasma)	CPB2	-3.365	2.66E-04
A_51_P117195	protein phosphatase 4, regulatory subunit 1-like, pseudogene	Ppp4r1l-ps	-3.357	9.60E-04
A_51_P373619	mannose-binding lectin (protein A) 1	Mbl1	-3.344	3.70E-04
A_52_P359026	cyclic nucleotide gated channel beta 1	Cngb1	-3.338	1.60E-03
A_51_P479786	smoothelin	SMTN	-3.326	1.16E-04
A_51_P406188	ankyrin repeat and SOCS box containing 10	ASB10	-3.314	2.81E-03
A_51_P380432	scleraxis bHLH transcription factor	SCX	-3.305	9.71E-04
A_52_P598219	calcium channel, voltage-dependent, L type, alpha 1S subunit	CACNA1S	-3.296	3.69E-04
A_52_P35448	striatin interacting protein 2	STRIP2	-3.290	2.06E-03
A_51_P278653	reprimo, TP53 dependent G2 arrest mediator candidate	RPRM	-3.289	3.75E-03
A_52_P442126	G protein-coupled receptor 179	GPR179	-3.283	8.59E-04
A_51_P376656	synaptoporin	SYNPR	-3.268	3.29E-03
A_51_P425772	creatine kinase, brain	CKB	-3.260	2.50E-04
A_52_P542107	predicted gene, 26787	Gm26787	-3.194	3.06E-03
A_51_P403771	dystrophin	DMD	-3.152	3.40E-03
A_51_P416705	leucine rich repeat neuronal 2	LRRN2	-3.149	2.25E-04
A_52_P859747	family with sequence similarity 47, member E	FAM47E	-3.119	1.35E-05
A_51_P172168	Fc receptor-like S, scavenger receptor	Fcrls	-3.118	2.63E-04
A_52_P846109	microtubule-associated protein 1A	MAP1A	-3.108	3.63E-03
A_51_P171832	neurogranin	Nrgn	-3.067	1.78E-03
A_52_P379126	Cdc42 guanine nucleotide exchange factor (GEF) 9	ARHGEF9	-3.063	3.70E-03
A_51_P199407	calneuron 1	CALN1	-3.049	2.05E-04
A_51_P377228	predicted gene 4793	Gm4793	-3.045	2.68E-03
A_52_P518922	integrin, alpha 1	ITGA1	-3.040	3.67E-03
A_51_P354609	leucine rich repeat containing 3	LRRC3	-3.040	7.61E-05
A_51_P260288	copine IV	CPNE4	-3.009	3.19E-06
A_51_P383270	Fraser extracellular matrix complex subunit 1	FRAS1	-3.005	2.34E-03
A_52_P50325	Rho GDP dissociation inhibitor (GDI) gamma	ARHGDIG	-3.001	3.15E-03
A_51_P483544	aminoadipate-semialdehyde synthase	AASS	-2.932	1.62E-03
A_51_P335969	desmin	DES	-2.897	3.58E-03
A_51_P202084	gamma-aminobutyric acid (GABA) A receptor, gamma 2	GABRG2	-2.874	2.28E-03
A_51_P271529	proline rich membrane anchor 1	PRIMA1	-2.867	7.27E-04
A_51_P227962	dynein, light chain, roadblock-type 2	DYNLRB2	-2.860	8.75E-05
A_51_P267593	RIKEN cDNA 1700061G19 gene	1700061G19Rik	-2.837	2.74E-04
A_52_P359718	WNK lysine deficient protein kinase 2	WNK2	-2.823	9.32E-04
A_52_P659477	titin	TTN	-2.820	7.92E-04
A_51_P255304	caveolin 3	CAV3	-2.810	2.31E-04
A_51_P270324	pregnancy up-regulated nonubiquitous CaM kinase	PNCK	-2.810	3.43E-04
A_52_P350554	potassium channel, voltage gated Shab related subfamily B, member 1	KCNB1	-2.808	2.76E-05
A_51_P514379	zinc finger protein interacting with K protein 1	ZIK1	-2.807	2.96E-03
A_51_P131840	cystatin 12	Cst12	-2.797	9.62E-04
A_51_P307650	neuromedin U	NMU	-2.784	3.38E-03
A_52_P24439	surfactant protein A1	SFTPA1	-2.784	1.40E-03
A_52_P400355	chromosome 8 open reading frame 46	C8orf46	-2.782	1.87E-03
A_52_P453469	protein interacting with cyclin A1	PROCA1	-2.754	3.53E-03
A_51_P458973	phosphorylase, glycogen, muscle	PYGM	-2.754	7.96E-05
A_52_P610188	neural cell adhesion molecule 2	NCAM2	-2.747	2.90E-03
A_52_P278035	tenascin C	TNC	-2.738	1.86E-03
A_52_P418477	tropomyosin 2, beta	Tpm2	-2.735	1.38E-03
A_52_P21628	doublecortin-like kinase 1	DCLK1	-2.730	2.48E-03
A_52_P1051779	chromosome 1 open reading frame 95	C1orf95	-2.724	6.39E-04
A_52_P439358	klotho	KL	-2.724	3.33E-03
A_52_P385736	POU domain, class 3, transcription factor 3 adjacent noncoding transcript 1	Pantr1	-2.719	8.58E-04
A_52_P515880	visinin-like 1	VSNL1	-2.712	5.87E-06
A_52_P538310	gap junction protein, delta 2, 36kDa	GJD2	-2.703	1.69E-05
A_52_P184145	F-box protein 21	FBXO21	-2.694	8.73E-04
A_52_P142143	junctophilin 2	JPH2	-2.691	4.34E-04
A_51_P241269	actin, gamma 2, smooth muscle, enteric	ACTG2	-2.688	3.49E-03
A_52_P74229	predicted gene 11627	Gm11627	-2.678	5.29E-04
A_51_P127718	SH3-binding domain glutamic acid-rich protein	Sh3bgr	-2.675	7.74E-05
A_52_P385546	complement component 1, q subcomponent-like 3	C1QL3	-2.673	2.82E-04
A_51_P416455	predicted gene 16485	Gm16485	-2.657	1.03E-08
A_51_P407786	lymphocyte antigen 6 complex, locus H	LY6H	-2.654	1.41E-03
A_52_P651948	family with sequence similarity 229, member B	FAM229B	-2.653	2.02E-04
A_51_P106488	SPEG complex locus	SPEG	-2.652	6.72E-06
A_51_P115953	cortexin 3	CTXN3	-2.651	2.12E-03
A_52_P399095	methyltransferase like 24	METTL24	-2.640	9.30E-04
A_51_P295085	osteoglycin	OGN	-2.630	8.82E-04
A_51_P415207	patched domain containing 4	PTCHD4	-2.626	1.78E-03
A_51_P318856	glycine-N-acyltransferase	GLYAT	-2.624	5.55E-04
A_51_P325223	lin-7 homolog B (C. elegans)	LIN7B	-2.624	3.11E-04
A_52_P29392	zinc finger protein 385A	ZNF385A	-2.619	3.42E-03
A_51_P269721	keratin associated protein 28-13	Krtap28-13	-2.614	2.25E-04
A_52_P23225	glypican 3	GPC3	-2.612	4.16E-04
A_52_P56818	forkhead box P2	Foxp2	-2.610	9.91E-05
A_52_P94201	synaptotagmin I	SYT1	-2.604	1.44E-03
A_52_P195809	3-hydroxybutyrate dehydrogenase, type 2	BDH2	-2.602	1.27E-03
A_51_P208083	S100 calcium binding protein B	S100B	-2.601	1.90E-04
A_51_P324992	tenascin C	TNC	-2.600	2.83E-03
A_51_P482795	RIKEN cDNA A530083I20 gene	A530083I20Rik	-2.597	1.08E-07
A_51_P508300	potassium channel, calcium activated intermediate/small conductance subfamily N alpha, member 3	KCNN3	-2.595	8.64E-04
A_51_P369058	prospero homeobox 1	PROX1	-2.570	2.22E-04
A_52_P667913	protocadherin gamma subfamily A, 9	PCDHGA9	-2.563	2.79E-03
A_51_P158638	gametogenetin binding protein 1	Ggnbp1	-2.561	4.24E-06
A_51_P493671	heparan sulfate (glucosamine) 3-O-sulfotransferase 2	HS3ST2	-2.554	1.58E-03
A_52_P315976	tropomyosin 2, beta	Tpm2	-2.552	8.81E-04
A_52_P89049	discs, large homolog 2 (Drosophila)	DLG2	-2.551	3.65E-03
A_52_P493925	naked cuticle homolog 1 (Drosophila)	NKD1	-2.551	3.12E-04
A_52_P463968	neurturin	NRTN	-2.549	6.65E-04
A_52_P779691	RIKEN cDNA D230018H15 gene	D230018H15Rik	-2.542	3.67E-03
A_51_P457989	Ras-related GTP binding D	RRAGD	-2.535	1.53E-05
A_51_P160198	nitric oxide synthase 1 (neuronal)	NOS1	-2.532	1.26E-03
A_52_P546513	neuropeptide Y receptor Y4	Npy4r	-2.529	2.20E-04
A_51_P189405	podocalyxin-like 2	PODXL2	-2.525	1.32E-03
A_52_P199147	clavesin 1	CLVS1	-2.520	3.39E-03
A_51_P218292	SH3 and cysteine rich domain	STAC	-2.517	2.26E-03
A_52_P1011	fibroblast growth factor 14	FGF14	-2.515	2.87E-03
A_52_P409839	GDNF family receptor alpha 4	GFRA4	-2.514	2.79E-03
A_51_P249193	GSG1-like	GSG1L	-2.512	5.78E-04
A_51_P354913	fibronectin type III domain containing 5	FNDC5	-2.510	7.76E-04
A_51_P325173	tropomyosin 1, alpha	Tpm1	-2.507	7.32E-04
A_51_P380276	protein phosphatase 1, regulatory (inhibitor) subunit 12B	Ppp1r12b	-2.504	2.86E-04
A_52_P545066	hepatoma-derived growth factor, related protein 3	HDGFRP3	-2.500	8.31E-04
A_52_P560022	polymerase I and transcript release factor	PTRF	-2.495	1.39E-03
A_52_P655842	ankyrin 1, erythrocytic	ANK1	-2.490	3.37E-03
A_52_P71353	pleckstrin and Sec7 domain containing 3	PSD3	-2.486	1.01E-03
A_51_P251205	pleckstrin and Sec7 domain containing	PSD	-2.482	2.06E-04
A_52_P490032	Ras-related GTP binding D	RRAGD	-2.481	7.59E-04
A_51_P399845	fibroblast growth factor 2 (basic)	FGF2	-2.477	1.09E-03
A_52_P173442	WSC domain containing 2	WSCD2	-2.468	9.96E-04
A_51_P298107	vitrin	VIT	-2.465	1.66E-03
A_51_P218653	junctophilin 2	JPH2	-2.462	3.12E-04
A_51_P252947	mitogen-activated protein kinase 8 interacting protein 1	MAPK8IP1	-2.462	6.37E-05
A_51_P199987	guanylate cyclase 1, soluble, alpha 3	GUCY1A3	-2.461	5.87E-04
A_51_P436669	piccolo presynaptic cytomatrix protein	PCLO	-2.457	1.07E-03
A_51_P357647	angiopoietin-like 1	ANGPTL1	-2.455	1.12E-03
A_51_P268496	solute carrier family 24 (sodium/potassium/calcium exchanger), member 3	SLC24A3	-2.451	2.23E-04
A_51_P509643	synuclein, alpha (non A4 component of amyloid precursor)	SNCA	-2.447	3.31E-03
A_51_P159122	kinase non-catalytic C-lobe domain (KIND) containing 1	KNDC1	-2.445	6.31E-04
A_51_P197863	calcium channel, voltage-dependent, beta 4 subunit	CACNB4	-2.442	4.18E-04
A_52_P513153	caldesmon 1	Cald1	-2.441	1.47E-04
A_52_P607683	protein phosphatase, Mg2+/Mn2+ dependent, 1E	PPM1E	-2.434	1.25E-03
A_52_P41239	F-box and leucine-rich repeat protein 21 (gene/pseudogene)	FBXL21	-2.428	3.17E-03
A_52_P609334	kelch domain containing 8B	KLHDC8B	-2.426	6.09E-05
A_51_P429567	leiomodin 1 (smooth muscle)	LMOD1	-2.421	5.79E-04
A_51_P423880	SWI/SNF related, matrix associated, actin dependent regulator of chromatin, subfamily d, member 3	SMARCD3	-2.419	5.46E-05
A_51_P241426	GDNF family receptor alpha 4	GFRA4	-2.417	1.28E-03
A_51_P124315	hemicentin 2	HMCN2	-2.414	2.18E-03
A_52_P428345	adrenoceptor alpha 2C	ADRA2C	-2.412	2.51E-04
A_51_P219231	extracellular matrix protein 2, female organ and adipocyte specific	ECM2	-2.409	3.86E-04
A_51_P452371	spectrin, beta, erythrocytic	SPTB	-2.409	2.52E-03
A_52_P337126	blood vessel epicardial substance	BVES	-2.403	3.87E-04
A_52_P145912	myosin light chain kinase	MYLK	-2.392	4.65E-04
A_51_P489138	spectrin, beta, erythrocytic	SPTB	-2.391	7.83E-04
A_52_P406181	NAC alpha domain containing	Nacad	-2.389	1.22E-04
A_51_P379409	CUE domain containing 1	CUEDC1	-2.387	1.28E-05
A_51_P167313	piggyBac transposable element derived 5	PGBD5	-2.383	2.83E-03
A_52_P322336	RIKEN cDNA 9630021D06 gene	9630021D06Rik	-2.382	2.37E-03
A_52_P868199	SAC1 suppressor of actin mutations 1-like (yeast)	SACM1L	-2.381	1.35E-03
A_51_P321579	chromodomain helicase DNA binding protein 5	CHD5	-2.380	7.83E-05
A_51_P118300	synuclein, gamma (breast cancer-specific protein 1)	SNCG	-2.380	1.50E-04
A_52_P673689	murine retrovirus integration site 1 homolog	MRVI1	-2.378	9.11E-04
A_51_P215374	solute carrier family 6 (neutral amino acid transporter), member 17	SLC6A17	-2.377	8.47E-05
A_52_P575217	myosin light chain kinase	MYLK	-2.376	2.65E-04
A_51_P159565	Cdc42 guanine nucleotide exchange factor (GEF) 9	ARHGEF9	-2.373	3.48E-04
A_51_P497295	glutaminyl-peptide cyclotransferase	QPCT	-2.367	4.02E-04
A_51_P158734	neuroglobin	NGB	-2.364	1.21E-04
A_51_P407213	dystrophia myotonica-protein kinase	DMPK	-2.362	9.04E-04
A_52_P413034	integrin, alpha 7	ITGA7	-2.362	1.97E-04
A_52_P22763	microtubule-associated protein 2	MAP2	-2.361	1.45E-04
A_52_P412674	dishevelled associated activator of morphogenesis 2	DAAM2	-2.358	1.77E-03
A_52_P568235	follistatin-like 5	FSTL5	-2.358	4.69E-04
A_51_P224362	A kinase (PRKA) anchor protein 6	AKAP6	-2.357	1.09E-04
A_52_P278064	chondroitin sulfate proteoglycan 4	CSPG4	-2.355	1.94E-03
A_52_P284243	cortactin binding protein 2	CTTNBP2	-2.353	7.49E-06
A_51_P199993	guanylate cyclase 1, soluble, alpha 3	GUCY1A3	-2.352	4.99E-04
A_52_P492989	neurocan	NCAN	-2.352	7.49E-04
A_51_P284918	teashirt zinc finger homeobox 2	TSHZ2	-2.352	1.26E-03
A_51_P160824	chondroitin sulfate proteoglycan 4	CSPG4	-2.346	8.17E-04
A_52_P562817	ankyrin 1, erythrocytic	ANK1	-2.345	1.71E-03
A_51_P222882	potassium channel, voltage gated shaker related subfamily A, member 1	KCNA1	-2.343	1.04E-04
A_51_P321374	phosphatidic acid phosphatase type 2 domain containing 3	PPAPDC3	-2.343	1.34E-05
A_52_P22198	V-set and transmembrane domain containing 2A	VSTM2A	-2.343	3.42E-03
A_51_P160581	BR serine/threonine kinase 2	BRSK2	-2.336	3.01E-03
A_51_P402378	ADP-ribosylation factor-like 4D	ARL4D	-2.330	7.05E-04
A_51_P154513	interleukin 17D	IL17D	-2.327	9.46E-05
A_52_P538117	chondroadherin-like	CHADL	-2.322	3.15E-03
A_52_P231075	Fc receptor-like S, scavenger receptor	Fcrls	-2.318	2.03E-03
A_52_P414464	regulator of calcineurin 2	RCAN2	-2.318	3.03E-04
A_52_P378968	regulator of G-protein signaling 2	RGS2	-2.317	2.54E-03
A_52_P185014	leucine rich repeat containing 3	LRRC3	-2.315	2.49E-03
A_51_P110830	ADAM metallopeptidase with thrombospondin type 1 motif, 8	ADAMTS8	-2.312	8.88E-05
A_52_P536434	insulin-like growth factor 1 (somatomedin C)	IGF1	-2.311	1.20E-03
A_51_P349015	PARK2 co-regulated	PACRG	-2.307	2.37E-03
A_51_P262238	tubby bipartite transcription factor	TUB	-2.306	8.04E-04
A_52_P333289	ADAM metallopeptidase domain 33	ADAM33	-2.303	2.58E-03
A_52_P148069	CAP, adenylate cyclase-associated protein, 2 (yeast)	CAP2	-2.295	5.23E-04
A_51_P220723	chromosome 11 open reading frame 74	C11orf74	-2.291	1.06E-04
A_52_P78699	potassium channel, sodium activated subfamily T, member 1	KCNT1	-2.289	1.51E-03
A_51_P115715	ankyrin repeat and SOCS box containing 2	ASB2	-2.288	3.39E-04
A_51_P211260	Down syndrome cell adhesion molecule like 1	DSCAML1	-2.288	2.19E-03
A_52_P84384	filamin A, alpha	FLNA	-2.281	5.12E-04
A_51_P520718	prostaglandin E receptor 3 (subtype EP3)	PTGER3	-2.281	8.01E-04
A_51_P282594	SV2 related protein homolog (rat)	SVOP	-2.278	1.58E-03
A_51_P221062	protein kinase, cAMP-dependent, regulatory, type II, beta	PRKAR2B	-2.277	1.12E-03
A_51_P140690	stathmin-like 3	STMN3	-2.277	8.36E-05
A_51_P306308	WD repeat domain 17	WDR17	-2.275	5.95E-04
A_51_P170795	DDB1 and CUL4 associated factor 12-like 1	Dcaf12l1	-2.274	1.25E-04
A_51_P152797	RIKEN cDNA 2810039B14 gene	2810039B14Rik	-2.272	4.71E-05
A_51_P259029	dual specificity phosphatase 26 (putative)	DUSP26	-2.272	1.22E-03
A_51_P439311	KIAA1644	KIAA1644	-2.270	8.55E-05
A_51_P286996	FXYD domain containing ion transport regulator 1	FXYD1	-2.268	2.30E-04
A_51_P235426	histone cluster 1, H2bf	HIST1H2BF	-2.266	2.09E-03
A_51_P407780	lymphocyte antigen 6 complex, locus H	LY6H	-2.266	7.72E-04
A_51_P463789	serine/arginine repetitive matrix 3	Srrm3	-2.264	1.54E-03
A_51_P490247	FXYD domain containing ion transport regulator 6	FXYD6	-2.263	2.67E-03
A_52_P643375	dystrophia myotonica-protein kinase	DMPK	-2.260	7.79E-04
A_51_P253984	Purkinje cell protein 4	PCP4	-2.259	6.36E-04
A_52_P121045	transmembrane emp24 protein transport domain containing 7	TMED7	-2.257	1.32E-03
A_51_P160576	BR serine/threonine kinase 2	BRSK2	-2.256	3.75E-04
A_52_P86483	centrosome and spindle pole associated protein 1	CSPP1	-2.254	2.10E-05
A_52_P573336	suprabasin	SBSN	-2.254	4.08E-04
A_52_P478444	predicted gene 9885	Gm9885	-2.253	4.11E-04
A_52_P515572	solute carrier family 18 (vesicular monoamine transporter), member 2	SLC18A2	-2.252	3.48E-03
A_51_P379698	FXYD domain containing ion transport regulator 7	FXYD7	-2.250	2.95E-03
A_51_P420969	NME/NM23 family member 5	NME5	-2.246	1.62E-04
A_51_P378051	amine oxidase, copper containing 3	AOC3	-2.244	1.25E-03
A_51_P432460	protein phosphatase 1, regulatory (inhibitor) subunit 14A	PPP1R14A	-2.238	5.35E-06
A_51_P304478	family with sequence similarity 155, member A	FAM155A	-2.237	9.17E-04
A_52_P209184	cysteine and glycine-rich protein 1	CSRP1	-2.229	1.77E-04
A_51_P213334	histone deacetylase 11	HDAC11	-2.229	1.04E-04
A_51_P275016	solute carrier family 7 (cationic amino acid transporter, y+ system), member 3	SLC7A3	-2.227	1.22E-03
A_52_P84487	ankyrin repeat domain 6	ANKRD6	-2.222	2.98E-04
A_51_P101763	contactin 1	CNTN1	-2.221	7.64E-04
A_52_P130787	potassium channel, voltage gated shaker related subfamily A, member 6	KCNA6	-2.221	2.07E-04
A_51_P434017	spondin 2, extracellular matrix protein	SPON2	-2.221	1.32E-03
A_51_P309854	potassium intermediate/small conductance calcium-activated channel, subfamily N, member 2	Kcnn2	-2.219	1.12E-03
A_51_P404377	Rho family GTPase 2	RND2	-2.218	9.53E-05
A_52_P395228	nicotinamide nucleotide transhydrogenase	Nnt	-2.217	1.19E-03
A_52_P55772	thromboxane A2 receptor	TBXA2R	-2.208	5.11E-05
A_52_P65524	protein phosphatase 1, regulatory (inhibitor) subunit 12B	Ppp1r12b	-2.206	1.55E-04
A_52_P192085	potassium channel, voltage gated modifier subfamily G, member 2	KCNG2	-2.205	1.56E-03
A_52_P440284	matrix-remodelling associated 7	Mxra7	-2.205	1.03E-03
A_51_P506284	PDZ and LIM domain 7 (enigma)	PDLIM7	-2.205	1.04E-03
A_52_P447929	tenascin XB	TNXB	-2.205	3.36E-03
A_52_P622244	chromosome 15 open reading frame 59	C15orf59	-2.203	7.79E-04
A_51_P280384	calcium channel, voltage-dependent, T type, alpha 1H subunit	CACNA1H	-2.202	1.81E-03
A_52_P105130	neurobeachin	NBEA	-2.201	2.60E-03
A_51_P285756	family with sequence similarity 127, member A	FAM127A	-2.200	1.98E-03
A_51_P255832	oligodendrocyte myelin glycoprotein	OMG	-2.200	3.41E-03
A_52_P26299	solute carrier family 35, member F1	SLC35F1	-2.200	1.67E-03
A_52_P553069	protein kinase, cGMP-dependent, type I	PRKG1	-2.198	4.84E-04
A_51_P171107	transmembrane protein 35	TMEM35	-2.198	2.63E-04
A_52_P365660	leucine rich repeat containing 4C	LRRC4C	-2.197	4.58E-04
A_51_P520175	contactin 1	CNTN1	-2.196	1.05E-03
A_51_P123731	zinc finger RNA binding protein 2	ZFR2	-2.196	1.79E-03
A_51_P344301	supervillin	SVIL	-2.195	1.41E-03
A_52_P227267	ATPase, Na+/K+ transporting, alpha 2 polypeptide	ATP1A2	-2.194	2.73E-03
A_51_P339934	neurofilament, light polypeptide	NEFL	-2.191	2.60E-03
A_52_P500002	TSPY-like 5	TSPYL5	-2.191	1.02E-03
A_51_P186856	keratin 5, type II	KRT5	-2.190	3.70E-05
A_52_P100484	EPH receptor A5	EPHA5	-2.188	5.20E-05
A_51_P105263	N-acetyltransferase 14 (GCN5-related, putative)	NAT14	-2.183	4.94E-07
A_52_P247022	Rho GTPase activating protein 20	ARHGAP20	-2.182	1.61E-03
A_51_P473383	teneurin transmembrane protein 4	TENM4	-2.181	8.71E-04
A_51_P307917	transmembrane protein 179	TMEM179	-2.180	1.95E-03
A_51_P311476	repulsive guidance molecule family member a	RGMA	-2.179	3.40E-03
A_51_P393654	family with sequence similarity 171, member B	FAM171B	-2.177	9.71E-04
A_52_P472302	FXYD domain containing ion transport regulator 6	FXYD6	-2.177	3.21E-03
A_51_P515532	transmembrane protein 200A	TMEM200A	-2.177	2.00E-03
A_52_P42231	nucleolar protein 3 (apoptosis repressor with CARD domain)	NOL3	-2.176	2.72E-03
A_51_P423354	katanin p60 subunit A-like 2	KATNAL2	-2.175	3.10E-04
A_52_P640694	regulating synaptic membrane exocytosis 3	RIMS3	-2.175	4.85E-04
A_52_P527977	sidekick cell adhesion molecule 2	SDK2	-2.175	6.86E-04
A_52_P101399	transmembrane protein 130	TMEM130	-2.174	2.52E-03
A_52_P439420	WSC domain containing 1	WSCD1	-2.173	3.60E-04
A_52_P281011	tachykinin receptor 2	TACR2	-2.172	1.65E-03
A_51_P394446	ELKS/RAB6-interacting/CAST family member 2	ERC2	-2.170	2.26E-03
A_52_P1060609	predicted gene, 32450	Gm32450	-2.168	3.57E-03
A_52_P222624	heat shock 27kDa protein 2	HSPB2	-2.167	8.25E-04
A_51_P181671	integrin, alpha 7	ITGA7	-2.165	1.58E-03
A_52_P121342	neurexin 1	NRXN1	-2.165	1.78E-03
A_51_P365008	tensin 1	TNS1	-2.165	2.22E-03
A_51_P124285	naked cuticle homolog 1 (Drosophila)	NKD1	-2.164	7.33E-04
A_52_P860000	phosphoglucomutase 5	PGM5	-2.164	3.72E-04
A_51_P421279	echinoderm microtubule associated protein like 1	EML1	-2.163	3.14E-04
A_51_P118650	WD repeat domain 6	WDR6	-2.163	4.72E-04
A_51_P368543	abhydrolase domain containing 8	ABHD8	-2.162	1.81E-04
A_51_P181341	N-terminal EF-hand calcium binding protein 2	NECAB2	-2.161	2.70E-03
A_51_P451052	phosphoglucomutase 5	PGM5	-2.160	1.59E-04
A_51_P104012	transmembrane protein 158 (gene/pseudogene)	TMEM158	-2.160	8.69E-04
A_52_P541175	MARVEL domain containing 1	MARVELD1	-2.155	6.19E-04
A_52_P233801	dysferlin	DYSF	-2.154	4.93E-04
A_52_P373637	solute carrier family 6 (neutral amino acid transporter), member 17	SLC6A17	-2.153	1.35E-04
A_52_P265937	transgelin 3	TAGLN3	-2.150	4.37E-04
A_52_P141687	G protein-coupled receptor 37 like 1	GPR37L1	-2.149	4.69E-04
A_52_P282186	solute carrier family 45, member 4	SLC45A4	-2.148	2.10E-04
A_51_P272407	myosin light chain kinase	MYLK	-2.147	1.62E-03
A_51_P194498	WAP four-disulfide core domain 1	WFDC1	-2.147	2.77E-05
A_52_P239173	microtubule-associated protein 4	MAP4	-2.145	2.73E-03
A_51_P302566	monoamine oxidase B	MAOB	-2.144	3.01E-03
A_51_P283473	fin bud initiation factor homolog (zebrafish)	FIBIN	-2.143	2.65E-03
A_52_P684497	olfactomedin-like 2A	OLFML2A	-2.143	8.22E-04
A_52_P599578	caldesmon 1	Cald1	-2.140	4.11E-04
A_51_P277336	serum deprivation response	SDPR	-2.139	7.46E-05
A_52_P435699	zinc finger protein 651	Zfp651	-2.139	2.62E-05
A_51_P438619	sine oculis binding protein homolog	SOBP	-2.138	1.81E-04
A_51_P335758	chimerin 1	CHN1	-2.137	3.35E-03
A_52_P272364	glutamate receptor, ionotropic, AMPA 3	GRIA3	-2.137	3.24E-04
A_52_P192462	regulating synaptic membrane exocytosis 1	RIMS1	-2.136	3.13E-03
A_51_P438924	CKLF-like MARVEL transmembrane domain containing 5	CMTM5	-2.134	6.27E-04
A_52_P118310	chimerin 1	CHN1	-2.132	1.71E-04
A_52_P551496	nuclear factor I/C (CCAAT-binding transcription factor)	NFIC	-2.132	3.07E-04
A_51_P349776	transcription elongation factor A (SII)-like 6	TCEAL6	-2.132	9.47E-06
A_51_P451588	pleckstrin homology domain containing, family B (evectins) member 1	PLEKHB1	-2.131	6.55E-05
A_52_P645855	starch binding domain 1	STBD1	-2.131	4.85E-04
A_52_P509020	ADAM metallopeptidase with thrombospondin type 1 motif, 8	ADAMTS8	-2.130	8.09E-04
A_52_P31641	transmembrane protein 145	TMEM145	-2.130	6.34E-04
A_52_P532910	tropomyosin 1, alpha	Tpm1	-2.130	3.17E-03
A_51_P116755	CAP, adenylate cyclase-associated protein, 2 (yeast)	CAP2	-2.129	8.97E-04
A_52_P138806	discs, large (Drosophila) homolog-associated protein 3	DLGAP3	-2.128	2.52E-04
A_51_P184853	teneurin transmembrane protein 2	TENM2	-2.128	1.01E-04
A_52_P47660	teneurin transmembrane protein 2	TENM2	-2.128	1.20E-03
A_52_P586944	bone morphogenetic protein receptor, type IB	BMPR1B	-2.127	2.55E-03
A_52_P213722	ring finger protein 207	RNF207	-2.127	4.02E-04
A_51_P337230	polypeptide N-acetylgalactosaminyltransferase 14	GALNT14	-2.124	2.98E-03
A_52_P548011	RIKEN cDNA D230021J17 gene	D230021J17Rik	-2.123	2.57E-03
A_51_P384936	D-aspartate oxidase	DDO	-2.118	2.78E-03
A_52_P381484	spondin 2, extracellular matrix protein	SPON2	-2.118	2.78E-04
A_51_P465292	histamine N-methyltransferase	HNMT	-2.112	3.50E-05
A_51_P456816	neuroligin 3	NLGN3	-2.112	1.82E-03
A_51_P219385	SIX homeobox 5	SIX5	-2.111	1.53E-04
A_51_P475628	progestin and adipoQ receptor family member VI	PAQR6	-2.110	2.34E-03
A_51_P101474	transferrin receptor 2	TFR2	-2.109	2.52E-05
A_52_P400425	phosphoinositide-interacting regulator of transient receptor potential channels	PIRT	-2.108	7.68E-04
A_52_P428521	FYVE, RhoGEF and PH domain containing 1	FGD1	-2.106	2.35E-03
A_51_P192397	signal peptide, CUB domain, EGF-like 2	SCUBE2	-2.106	2.04E-03
A_52_P556933	collagen, type XVI, alpha 1	COL16A1	-2.105	1.25E-03
A_52_P430676	adenylate kinase 5	AK5	-2.104	5.67E-04
A_51_P421300	calcyon neuron-specific vesicular protein	CALY	-2.104	3.50E-04
A_52_P477752	casein kinase 1, alpha 1	CSNK1A1	-2.104	3.48E-03
A_51_P436342	homeobox B5	HOXB5	-2.104	2.46E-03
A_51_P209585	hypocretin (orexin) receptor 1	HCRTR1	-2.101	3.11E-04
A_51_P486239	C-type lectin domain family 3, member B	CLEC3B	-2.099	2.19E-03
A_51_P396325	synapsin II	SYN2	-2.099	1.00E-04
A_51_P157083	growth arrest-specific 1	GAS1	-2.098	1.04E-03
A_52_P499453	myelin transcription factor 1-like	MYT1L	-2.098	1.90E-03
A_51_P516741	transmembrane protease, serine 5	TMPRSS5	-2.097	8.94E-04
A_51_P521304	kelch-like family member 13	KLHL13	-2.095	6.00E-05
A_51_P508770	matrix metallopeptidase 17 (membrane-inserted)	MMP17	-2.094	4.92E-05
A_52_P563908	prospero homeobox 1	PROX1	-2.093	3.59E-03
A_51_P277275	Ras-like without CAAX 2	RIT2	-2.092	9.06E-04
A_52_P414065	C-type lectin domain family 10, member A	CLEC10A	-2.091	2.98E-03
A_51_P258281	galanin/GMAP prepropeptide	GAL	-2.091	1.79E-03
A_51_P238083	KIAA1324-like	KIAA1324L	-2.087	9.99E-04
A_52_P189707	calcium/calmodulin-dependent protein kinase II alpha	CAMK2A	-2.086	2.81E-03
A_52_P668514	KN motif and ankyrin repeat domains 2	KANK2	-2.084	7.74E-04
A_51_P477768	coiled-coil domain containing 85B	CCDC85B	-2.081	1.26E-04
A_51_P245895	mitogen-activated protein kinase 4	MAPK4	-2.081	3.32E-03
A_51_P234044	chromosome 16 open reading frame 74	C16orf74	-2.080	5.54E-05
A_51_P488063	ciliary rootlet coiled-coil, rootletin	CROCC	-2.080	3.15E-04
A_51_P501757	repulsive guidance molecule family member b	RGMB	-2.078	1.55E-03
A_51_P452876	adenylate kinase 1	AK1	-2.077	3.53E-04
A_51_P480013	carbonic anhydrase XI	CA11	-2.077	1.60E-03
A_51_P287001	FXYD domain containing ion transport regulator 1	FXYD1	-2.075	2.82E-04
A_52_P196458	DAZ interacting zinc finger protein 1	DZIP1	-2.074	2.68E-03
A_52_P179068	guanylate cyclase 1, soluble, beta 3	GUCY1B3	-2.074	1.52E-03
A_51_P267653	olfactomedin 3	OLFM3	-2.073	3.66E-04
A_51_P450957	actin, alpha 2, smooth muscle, aorta	ACTA2	-2.071	8.57E-04
A_52_P601021	C1q and tumor necrosis factor related protein 2	C1QTNF2	-2.071	7.90E-05
A_51_P433141	trophinin	TRO	-2.071	6.71E-04
A_52_P545181	calneuron 1	CALN1	-2.070	3.66E-03
A_52_P106482	crystallin, alpha B	CRYAB	-2.068	1.00E-03
A_51_P362373	G protein-coupled receptor associated sorting protein 2	Gprasp2	-2.068	8.81E-04
A_51_P497280	dysbindin (dystrobrevin binding protein 1) domain containing 1	DBNDD1	-2.067	2.92E-04
A_51_P151862	LIM and senescent cell antigen-like domains 2	LIMS2	-2.067	1.12E-03
A_51_P469942	myocardin	MYOCD	-2.065	1.12E-03
A_51_P355996	acyl-CoA thioesterase 5	Acot5	-2.064	3.14E-03
A_52_P265938	transgelin 3	TAGLN3	-2.063	7.67E-04
A_52_P276397	RAB3A, member RAS oncogene family	RAB3A	-2.061	9.20E-04
A_51_P451516	Rho guanine nucleotide exchange factor (GEF) 25	ARHGEF25	-2.060	6.75E-04
A_52_P220573	serpin peptidase inhibitor, clade I (neuroserpin), member 1	SERPINI1	-2.060	6.22E-05
A_52_P247185	mannan-binding lectin serine peptidase 1	Masp1	-2.059	2.08E-03
A_52_P489193	PDZ and LIM domain 7 (enigma)	PDLIM7	-2.058	7.56E-04
A_52_P540219	TIMP metallopeptidase inhibitor 2	TIMP2	-2.058	3.58E-03
A_51_P190254	secernin 1	SCRN1	-2.057	6.08E-04
A_52_P125467	receptor accessory protein 2	REEP2	-2.056	2.34E-03
A_52_P365342	leucine rich repeat neuronal 2	LRRN2	-2.055	2.18E-03
A_51_P253028	olfactomedin-like 2A	OLFML2A	-2.055	2.42E-03
A_52_P340665	guanine nucleotide binding protein (G protein), gamma 3	GNG3	-2.054	2.52E-03
A_52_P274496	tetraspanin 18	TSPAN18	-2.052	3.56E-04
A_51_P419726	protein tyrosine phosphatase, receptor type, S	PTPRS	-2.051	3.08E-03
A_51_P296925	palladin, cytoskeletal associated protein	PALLD	-2.050	1.94E-04
A_51_P122157	stabilizer of axonemal microtubules 2	SAXO2	-2.050	3.44E-03
A_52_P229924	phosphoglucomutase 5	PGM5	-2.048	1.48E-03
A_52_P420734	RAS guanyl releasing protein 2 (calcium and DAG-regulated)	RASGRP2	-2.048	1.25E-04
A_52_P778761	vestigial-like family member 3	VGLL3	-2.048	2.12E-04
A_51_P168646	neurofilament, light polypeptide	NEFL	-2.047	2.55E-03
A_52_P431116	collagen, type XXIII, alpha 1	COL23A1	-2.046	1.25E-03
A_51_P356512	armadillo repeat containing, X-linked 2	ARMCX2	-2.045	1.48E-04
A_51_P344249	amyloid beta (A4) precursor protein-binding, family B, member 1 (Fe65)	APBB1	-2.044	1.05E-03
A_51_P381683	apoptosis-associated tyrosine kinase	AATK	-2.043	4.15E-04
A_52_P364350	adhesion G protein-coupled receptor L1	ADGRL1	-2.042	1.69E-03
A_52_P400022	vacuolar protein sorting 13 homolog C (S. cerevisiae)	VPS13C	-2.041	1.72E-03
A_51_P508775	matrix metallopeptidase 17 (membrane-inserted)	MMP17	-2.038	1.00E-03
A_51_P464398	cyclin-dependent kinase-like 3	CDKL3	-2.036	9.15E-04
A_51_P111907	solute carrier family 22, member 17	SLC22A17	-2.035	6.23E-04
A_51_P146044	coiled-coil domain containing 92	CCDC92	-2.034	3.39E-03
A_52_P365633	transmembrane protein 91	TMEM91	-2.033	4.94E-04
A_52_P151393	leucine rich repeat containing 75B	LRRC75B	-2.032	3.59E-03
A_52_P51690	Ras-like without CAAX 2	RIT2	-2.032	2.22E-03
A_52_P155100	SRC kinase signaling inhibitor 1	SRCIN1	-2.032	1.37E-03
A_51_P117995	phosphofructokinase, muscle	PFKM	-2.031	1.42E-03
A_51_P249627	bicaudal D homolog 2 (Drosophila)	BICD2	-2.028	5.61E-05
A_52_P356245	coiled-coil domain containing 85B	CCDC85B	-2.028	2.54E-04
A_51_P464300	growth differentiation factor 1	GDF1	-2.028	2.33E-03
A_51_P257457	latent transforming growth factor beta binding protein 2	LTBP2	-2.027	2.79E-03
A_52_P487362	protein phosphatase 4, regulatory subunit 4	PPP4R4	-2.027	9.78E-04
A_52_P577533	vesicle amine transport 1-like	VAT1L	-2.026	2.47E-03
A_52_P367520	nexilin (F actin binding protein)	NEXN	-2.025	2.31E-06
A_51_P349772	transcription elongation factor A (SII)-like 6	TCEAL6	-2.025	1.22E-05
A_52_P170945	coiled-coil domain containing 106	CCDC106	-2.024	2.11E-04
A_52_P421220	DAZ interacting zinc finger protein 1	DZIP1	-2.024	1.05E-03
A_51_P409173	lactate dehydrogenase B	LDHB	-2.024	2.24E-04
A_51_P144303	prostaglandin E receptor 1 (subtype EP1), 42kDa	PTGER1	-2.024	2.12E-04
A_52_P216600	dematin actin binding protein	DMTN	-2.022	2.53E-05
A_51_P327874	parathyroid hormone 1 receptor	PTH1R	-2.022	3.47E-04
A_51_P248044	laminin, beta 2 (laminin S)	LAMB2	-2.021	5.68E-04
A_51_P326529	collagen, type XIV, alpha 1	COL14A1	-2.020	1.21E-03
A_52_P826021	UDP-Gal:betaGlcNAc beta 1,3-galactosyltransferase, polypeptide 1	B3GALT1	-2.017	8.34E-05
A_52_P313284	solute carrier family 8 (sodium/calcium exchanger), member 1	SLC8A1	-2.016	1.52E-03
A_51_P208769	meteorin, glial cell differentiation regulator	METRN	-2.014	2.01E-06
A_51_P270733	synaptogyrin 1	SYNGR1	-2.013	1.25E-03
A_51_P440865	family with sequence similarity 110, member B	FAM110B	-2.012	1.04E-03
A_51_P504423	crystallin, alpha B	CRYAB	-2.009	8.37E-04
A_52_P847000	trophinin	TRO	-2.008	7.71E-04
A_51_P422257	empty spiracles homeobox 1	EMX1	-2.007	3.21E-05
A_51_P364391	multivesicular body subunit 12B	MVB12B	-2.007	4.28E-04
A_51_P385114	small nucleolar RNA host gene 11	Snhg11	-2.003	2.20E-03
A_51_P383524	ADP-ribosyltransferase 3	ART3	-2.002	2.92E-04
A_52_P302544	collagen, type VIII, alpha 2	COL8A2	-2.002	2.29E-04
A_52_P342828	fasciculation and elongation protein zeta 1 (zygin I)	FEZ1	-2.002	4.50E-04
A_51_P366306	zinc finger, CCHC domain containing 12	ZCCHC12	-2.002	4.90E-04
A_52_P18807	eukaryotic translation initiation factor 3, subunit C	EIF3C	-2.001	1.15E-03
A_52_P521882	HD domain containing 3	HDDC3	-2.001	1.98E-03
A_51_P213099	netrin G1	NTNG1	-2.001	3.57E-03
A_51_P493012	atlastin GTPase 1	ATL1	-2.000	1.15E-03
A_52_P212782	naked cuticle homolog 2 (Drosophila)	NKD2	-2.000	1.91E-03
A_52_P558259	dystrobrevin, alpha	DTNA	-1.997	3.41E-03
A_51_P111245	lysine (K)-specific demethylase 1B	Kdm1b	-1.997	2.31E-04
A_51_P267933	small nucleolar RNA host gene 11	Snhg11	-1.997	2.58E-03
A_52_P368192	PHD finger protein 24	PHF24	-1.996	3.24E-04
A_51_P322801	WAS protein family, member 1	WASF1	-1.996	3.10E-05
A_51_P489633	dematin actin binding protein	DMTN	-1.995	7.90E-04
A_51_P417251	uncharacterized LOC728392	LOC728392	-1.995	5.69E-04
A_52_P11402	leucine rich repeat containing 24	LRRC24	-1.995	1.94E-04
A_52_P230099	F-box and WD-40 domain protein 21	Fbxw21 (includes others)	-1.991	3.58E-05
A_51_P350748	zinc finger, CCHC domain containing 18	ZCCHC18	-1.991	6.52E-04
A_51_P293715	fibroblast growth factor receptor-like 1	FGFRL1	-1.988	2.85E-04
A_51_P489242	RasGEF domain family, member 1C	RASGEF1C	-1.983	5.10E-04
A_51_P297900	synaptotagmin I	SYT1	-1.982	2.76E-03
A_51_P331805	potassium channel tetramerization domain containing 15	KCTD15	-1.981	9.92E-04
A_52_P583031	armadillo repeat gene deleted in velocardiofacial syndrome	ARVCF	-1.980	1.05E-04
A_51_P517215	growth factor receptor-bound protein 14	GRB14	-1.980	3.63E-03
A_51_P166258	CUGBP, Elav-like family member 4	CELF4	-1.979	1.52E-03
A_51_P474078	selenoprotein W, 1	SEPW1	-1.978	1.80E-04
A_52_P270384	sine oculis binding protein homolog	SOBP	-1.977	2.24E-04
A_52_P318426	predicted gene, 16938	Gm16938	-1.976	2.54E-03
A_51_P519008	mohawk homeobox	MKX	-1.976	9.57E-04
A_51_P213928	nucleosome assembly protein 1-like 3	NAP1L3	-1.975	1.82E-03
A_51_P394394	tetraspanin 2	TSPAN2	-1.975	7.67E-04
A_51_P203200	cholinergic receptor, nicotinic, alpha 3 (neuronal)	CHRNA3	-1.974	3.74E-03
A_52_P287954	synapsin III	SYN3	-1.974	2.86E-04
A_51_P513311	retinoid X receptor, gamma	RXRG	-1.971	1.53E-03
A_51_P461404	SWI/SNF related, matrix associated, actin dependent regulator of chromatin, subfamily a, member 1	SMARCA1	-1.971	4.40E-05
A_51_P366344	transforming growth factor beta 1 induced transcript 1	TGFB1I1	-1.969	1.62E-04
A_52_P149545	tachykinin receptor 1	TACR1	-1.967	1.42E-03
A_52_P437792	KIAA1024-like	KIAA1024L	-1.966	1.25E-03
A_51_P419768	regulator of G-protein signaling 2	RGS2	-1.966	2.33E-03
A_52_P675530	FAT atypical cadherin 4	FAT4	-1.965	2.43E-03
A_51_P331028	Ras association (RalGDS/AF-6) domain family (N-terminal) member 8	RASSF8	-1.965	5.17E-04
A_51_P462160	family with sequence similarity 19 (chemokine (C-C motif)-like), member A5	FAM19A5	-1.964	2.52E-03
A_51_P252000	sushi domain containing 4	SUSD4	-1.962	2.40E-03
A_52_P30451	protein phosphatase 1, regulatory subunit 3C	PPP1R3C	-1.961	1.38E-03
A_52_P157673	dystrophia myotonica-protein kinase	DMPK	-1.960	3.05E-04
A_51_P131175	potassium channel, voltage gated eag related subfamily H, member 2	KCNH2	-1.960	3.92E-04
A_52_P454815	fibroblast growth factor 11	FGF11	-1.959	1.08E-04
A_51_P209921	KIAA0408	KIAA0408	-1.958	5.06E-04
A_51_P295410	nucleosome assembly protein 1-like 5	NAP1L5	-1.957	1.69E-04
A_51_P243900	neural EGFL like 2	NELL2	-1.957	1.05E-03
A_51_P374818	Src homology 2 domain containing transforming protein D	SHD	-1.956	9.62E-04
A_51_P307979	ets variant 1	ETV1	-1.955	2.99E-03
A_52_P485007	ATP-binding cassette, sub-family A (ABC1), member 2	ABCA2	-1.954	1.60E-03
A_52_P502332	Mir99a and Mirlet7c-1 host gene (non-protein coding)	Mir99ahg	-1.953	3.45E-04
A_51_P444264	reticulon 1	RTN1	-1.953	3.30E-03
A_51_P419666	ADAM metallopeptidase domain 11	ADAM11	-1.952	9.00E-04
A_51_P121635	melanoma antigen family D2	MAGED2	-1.950	1.79E-03
A_52_P642005	calmodulin binding transcription activator 1	CAMTA1	-1.949	1.77E-04
A_51_P302823	calcium and integrin binding family member 2	CIB2	-1.949	9.43E-05
A_52_P130727	leucine zipper, down-regulated in cancer 1-like	LDOC1L	-1.948	1.84E-03
A_51_P464911	methionine sulfoxide reductase B2	MSRB2	-1.948	1.49E-05
A_51_P436817	downstream of Stk11	Dos	-1.947	3.31E-03
A_52_P663303	WD repeat domain 60	WDR60	-1.947	2.12E-03
A_52_P1042732	A kinase (PRKA) anchor protein 5	AKAP5	-1.942	2.32E-03
A_52_P575178	cell adhesion associated, oncogene regulated	CDON	-1.942	1.86E-04
A_51_P383737	KN motif and ankyrin repeat domains 2	KANK2	-1.942	3.53E-03
A_52_P108607	dystrobrevin, alpha	DTNA	-1.941	2.23E-03
A_51_P273449	guanine nucleotide binding protein (G protein), alpha z polypeptide	GNAZ	-1.939	2.76E-03
A_51_P292527	prolyl 4-hydroxylase, transmembrane (endoplasmic reticulum)	P4HTM	-1.938	8.34E-04
A_51_P416974	pre-B-cell leukemia homeobox 3	PBX3	-1.938	2.44E-03
A_51_P238523	shisa family member 4	SHISA4	-1.937	3.57E-04
A_52_P558368	zinc finger, DHHC-type containing 1	ZDHHC1	-1.937	1.78E-03
A_51_P293575	chromosome 20 open reading frame 194	C20orf194	-1.936	1.50E-03
A_52_P680870	cortexin 1	CTXN1	-1.936	6.48E-04
A_51_P179697	family with sequence similarity 57, member B	FAM57B	-1.936	1.84E-04
A_51_P402575	microtubule crosslinking factor 1	MTCL1	-1.936	1.61E-03
A_51_P376560	ATP-binding cassette, sub-family G (WHITE), member 4	ABCG4	-1.935	1.17E-03
A_51_P513000	netrin G1	NTNG1	-1.935	3.23E-03
A_51_P208410	protein phosphatase 1, regulatory subunit 12C	PPP1R12C	-1.935	3.43E-04
A_51_P311137	sarcoglycan, epsilon	SGCE	-1.935	1.29E-03
A_52_P562676	sulfotransferase family 4A, member 1	SULT4A1	-1.935	3.20E-03
A_51_P158678	family with sequence similarity 181, member B	FAM181B	-1.934	3.11E-03
A_52_P632669	protocadherin alpha subfamily C, 2	PCDHAC2	-1.932	1.05E-03
A_52_P196685	ganglioside induced differentiation associated protein 1	GDAP1	-1.930	1.44E-04
A_51_P185939	G protein-coupled estrogen receptor 1	GPER1	-1.930	2.61E-03
A_51_P179664	glutathione S-transferase, theta 1	Gstt1	-1.930	4.08E-04
A_52_P319774	Kv channel interacting protein 4	KCNIP4	-1.929	2.65E-04
A_52_P201912	small integral membrane protein 1 (Vel blood group)	SMIM1	-1.928	1.88E-04
A_52_P650908	complexin 2	CPLX2	-1.926	3.47E-03
A_51_P284665	phospholipase C, beta 1 (phosphoinositide-specific)	PLCB1	-1.926	1.34E-03
A_51_P214985	zinc finger protein 521	ZNF521	-1.926	4.39E-04
A_52_P382731	retinoblastoma binding protein 4	RBBP4	-1.925	1.02E-03
A_52_P379717	predicted gene 7972	Gm7972	-1.923	1.31E-04
A_52_P341886	leucine zipper, putative tumor suppressor 1	LZTS1	-1.923	2.89E-04
A_51_P486668	UDP-glucose glycoprotein glucosyltransferase 2	UGGT2	-1.922	1.31E-03
A_52_P13109	aldehyde dehydrogenase 2 family (mitochondrial)	ALDH2	-1.921	9.06E-04
A_51_P438847	catenin (cadherin-associated protein), alpha 2	CTNNA2	-1.921	1.69E-03
A_51_P213205	family with sequence similarity 131, member A	FAM131A	-1.921	4.20E-05
A_51_P179701	H2.0-like homeobox	HLX	-1.921	1.89E-03
A_51_P289107	histamine receptor H3	HRH3	-1.921	1.66E-03
A_52_P596595	paraneoplastic Ma antigen 2	PNMA2	-1.921	1.87E-03
A_51_P323081	basic helix-loop-helix domain containing, class B, 9	BHLHB9	-1.920	9.22E-04
A_52_P601385	CD99 molecule-like 2	CD99L2	-1.920	6.71E-05
A_51_P246854	actin, alpha 1, skeletal muscle	ACTA1	-1.919	2.19E-03
A_52_P620898	adherens junctions associated protein 1	AJAP1	-1.919	2.54E-03
A_52_P556433	calbindin 2	CALB2	-1.919	2.05E-03
A_51_P375987	fidgetin	FIGN	-1.919	1.58E-03
A_52_P208453	adhesion G protein-coupled receptor B2	ADGRB2	-1.918	2.70E-03
A_51_P171288	GLI family zinc finger 3	GLI3	-1.917	1.11E-03
A_51_P369628	prostate tumor overexpressed 1	PTOV1	-1.917	2.52E-04
A_51_P269793	3-hydroxyacyl-CoA dehydratase 4	HACD4	-1.916	1.40E-03
A_51_P206203	MAS-related GPR, member F	MRGPRF	-1.916	2.33E-03
A_51_P208321	exostosin-like glycosyltransferase 3	EXTL3	-1.914	5.49E-04
A_51_P413910	H6 family homeobox 3	HMX3	-1.914	2.43E-03
A_51_P147942	insulin-like growth factor 1 (somatomedin C)	IGF1	-1.913	1.62E-03
A_51_P470935	3-hydroxybutyrate dehydrogenase, type 2	BDH2	-1.912	1.39E-03
A_52_P399990	UDP-Gal:betaGlcNAc beta 1,4- galactosyltransferase, polypeptide 2	B4GALT2	-1.911	1.23E-04
A_52_P27864	sarcoglycan, epsilon	SGCE	-1.911	2.60E-03
A_51_P366986	GLIS family zinc finger 2	GLIS2	-1.910	2.69E-04
A_51_P345549	naked cuticle homolog 2 (Drosophila)	NKD2	-1.910	5.43E-04
A_52_P209383	transforming growth factor beta 1 induced transcript 1	TGFB1I1	-1.910	7.70E-04
A_51_P517075	serpin peptidase inhibitor, clade F (alpha-2 antiplasmin, pigment epithelium derived factor), member 1	SERPINF1	-1.909	4.15E-04
A_52_P29953	family with sequence similarity 212, member B	FAM212B	-1.908	2.41E-03
A_51_P483690	N-ethylmaleimide-sensitive factor attachment protein, beta	NAPB	-1.908	9.57E-05
A_51_P224311	popeye domain containing 2	POPDC2	-1.908	7.08E-04
A_51_P114094	calsyntenin 3	CLSTN3	-1.907	1.36E-04
A_51_P391291	guanine nucleotide binding protein (G protein), gamma 3	GNG3	-1.907	2.47E-03
A_52_P44949	tropomyosin 1, alpha	Tpm1	-1.907	3.72E-03
A_51_P164539	armadillo repeat gene deleted in velocardiofacial syndrome	ARVCF	-1.905	4.42E-04
A_51_P208767	meteorin, glial cell differentiation regulator	METRN	-1.904	4.08E-06
A_51_P273170	nucleolar protein 3 (apoptosis repressor with CARD domain)	NOL3	-1.903	2.06E-05
A_51_P284686	AP2 associated kinase 1	AAK1	-1.902	9.24E-04
A_52_P501077	family with sequence similarity 171, member A2	FAM171A2	-1.902	1.17E-03
A_52_P409769	murine retrovirus integration site 1 homolog	MRVI1	-1.901	1.92E-03
A_51_P216516	disco-interacting protein 2 homolog C	DIP2C	-1.898	5.41E-05
A_51_P488519	isochorismatase domain containing 1	ISOC1	-1.898	2.58E-03
A_52_P64356	SPARC-like 1 (hevin)	SPARCL1	-1.898	2.85E-03
A_51_P237153	sparc/osteonectin, cwcv and kazal-like domains proteoglycan (testican) 3	SPOCK3	-1.898	6.96E-04
A_51_P202440	retinoic acid receptor, beta	RARB	-1.897	4.90E-04
A_51_P246844	ATP-binding cassette, sub-family A (ABC1), member 2	ABCA2	-1.895	3.55E-03
A_51_P357573	caldesmon 1	Cald1	-1.894	2.02E-03
A_51_P180974	protein kinase C, delta binding protein	PRKCDBP	-1.893	9.82E-04
A_51_P321743	solute carrier family 4 (anion exchanger), member 3	SLC4A3	-1.892	2.50E-03
A_51_P494863	vimentin-type intermediate filament associated coiled-coil protein	VMAC	-1.892	8.12E-05
A_51_P311436	calbindin 2	CALB2	-1.889	2.51E-03
A_51_P167535	fatty acid binding protein 3, muscle and heart	FABP3	-1.889	5.01E-04
A_52_P949440	transforming growth factor beta 1 induced transcript 1	TGFB1I1	-1.889	4.46E-04
A_51_P234488	tropomodulin 2 (neuronal)	TMOD2	-1.889	7.37E-04
A_51_P307721	cerebellin 1 precursor	CBLN1	-1.887	2.69E-03
A_51_P353947	interleukin 11 receptor, alpha	IL11RA	-1.886	1.88E-04
A_51_P178083	regulated endocrine-specific protein 18	RESP18	-1.885	9.08E-04
A_51_P388826	G protein-coupled receptor associated sorting protein 1	GPRASP1	-1.884	2.66E-04
A_52_P94401	reticulon 4 receptor-like 1	RTN4RL1	-1.884	3.63E-03
A_51_P221100	syntaphilin	SNPH	-1.883	4.69E-04
A_51_P144957	translocation associated membrane protein 1-like 1	TRAM1L1	-1.883	2.23E-04
A_51_P218910	maturin, neural progenitor differentiation regulator homolog (Xenopus)	Mturn	-1.880	1.01E-04
A_51_P414243	protein O-linked mannose N-acetylglucosaminyltransferase 2 (beta 1,4-)	POMGNT2	-1.880	7.02E-05
A_51_P461779	protein phosphatase 2, regulatory subunit B, gamma	PPP2R2C	-1.879	2.11E-03
A_52_P324825	tetraspanin 9	TSPAN9	-1.878	9.59E-04
A_52_P1108598	predicted gene 9796	Gm9796	-1.876	2.46E-05
A_51_P196113	microtubule associated serine/threonine kinase 1	MAST1	-1.876	1.18E-03
A_51_P353946	interleukin 11 receptor, alpha	IL11RA	-1.872	7.20E-05
A_52_P322181	adrenoceptor beta 1	ADRB1	-1.871	1.54E-03
A_51_P494037	diacylglycerol kinase, gamma 90kDa	DGKG	-1.871	5.74E-04
A_52_P547662	purinergic receptor P2Y, G-protein coupled, 1	P2RY1	-1.870	9.64E-04
A_52_P128180	solute carrier family 5 (sodium/choline cotransporter), member 7	SLC5A7	-1.870	3.72E-03
A_51_P296549	potassium channel, calcium activated intermediate/small conductance subfamily N alpha, member 1	KCNN1	-1.869	2.54E-03
A_51_P257175	keratin 76, type II	KRT76	-1.869	1.69E-05
A_52_P54609	echinoderm microtubule associated protein like 1	EML1	-1.868	3.20E-03
A_51_P458168	vascular endothelial growth factor B	VEGFB	-1.868	1.71E-03
A_52_P283041	SWI/SNF related, matrix associated, actin dependent regulator of chromatin, subfamily a, member 1	SMARCA1	-1.867	4.66E-05
A_52_P291924	neural cell adhesion molecule 1	NCAM1	-1.866	3.27E-05
A_51_P485161	complexin 2	CPLX2	-1.865	1.11E-03
A_51_P142153	filamin A interacting protein 1-like	FILIP1L	-1.865	8.05E-04
A_52_P538995	coronin, actin binding protein, 2B	CORO2B	-1.864	3.52E-03
A_51_P140742	immunoglobulin superfamily containing leucine-rich repeat	ISLR	-1.864	3.09E-04
A_52_P205255	ADAM metallopeptidase domain 11	ADAM11	-1.863	3.63E-03
A_52_P97699	RIKEN cDNA D430019H16 gene	D430019H16Rik	-1.863	3.29E-04
A_52_P482299	Rho guanine nucleotide exchange factor (GEF) 17	ARHGEF17	-1.861	2.96E-03
A_51_P462391	ganglioside induced differentiation associated protein 1	GDAP1	-1.861	3.87E-04
A_51_P460869	protein kinase, AMP-activated, gamma 2 non-catalytic subunit	PRKAG2	-1.861	3.07E-04
A_51_P230904	coatomer protein complex, subunit zeta 2	COPZ2	-1.860	3.40E-03
A_51_P520894	solute carrier family 4 (anion exchanger), member 3	SLC4A3	-1.860	3.18E-03
A_51_P469220	F-box and leucine-rich repeat protein 2	FBXL2	-1.859	1.92E-03
A_51_P497692	melanoma antigen family H1	MAGEH1	-1.859	8.12E-04
A_52_P325444	paralemmin	PALM	-1.859	1.90E-03
A_52_P191567	phospholipase C-like 1	PLCL1	-1.859	2.30E-03
A_51_P347494	syndecan 3	SDC3	-1.859	2.13E-04
A_51_P353882	zinc finger protein 580	ZNF580	-1.859	6.01E-04
A_51_P502993	ankyrin repeat domain 24	ANKRD24	-1.858	1.48E-04
A_52_P421133	branched chain keto acid dehydrogenase E1, alpha polypeptide	BCKDHA	-1.858	2.15E-04
A_52_P277641	Meis homeobox 2	MEIS2	-1.858	2.77E-04
A_52_P191412	neuronal growth regulator 1	NEGR1	-1.858	1.09E-05
A_52_P124173	zinc finger, DHHC-type containing 8	ZDHHC8	-1.857	2.26E-03
A_51_P502892	nuclear factor I/C (CCAAT-binding transcription factor)	NFIC	-1.856	6.84E-04
A_52_P539343	stabilizer of axonemal microtubules 2	SAXO2	-1.856	1.35E-03
A_51_P164998	stathmin 2	STMN2	-1.856	1.46E-04
A_51_P250017	microtubule-associated protein 9	MAP9	-1.855	3.60E-03
A_51_P488953	protocadherin alpha subfamily C, 2	PCDHAC2	-1.855	2.23E-04
A_52_P8587	CD109 molecule	CD109	-1.854	2.56E-03
A_52_P387882	fibrillarin-like 1	Fbll1	-1.854	1.22E-03
A_51_P402165	regulator of G-protein signaling 7	RGS7	-1.854	1.62E-03
A_51_P326932	prune homolog 2 (Drosophila)	PRUNE2	-1.853	1.12E-03
A_51_P262773	cadherin 2, type 1, N-cadherin (neuronal)	CDH2	-1.851	1.68E-03
A_51_P132849	calcium/calmodulin-dependent protein kinase II gamma	CAMK2G	-1.848	9.36E-04
A_52_P358505	filamin A interacting protein 1	FILIP1	-1.848	2.38E-03
A_52_P326548	formin homology 2 domain containing 3	FHOD3	-1.847	1.40E-03
A_52_P1128347	synapsin III	SYN3	-1.847	2.01E-03
A_51_P421538	solute carrier family 9, subfamily B (NHA2, cation proton antiporter 2), member 2	SLC9B2	-1.846	2.84E-03
A_51_P391764	chromobox homolog 6	CBX6	-1.845	2.56E-03
A_52_P308863	DnaJ (Hsp40) homolog, subfamily B, member 4	DNAJB4	-1.843	1.20E-03
A_51_P298266	limb and CNS expressed 1	LIX1	-1.842	2.51E-04
A_51_P139920	monoglyceride lipase	MGLL	-1.842	1.31E-03
A_51_P249930	transcription elongation factor A (SII)-like 1	TCEAL1	-1.842	4.58E-04
A_51_P410581	hepatoma-derived growth factor, related protein 3	HDGFRP3	-1.841	2.77E-04
A_52_P551011	small integral membrane protein 1 (Vel blood group)	SMIM1	-1.840	2.45E-04
A_52_P179011	chromosome 19 open reading frame 68	C19orf68	-1.839	2.39E-04
A_51_P283016	solute carrier family 1 (high affinity aspartate/glutamate transporter), member 6	SLC1A6	-1.839	1.84E-03
A_51_P110651	zinc finger protein 205	ZNF205	-1.839	5.12E-04
A_51_P333111	aldehyde oxidase 1	AOX1	-1.838	1.97E-03
A_51_P212030	ATPase, H+ transporting V0 subunit e2	ATP6V0E2	-1.837	1.15E-03
A_51_P465281	lectin, galactoside-binding, soluble, 1	LGALS1	-1.837	1.07E-03
A_52_P95057	PMS1 homolog 2, mismatch repair system component	PMS2	-1.837	1.68E-04
A_51_P151371	zinc finger protein 444	ZNF444	-1.836	2.66E-03
A_51_P218975	potassium voltage-gated channel, modifier subfamily S, member 3	KCNS3	-1.835	8.40E-04
A_52_P488666	sushi domain containing 2	SUSD2	-1.835	2.35E-03
A_52_P119301	Rho guanine nucleotide exchange factor (GEF) 17	ARHGEF17	-1.834	1.28E-03
A_51_P151897	R3H domain and coiled-coil containing 1	R3hcc1	-1.834	2.35E-04
A_52_P121978	transmembrane protein 47	TMEM47	-1.834	2.64E-04
A_51_P143951	astrotactin 1	ASTN1	-1.833	2.49E-03
A_51_P161830	glutamyl aminopeptidase (aminopeptidase A)	ENPEP	-1.833	3.01E-03
A_51_P341832	nth-like DNA glycosylase 1	NTHL1	-1.832	6.62E-04
A_51_P518823	acyl-CoA synthetase long-chain family member 6	ACSL6	-1.831	7.64E-04
A_51_P346704	SRY (sex determining region Y)-box 10	SOX10	-1.829	1.13E-03
A_52_P291736	protein kinase, cAMP-dependent, regulatory, type I, beta	PRKAR1B	-1.826	2.91E-03
A_52_P392644	zinc finger protein 641	ZNF641	-1.825	3.66E-03
A_51_P260730	synaptotagmin XI	SYT11	-1.822	1.44E-03
A_51_P306067	LIM domain containing preferred translocation partner in lipoma	LPP	-1.821	2.13E-03
A_51_P138830	MORN repeat containing 4	MORN4	-1.821	8.16E-04
A_52_P393589	CXADR-like membrane protein	CLMP	-1.820	1.86E-03
A_52_P442585	general transcription factor IIi	GTF2I	-1.820	1.76E-03
A_52_P138090	nuclear receptor subfamily 3, group C, member 1 (glucocorticoid receptor)	NR3C1	-1.820	5.49E-05
A_52_P601333	RIKEN cDNA 6230424C14 gene	6230424C14Rik	-1.819	7.53E-06
A_51_P340255	neurobeachin	NBEA	-1.813	9.80E-04
A_51_P308844	neuritin 1	NRN1	-1.813	6.17E-04
A_52_P651469	activator of yeast meiotic promoters 1	Aym1	-1.812	2.59E-03
A_52_P387056	cellular repressor of E1A-stimulated genes 2	CREG2	-1.812	3.32E-03
A_51_P368160	filamin A, alpha	FLNA	-1.812	9.15E-06
A_51_P276142	G protein-coupled receptor 37 like 1	GPR37L1	-1.812	1.44E-03
A_52_P65506	CXXC finger protein 4	CXXC4	-1.811	1.28E-03
A_51_P286748	frizzled-related protein	FRZB	-1.811	3.41E-03
A_51_P469951	SLIT-ROBO Rho GTPase activating protein 3	SRGAP3	-1.811	1.13E-03
A_52_P144368	teneurin transmembrane protein 4	TENM4	-1.811	3.26E-03
A_52_P653585	guanine nucleotide binding protein (G protein), alpha inhibiting activity polypeptide 1	GNAI1	-1.809	3.50E-05
A_52_P404535	protocadherin alpha subfamily C, 2	PCDHAC2	-1.809	2.25E-04
A_52_P201206	secernin 1	SCRN1	-1.809	3.12E-03
A_51_P164939	transmembrane protein 150A	TMEM150A	-1.808	4.62E-04
A_52_P663666	RIKEN cDNA 4933404O12 gene	4933404O12Rik	-1.807	8.80E-04
A_51_P154753	kinesin light chain 3	KLC3	-1.807	4.35E-05
A_51_P356579	matrix-remodelling associated 7	Mxra7	-1.807	2.28E-03
A_51_P338485	aldehyde dehydrogenase 6 family, member A1	ALDH6A1	-1.804	1.07E-03
A_51_P367298	septin 8	SEPT8	-1.804	2.45E-04
A_52_P81210	dystrophin	DMD	-1.802	8.79E-06
A_52_P229959	septin 6	SEPT6	-1.801	9.54E-05
A_51_P383293	chromosome 2 open reading frame 82	C2orf82	-1.800	2.02E-03
A_51_P303725	transmembrane protein 38A	TMEM38A	-1.800	9.91E-05
A_51_P136355	guanine nucleotide binding protein (G protein), gamma 11	GNG11	-1.799	1.23E-04
A_52_P579448	organic solute carrier partner 1	OSCP1	-1.799	2.57E-03
A_51_P282630	protein kinase C and casein kinase substrate in neurons 3	PACSIN3	-1.798	6.94E-04
A_51_P138450	gap junction protein, gamma 1, 45kDa	GJC1	-1.797	5.96E-04
A_52_P176634	TAF9B RNA polymerase II, TATA box binding protein (TBP)-associated factor, 31kDa	TAF9B	-1.796	2.40E-04
A_52_P115787	growth factor receptor-bound protein 10	GRB10	-1.795	2.70E-03
A_51_P183213	regulatory subunit of type II PKA R-subunit (RIIa) domain containing 1	RIIAD1	-1.793	5.37E-04
A_51_P237668	brain expressed, X-linked 1	BEX1	-1.790	4.47E-04
A_51_P453635	midkine (neurite growth-promoting factor 2)	MDK	-1.790	2.36E-03
A_52_P396917	echinoderm microtubule associated protein like 5	EML5	-1.789	3.94E-04
A_51_P374383	Rab acceptor 1 (prenylated)	RABAC1	-1.788	1.81E-05
A_51_P435922	radial spoke head 9 homolog (Chlamydomonas)	RSPH9	-1.788	5.78E-04
A_51_P114472	F-box protein 2	FBXO2	-1.786	5.24E-05
A_51_P271425	lipoma HMGIC fusion partner-like 4	LHFPL4	-1.786	3.52E-03
A_52_P660861	N-ethylmaleimide-sensitive factor attachment protein, beta	NAPB	-1.784	5.14E-04
A_51_P257675	TSPY-like 4	TSPYL4	-1.783	4.13E-04
A_51_P246543	early B-cell factor 3	EBF3	-1.782	2.04E-03
A_51_P189105	phosphatidic acid phosphatase type 2A	Ppap2a	-1.782	6.93E-04
A_51_P146802	Rho-related BTB domain containing 1	RHOBTB1	-1.782	2.20E-03
A_51_P108334	solute carrier family 25 (mitochondrial carrier; adenine nucleotide translocator), member 4	SLC25A4	-1.780	1.76E-03
A_51_P107265	ADP-ribosylation factor-like 3	ARL3	-1.779	1.35E-04
A_52_P351574	phospholipase C, beta 1 (phosphoinositide-specific)	PLCB1	-1.777	6.19E-04
A_51_P240421	protocadherin beta 14	Pcdhb14	-1.776	2.91E-03
A_52_P16312	protein tyrosine phosphatase, non-receptor type 13 (APO-1/CD95 (Fas)-associated phosphatase)	PTPN13	-1.775	3.33E-03
A_51_P275989	coiled-coil domain containing 107	CCDC107	-1.774	8.00E-06
A_52_P282838	spindlin family, member 2C	Spin2c	-1.774	1.17E-05
A_52_P609778	monoglyceride lipase	MGLL	-1.773	2.43E-03
A_52_P229278	LIM and calponin homology domains 1	LIMCH1	-1.772	1.47E-03
A_51_P337771	protocadherin beta 16	PCDHB16	-1.771	8.16E-04
A_51_P212038	ATPase, H+ transporting V0 subunit e2	ATP6V0E2	-1.770	9.23E-04
A_51_P131281	exonuclease 3'-5' domain containing 1	EXD1	-1.770	3.34E-04
A_51_P344376	G protein-coupled receptor 162	GPR162	-1.770	3.80E-04
A_51_P499905	general transcription factor IIi	GTF2I	-1.770	8.68E-04
A_51_P432420	centrosomal protein 131kDa	CEP131	-1.769	8.33E-04
A_52_P559545	cerebral endothelial cell adhesion molecule	CERCAM	-1.769	6.91E-05
A_52_P250578	TRPM8 channel-associated factor 1	TCAF1	-1.769	1.04E-04
A_51_P272147	ER membrane protein complex subunit 9	EMC9	-1.768	5.97E-06
A_52_P518076	nudix (nucleoside diphosphate linked moiety X)-type motif 17	NUDT17	-1.767	8.77E-04
A_52_P451614	tropomodulin 2 (neuronal)	TMOD2	-1.767	8.88E-04
A_51_P471819	glycerol-3-phosphate acyltransferase, mitochondrial	GPAM	-1.765	2.78E-03
A_51_P216108	ribosomal protein S6 kinase-like 1	RPS6KL1	-1.765	5.46E-04
A_51_P191782	olfactomedin-like 3	OLFML3	-1.764	2.13E-03
A_52_P1200510	zinc finger protein 449	ZNF449	-1.764	1.49E-04
A_51_P368591	transducin-like enhancer of split 6	TLE6	-1.763	6.18E-05
A_51_P495232	glutathione peroxidase 8 (putative)	GPX8	-1.762	1.45E-03
A_51_P466886	short coiled-coil protein	SCOC	-1.762	1.95E-03
A_52_P145628	somatostatin receptor 4	SSTR4	-1.762	2.23E-03
A_51_P109933	tektin 2 (testicular)	TEKT2	-1.761	6.39E-04
A_52_P53906	cyclin D2	CCND2	-1.760	9.21E-04
A_51_P323518	cell cycle exit and neuronal differentiation 1	CEND1	-1.760	1.51E-03
A_52_P374556	leucine-rich repeat LGI family, member 4	LGI4	-1.760	9.27E-04
A_52_P158431	teashirt zinc finger homeobox 2	TSHZ2	-1.760	1.48E-03
A_52_P444946	reprimo-like	RPRML	-1.756	2.22E-03
A_51_P505943	F-box protein 44	FBXO44	-1.755	3.45E-03
A_51_P479408	hyaluronoglucosaminidase 1	HYAL1	-1.755	1.55E-03
A_51_P355243	phosphoseryl-tRNA kinase	PSTK	-1.755	1.11E-03
A_52_P314129	protein kinase (cAMP-dependent, catalytic) inhibitor alpha	PKIA	-1.754	1.20E-04
A_52_P335984	spectrin repeat containing, nuclear envelope 1	SYNE1	-1.754	1.38E-03
A_51_P470432	PDZ and LIM domain 4	PDLIM4	-1.753	2.24E-03
A_51_P363818	polypyrimidine tract binding protein 2	PTBP2	-1.753	1.33E-04
A_52_P183287	zinc finger and BTB domain containing 46	ZBTB46	-1.753	9.87E-06
A_52_P534250	RNA binding motif, single stranded interacting protein 3	RBMS3	-1.752	6.19E-04
A_51_P181751	thymosin, beta 4, X chromosome	Tmsb4x (includes others)	-1.752	9.34E-07
A_51_P508341	receptor accessory protein 1	REEP1	-1.751	3.53E-03
A_51_P209930	reticulon 2	RTN2	-1.751	1.17E-03
A_51_P438841	catenin (cadherin-associated protein), alpha 2	CTNNA2	-1.749	1.72E-03
A_51_P363871	membrane-associated ring finger (C3HC4) 2, E3 ubiquitin protein ligase	MARCH2	-1.749	4.33E-04
A_51_P322043	actin binding LIM protein family, member 2	ABLIM2	-1.748	4.43E-04
A_52_P302496	fumarylacetoacetate hydrolase (fumarylacetoacetase)	FAH	-1.748	1.88E-03
A_51_P430973	progestin and adipoQ receptor family member VII	PAQR7	-1.748	2.20E-03
A_51_P377789	mitogen-activated protein kinase kinase kinase 12	MAP3K12	-1.746	5.30E-04
A_51_P386069	RAB9B, member RAS oncogene family	RAB9B	-1.746	2.92E-03
A_52_P436628	vascular endothelial growth factor B	VEGFB	-1.744	2.35E-04
A_51_P451292	phosphatase and actin regulator 3	PHACTR3	-1.743	2.22E-03
A_51_P506714	tudor and KH domain containing	TDRKH	-1.743	1.76E-04
A_51_P258766	smoothened, frizzled class receptor	SMO	-1.741	6.89E-04
A_51_P433834	adhesion molecule with Ig-like domain 1	AMIGO1	-1.740	2.08E-05
A_51_P496685	UDP-Gal:betaGlcNAc beta 1,4- galactosyltransferase, polypeptide 2	B4GALT2	-1.739	2.07E-03
A_51_P398683	reticulocalbin 3, EF-hand calcium binding domain	RCN3	-1.739	3.56E-03
A_51_P103054	ADAM metallopeptidase with thrombospondin type 1 motif, 19	ADAMTS19	-1.738	1.32E-03
A_51_P125205	aquaporin 1 (Colton blood group)	AQP1	-1.738	2.62E-03
A_52_P489232	junctophilin 1	JPH1	-1.738	2.00E-03
A_51_P498640	pyridoxal (pyridoxine, vitamin B6) kinase	PDXK	-1.738	3.03E-04
A_51_P381218	GULP, engulfment adaptor PTB domain containing 1	GULP1	-1.737	3.52E-04
A_52_P504268	beta-1,3-N-acetylgalactosaminyltransferase 1 (globoside blood group)	B3GALNT1	-1.736	1.27E-03
A_51_P122425	cardiotrophin 1	CTF1	-1.735	5.42E-04
A_51_P193011	kinesin light chain 1	KLC1	-1.733	3.20E-03
A_51_P445487	maturin, neural progenitor differentiation regulator homolog (Xenopus)	Mturn	-1.733	2.41E-04
A_52_P602771	SRSF protein kinase 2	SRPK2	-1.733	5.69E-04
A_51_P413302	thyroid peroxidase	TPO	-1.733	5.35E-05
A_51_P464981	microtubule-associated protein 1 light chain 3 alpha	MAP1LC3A	-1.732	3.00E-03
A_52_P350664	phosphorylase, glycogen; brain	PYGB	-1.732	8.71E-04
A_51_P175303	transducin-like enhancer of split 2	TLE2	-1.732	1.58E-03
A_52_P63106	nuclear receptor subfamily 3, group C, member 1 (glucocorticoid receptor)	NR3C1	-1.730	4.04E-04
A_51_P497451	RNA binding motif, single stranded interacting protein 3	RBMS3	-1.730	1.14E-03
A_51_P110931	Znrd1 antisense	Znrd1as	-1.730	2.67E-03
A_51_P387769	C-type lectin domain family 2, member L	CLEC2L	-1.729	1.55E-03
A_51_P254262	neurexophilin 3	NXPH3	-1.729	3.60E-03
A_52_P314421	F-box protein 30	FBXO30	-1.728	1.78E-03
A_51_P298843	pterin-4 alpha-carbinolamine dehydratase/dimerization cofactor of hepatocyte nuclear factor 1 alpha (TCF1) 2	PCBD2	-1.728	6.18E-05
A_52_P211197	maturin, neural progenitor differentiation regulator homolog (Xenopus)	Mturn	-1.727	2.96E-04
A_51_P158018	BEN domain containing 5	BEND5	-1.726	1.61E-03
A_52_P539632	plexin A3	PLXNA3	-1.726	3.02E-03
A_51_P161248	secretogranin III	SCG3	-1.726	1.40E-03
A_52_P233664	zinc finger homeobox 3	ZFHX3	-1.725	1.19E-03
A_52_P30006	ADAM metallopeptidase with thrombospondin type 1 motif, 19	ADAMTS19	-1.724	3.81E-04
A_51_P291713	neurocalcin delta	NCALD	-1.722	1.46E-03
A_51_P391466	profilin 2	PFN2	-1.722	3.10E-03
A_52_P164286	dynamin 3	DNM3	-1.721	3.22E-03
A_51_P231979	annexin A6	ANXA6	-1.719	4.33E-04
A_52_P601950	spectrin repeat containing, nuclear envelope 2	SYNE2	-1.719	3.02E-03
A_52_P176409	carbohydrate (chondroitin 4) sulfotransferase 12	CHST12	-1.718	1.98E-03
A_51_P279552	caveolin 2	CAV2	-1.713	2.10E-04
A_52_P639997	5'-nucleotidase, cytosolic IIIB	NT5C3B	-1.713	5.24E-04
A_52_P223618	reticulocalbin 3, EF-hand calcium binding domain	RCN3	-1.713	3.36E-03
A_52_P319265	septin 6	SEPT6	-1.710	3.37E-05
A_51_P343613	EH-domain containing 2	EHD2	-1.709	2.04E-03
A_51_P446886	chromosome 1 open reading frame 216	C1orf216	-1.708	5.68E-04
A_51_P488554	chromosome 5 open reading frame 45	C5orf45	-1.708	3.03E-03
A_52_P279579	neuronal tyrosine-phosphorylated phosphoinositide-3-kinase adaptor 1	NYAP1	-1.708	2.80E-03
A_51_P210457	expressed sequence R74862	R74862	-1.708	2.58E-03
A_51_P309677	TBC1 domain family, member 19	TBC1D19	-1.708	2.31E-04
A_51_P496001	armadillo repeat containing, X-linked 1	ARMCX1	-1.707	1.66E-03
A_52_P152696	zinc finger protein 882	Zfp882	-1.707	3.15E-03
A_51_P493522	Kazal-type serine peptidase inhibitor domain 1	KAZALD1	-1.706	2.11E-03
A_51_P262670	RNA binding motif protein 38	RBM38	-1.706	2.01E-04
A_52_P5982	ClpB homolog, mitochondrial AAA ATPase chaperonin	CLPB	-1.703	1.77E-03
A_51_P221460	ORMDL sphingolipid biosynthesis regulator 3	ORMDL3	-1.702	1.20E-03
A_51_P230892	SPEG complex locus	SPEG	-1.701	3.16E-03
A_52_P325527	EGF-like repeats and discoidin I-like domains 3	EDIL3	-1.700	1.33E-03
A_52_P561416	KIAA1456	KIAA1456	-1.700	1.29E-03
A_51_P364099	TSR2, 20S rRNA accumulation, homolog (S. cerevisiae)	TSR2	-1.700	1.96E-03
A_52_P663585	septin 10	SEPT10	-1.698	7.34E-05
A_51_P487668	H2A histone family, member Y3	H2afy3	-1.697	1.19E-03
A_51_P165870	nucleoredoxin	NXN	-1.697	2.32E-03
A_51_P191354	acyl-CoA thioesterase 6	Acot6	-1.696	3.15E-03
A_51_P425962	KH domain containing, RNA binding, signal transduction associated 3	KHDRBS3	-1.696	5.31E-05
A_51_P358171	solute carrier family 2 (facilitated glucose transporter), member 8	SLC2A8	-1.694	3.71E-03
A_51_P108131	zinc finger and BTB domain containing 4	ZBTB4	-1.694	1.21E-03
A_52_P198019	fuzzy planar cell polarity protein	FUZ	-1.692	8.12E-06
A_52_P96587	short coiled-coil protein	SCOC	-1.692	3.11E-03
A_52_P528505	solute carrier family 48 (heme transporter), member 1	SLC48A1	-1.692	1.19E-04
A_51_P350332	RNA binding protein with multiple splicing	RBPMS	-1.691	1.25E-03
A_51_P157255	syndecan 2	SDC2	-1.690	1.02E-04
A_52_P542645	integrin, alpha 9	ITGA9	-1.689	1.47E-03
A_52_P561690	KIAA1614	KIAA1614	-1.689	7.39E-04
A_51_P320386	praja ring finger 2, E3 ubiquitin protein ligase	PJA2	-1.689	3.15E-04
A_51_P232748	plexin B3	PLXNB3	-1.687	2.25E-03
A_52_P589754	cell adhesion molecule 1	CADM1	-1.686	1.43E-03
A_51_P180629	CDC42 effector protein (Rho GTPase binding) 1	CDC42EP1	-1.686	9.13E-04
A_52_P655285	zinc finger protein 462	ZNF462	-1.685	8.67E-04
A_51_P199608	tubulin tyrosine ligase-like family member 1	TTLL1	-1.684	6.63E-04
A_52_P126266	protein kinase, AMP-activated, beta 2 non-catalytic subunit	PRKAB2	-1.683	3.65E-03
A_52_P577388	ependymin related 1	EPDR1	-1.682	3.57E-03
A_52_P120680	nuclear factor I/A	NFIA	-1.680	1.46E-03
A_52_P73703	DnaJ (Hsp40) homolog, subfamily C, member 27	DNAJC27	-1.679	5.08E-04
A_51_P367837	guanine nucleotide binding protein (G protein), alpha inhibiting activity polypeptide 1	GNAI1	-1.679	3.53E-03
A_52_P438188	intersectin 1 (SH3 domain protein)	ITSN1	-1.678	2.64E-04
A_52_P908943	proline-rich extensin-like protein EPR1	LOC105242413	-1.678	2.35E-03
A_51_P472241	B9 protein domain 1	B9D1	-1.677	1.25E-04
A_52_P329164	RIKEN cDNA D130020L05 gene	D130020L05Rik	-1.677	5.94E-04
A_52_P920129	guanine nucleotide binding protein (G protein), alpha inhibiting activity polypeptide 1	GNAI1	-1.677	8.72E-05
A_51_P269663	inositol 1,4,5-trisphosphate receptor, type 1	ITPR1	-1.677	3.32E-03
A_52_P670263	tissue factor pathway inhibitor (lipoprotein-associated coagulation inhibitor)	TFPI	-1.677	3.79E-04
A_51_P463552	WD repeat domain 78	WDR78	-1.677	3.27E-04
A_51_P269634	ZFP14 zinc finger protein	ZFP14	-1.677	1.52E-03
A_51_P415607	FK506 binding protein 7	FKBP7	-1.676	3.40E-03
A_52_P568028	neurochondrin	NCDN	-1.676	1.62E-03
A_51_P506093	CAP-GLY domain containing linker protein 3	CLIP3	-1.675	7.13E-05
A_52_P644210	cullin 9	CUL9	-1.675	3.34E-03
A_52_P36190	F-box protein 2	FBXO2	-1.674	5.23E-05
A_51_P269078	hyaluronan binding protein 4	HABP4	-1.674	3.24E-03
A_51_P392861	mediator complex subunit 25	MED25	-1.673	5.11E-04
A_51_P422429	Meis homeobox 2	MEIS2	-1.673	2.61E-03
A_52_P539310	stress-associated endoplasmic reticulum protein family member 2	SERP2	-1.673	2.25E-04
A_51_P302149	cofilin 2 (muscle)	CFL2	-1.672	2.74E-04
A_51_P332075	fermitin family member 2	FERMT2	-1.672	1.96E-03
A_51_P401504	collagen, type IX, alpha 2	COL9A2	-1.671	1.06E-03
A_52_P50623	IL2-inducible T-cell kinase	ITK	-1.670	8.01E-04
A_52_P94845	nicolin 1	NICN1	-1.670	9.72E-04
A_52_P476602	Abelson helper integration site 1	AHI1	-1.669	1.17E-03
A_51_P465758	predicted gene 16499	Gm16499	-1.669	5.65E-06
A_51_P478061	cell adhesion molecule 1	CADM1	-1.668	2.42E-03
A_52_P274591	solute carrier family 25 (mitochondrial carnitine/acylcarnitine carrier), member 29	SLC25A29	-1.667	9.28E-04
A_51_P217386	leucine-rich repeat LGI family, member 4	LGI4	-1.666	3.14E-03
A_52_P122696	ADP-ribosylation factor-like 2	ARL2	-1.665	4.52E-04
A_51_P146576	ADP-ribosylation factor-like 6	ARL6	-1.665	2.42E-03
A_52_P57013	nucleoredoxin	NXN	-1.664	1.90E-03
A_52_P459288	chromosome 20 open reading frame 194	C20orf194	-1.663	2.81E-03
A_51_P199968	FERM domain containing 6	FRMD6	-1.663	4.29E-04
A_52_P420712	praja ring finger 2, E3 ubiquitin protein ligase	PJA2	-1.663	4.84E-05
A_52_P408728	proteolipid protein 1	PLP1	-1.663	2.25E-04
A_52_P503071	aldehyde dehydrogenase 7 family, member A1	ALDH7A1	-1.661	5.03E-04
A_51_P413177	zinc finger, DHHC-type containing 8	ZDHHC8	-1.660	1.35E-03
A_51_P279154	brain expressed gene 1	Bex1	-1.659	1.53E-03
A_51_P458873	VAMP (vesicle-associated membrane protein)-associated protein B and C	VAPB	-1.659	7.86E-04
A_52_P224348	potassium channel tetramerisation domain containing 12b	Kctd12b	-1.658	1.67E-03
A_51_P208697	tubulin tyrosine ligase	TTL	-1.657	7.85E-05
A_52_P515282	chromosome 11 open reading frame 49	C11orf49	-1.655	1.44E-03
A_52_P137678	ankyrin 2, brain	Ank2	-1.654	1.38E-03
A_51_P145631	small VCP/p97-interacting protein	SVIP	-1.654	6.79E-05
A_52_P237899	chromosome 20 open reading frame 194	C20orf194	-1.652	2.42E-03
A_52_P17788	tripartite motif containing 13	TRIM13	-1.652	8.53E-04
A_51_P466148	branched chain keto acid dehydrogenase E1, alpha polypeptide	BCKDHA	-1.651	3.27E-03
A_52_P427818	zinc finger and SCAN domain containing 18	ZSCAN18	-1.650	3.25E-03
A_52_P59335	ankyrin repeat and EF-hand domain containing 1	ANKEF1	-1.648	3.20E-03
A_51_P363556	abl-interactor 2	ABI2	-1.647	1.31E-03
A_51_P193490	F-box protein 21	FBXO21	-1.647	1.09E-03
A_51_P397468	RUN domain containing 3A	RUNDC3A	-1.647	1.10E-03
A_51_P250860	killer cell immunoglobulin-like receptor, three domains, long cytoplasmic tail, 3	KIR3DL3	-1.646	1.79E-03
A_52_P315345	large tumor suppressor kinase 2	LATS2	-1.646	3.61E-03
A_52_P305748	transmembrane protein 9	TMEM9	-1.646	3.09E-06
A_51_P182572	phosphatase and actin regulator 1	PHACTR1	-1.645	3.85E-04
A_52_P382754	neural cell adhesion molecule 1	NCAM1	-1.644	6.23E-04
A_52_P324754	nuclear protein, transcriptional regulator, 1-like	NUPR1L	-1.644	2.00E-04
A_51_P194377	poly(rC) binding protein 4	PCBP4	-1.644	8.98E-05
A_51_P106259	calcium/calmodulin-dependent protein kinase I	CAMK1	-1.643	3.70E-03
A_52_P448357	TSPY-like 4	TSPYL4	-1.643	3.66E-04
A_52_P664404	zinc finger protein 286A	ZNF286A	-1.643	3.71E-04
A_51_P402393	kelch-like family member 8	KLHL8	-1.641	1.86E-03
A_52_P33192	palladin, cytoskeletal associated protein	PALLD	-1.640	3.15E-04
A_51_P350996	zinc finger protein 358	ZNF358	-1.640	2.13E-03
A_52_P583858	zinc finger protein 442	ZNF442	-1.639	1.75E-03
A_51_P310447	family with sequence similarity 65, member A	FAM65A	-1.638	1.59E-03
A_52_P90747	protein tyrosine phosphatase, receptor type, S	PTPRS	-1.638	1.57E-03
A_52_P520429	predicted gene 14288	Gm14288 (includes others)	-1.637	4.75E-05
A_51_P251736	receptor accessory protein 5	REEP5	-1.637	3.67E-04
A_52_P235442	CBP80/20-dependent translation initiation factor	CTIF	-1.636	1.01E-04
A_51_P126987	neudesin neurotrophic factor	NENF	-1.636	5.12E-05
A_52_P664405	zinc finger protein 286A	ZNF286A	-1.636	5.17E-04
A_52_P559557	cDNA sequence BC026585	BC026585	-1.635	3.81E-04
A_51_P314397	cysteine rich protein 2	Crip2	-1.634	2.74E-03
A_52_P86693	interferon, alpha-inducible protein 27	Ifi27	-1.634	8.94E-04
A_51_P245631	raftlin family member 2	RFTN2	-1.632	1.46E-03
A_51_P173343	D-tyrosyl-tRNA deacylase 2 (putative)	DTD2	-1.631	3.48E-03
A_51_P247421	family with sequence similarity 217, member A	FAM217A	-1.631	2.78E-03
A_51_P108645	intersectin 1 (SH3 domain protein)	ITSN1	-1.631	1.37E-03
A_51_P484254	propionyl CoA carboxylase, alpha polypeptide	PCCA	-1.631	2.31E-04
A_52_P282741	syndecan 3	SDC3	-1.631	2.06E-03
A_51_P136699	tetratricopeptide repeat domain 7B	TTC7B	-1.630	1.75E-03
A_51_P208537	protease, serine, 36	PRSS36	-1.629	4.13E-05
A_51_P422893	transmembrane protein 14A	TMEM14A	-1.629	2.24E-04
A_51_P373226	ADP-ribosylation factor-like 2	ARL2	-1.628	6.29E-04
A_51_P204801	cornichon family AMPA receptor auxiliary protein 2	CNIH2	-1.628	3.54E-03
A_52_P548121	tubulin tyrosine ligase-like family member 1	TTLL1	-1.627	1.85E-03
A_51_P421680	zinc finger protein 383	ZNF383	-1.626	1.76E-03
A_52_P574945	RIKEN cDNA 1500026H17 gene	1500026H17Rik	-1.625	3.82E-05
A_51_P311648	FERM domain containing 5	FRMD5	-1.625	2.82E-03
A_51_P327016	phosphodiesterase 1A, calmodulin-dependent	PDE1A	-1.624	1.43E-03
A_52_P402907	bobby sox homolog (Drosophila)	BBX	-1.623	1.33E-04
A_52_P52156	isochorismatase domain containing 2	ISOC2	-1.623	3.72E-04
A_51_P285779	aspartate beta-hydroxylase domain containing 2	ASPHD2	-1.621	2.27E-04
A_52_P46102	phosphodiesterase 1A, calmodulin-dependent	PDE1A	-1.621	2.08E-03
A_52_P197746	tripartite motif containing 9	TRIM9	-1.621	2.16E-03
A_52_P439407	sema domain, immunoglobulin domain (Ig), short basic domain, secreted, (semaphorin) 3E	SEMA3E	-1.620	3.45E-05
A_51_P314388	centlein, centrosomal protein	CNTLN	-1.619	8.06E-05
A_52_P46437	leucine rich repeat containing 49	LRRC49	-1.619	3.03E-03
A_52_P309177	zinc fingers and homeoboxes 1	ZHX1	-1.619	1.24E-03
A_52_P635182	related RAS viral (r-ras) oncogene homolog	RRAS	-1.618	7.16E-04
A_51_P433228	cyclin D2	CCND2	-1.617	1.67E-03
A_51_P506204	cadherin 11, type 2, OB-cadherin (osteoblast)	CDH11	-1.616	1.58E-03
A_51_P237002	protein phosphatase 1, regulatory subunit 12A	PPP1R12A	-1.616	3.78E-04
A_52_P559126	ADP-ribosylation factor-like 6	ARL6	-1.613	2.32E-03
A_51_P437144	dynein, light chain, LC8-type 2	DYNLL2	-1.613	3.59E-04
A_52_P339154	transmembrane protein 14A	TMEM14A	-1.613	3.53E-04
A_51_P428754	glutamate receptor, ionotropic, kainate 5	GRIK5	-1.612	2.95E-04
A_51_P476538	InaF motif containing 2	Inafm2	-1.609	1.27E-03
A_51_P430071	histone cluster 1, H2bj	HIST1H2BJ	-1.608	1.72E-04
A_52_P673722	neurocalcin delta	NCALD	-1.608	2.99E-04
A_51_P286946	phospholysine phosphohistidine inorganic pyrophosphate phosphatase	LHPP	-1.607	3.47E-03
A_52_P32369	high mobility group nucleosomal binding domain 3	Hmgn3	-1.606	6.06E-04
A_52_P335064	musculoskeletal, embryonic nuclear protein 1	MUSTN1	-1.606	3.04E-03
A_52_P651498	F-box protein 44	FBXO44	-1.605	2.27E-03
A_52_P561746	Rho GTPase activating protein 6	ARHGAP6	-1.604	1.09E-03
A_51_P263004	B-cell CLL/lymphoma 11A (zinc finger protein)	BCL11A	-1.604	3.69E-05
A_51_P268529	cysteine sulfinic acid decarboxylase	CSAD	-1.604	4.53E-04
A_52_P103101	extracellular matrix protein 2, female organ and adipocyte specific	ECM2	-1.604	2.04E-03
A_51_P485810	phosphorylase, glycogen; brain	PYGB	-1.604	6.84E-04
A_51_P519369	ATP/GTP binding protein 1	AGTPBP1	-1.599	3.09E-04
A_52_P526396	atlastin GTPase 1	ATL1	-1.599	6.50E-04
A_52_P63044	lymphocyte-specific protein 1	LSP1	-1.599	3.32E-03
A_51_P329879	methyltransferase like 10	METTL10	-1.599	2.90E-03
A_51_P285027	cadherin, EGF LAG seven-pass G-type receptor 2	CELSR2	-1.598	3.16E-03
A_52_P908952	predicted gene, 29790	Gm29790	-1.598	1.61E-03
A_52_P327176	PDZ domain containing ring finger 3	PDZRN3	-1.598	2.42E-03
A_51_P374707	tetraspanin 12	TSPAN12	-1.598	1.71E-03
A_51_P160544	EGF containing fibulin-like extracellular matrix protein 2	EFEMP2	-1.596	3.41E-04
A_51_P362104	ectonucleotide pyrophosphatase/phosphodiesterase 5 (putative)	ENPP5	-1.596	3.32E-03
A_51_P501656	KDEL (Lys-Asp-Glu-Leu) containing 2	KDELC2	-1.596	1.92E-03
A_52_P618693	chemokine (C-C motif) ligand 27A	Ccl27a	-1.594	2.89E-03
A_51_P338664	histone cluster 1, H2bd	HIST1H2BD	-1.594	7.76E-04
A_51_P410900	fucosyltransferase 10 (alpha (1,3) fucosyltransferase)	FUT10	-1.593	3.34E-03
A_51_P166244	oxysterol binding protein-like 1A	OSBPL1A	-1.593	1.03E-03
A_52_P319199	angiopoietin-like 6	ANGPTL6	-1.590	3.67E-04
A_52_P460119	chromosome 17 open reading frame 75	C17orf75	-1.589	1.04E-03
A_52_P270899	LanC lantibiotic synthetase component C-like 1 (bacterial)	LANCL1	-1.589	1.77E-04
A_51_P167452	synaptosomal-associated protein, 47kDa	SNAP47	-1.589	1.11E-04
A_51_P456266	TYRO3 protein tyrosine kinase	TYRO3	-1.589	2.44E-04
A_51_P174645	argininosuccinate lyase	ASL	-1.588	1.39E-03
A_51_P420726	metallo-beta-lactamase domain containing 2	MBLAC2	-1.588	1.95E-04
A_51_P394014	quinolinate phosphoribosyltransferase	QPRT	-1.588	3.13E-03
A_52_P301591	mitogen-activated protein kinase kinase kinase 10	MAP3K10	-1.587	1.53E-03
A_52_P636742	ring finger protein 122	RNF122	-1.587	1.59E-03
A_52_P605546	serologically defined colon cancer antigen 3	SDCCAG3	-1.587	1.89E-03
A_51_P213030	MACRO domain containing 1	MACROD1	-1.586	3.29E-04
A_52_P498355	LYR motif containing 4	LYRM4	-1.583	1.39E-04
A_51_P504065	sperm autoantigenic protein 17	SPA17	-1.583	2.24E-04
A_52_P448045	tetraspanin 18	TSPAN18	-1.582	1.38E-04
A_52_P188593	coiled-coil domain containing 149	CCDC149	-1.580	5.89E-04
A_51_P507023	5'-nucleotidase domain containing 3	NT5DC3	-1.580	1.76E-03
A_51_P148573	intraflagellar transport 81	IFT81	-1.579	7.68E-04
A_52_P391066	protein phosphatase 1, regulatory subunit 12C	PPP1R12C	-1.579	2.03E-04
A_52_P136966	intraflagellar transport 74	IFT74	-1.578	3.00E-03
A_51_P453818	leucine zipper, putative tumor suppressor 1	LZTS1	-1.575	1.35E-03
A_52_P332549	CUE domain containing 2	CUEDC2	-1.573	4.37E-04
A_52_P194289	IQ motif and Sec7 domain 1	IQSEC1	-1.573	1.04E-04
A_51_P221223	secretogranin V	SCG5	-1.572	9.00E-04
A_51_P451301	family with sequence similarity 168, member A	FAM168A	-1.569	3.21E-03
A_51_P264781	protein kinase, AMP-activated, beta 2 non-catalytic subunit	PRKAB2	-1.569	1.94E-03
A_51_P413965	protein kinase D3	PRKD3	-1.569	1.42E-03
A_51_P510916	predicted gene 14288	Gm14288 (includes others)	-1.567	1.56E-04
A_51_P515002	RALY heterogeneous nuclear ribonucleoprotein	RALY	-1.567	3.49E-03
A_51_P259876	dedicator of cytokinesis 9	DOCK9	-1.565	2.47E-03
A_51_P394269	spastic paraplegia 20, spartin (Troyer syndrome) homolog (human)	Spg20	-1.564	6.68E-04
A_51_P129895	catechol-O-methyltransferase	COMT	-1.563	2.26E-04
A_51_P309661	neuron navigator 1	NAV1	-1.562	2.36E-03
A_51_P352324	solute carrier family 16, member 2 (thyroid hormone transporter)	SLC16A2	-1.562	1.60E-03
A_51_P359237	transmembrane protein 9	TMEM9	-1.562	1.79E-04
A_51_P303620	deafness, autosomal recessive 31	DFNB31	-1.561	2.71E-05
A_52_P581056	TYRO3 protein tyrosine kinase	TYRO3	-1.561	2.36E-03
A_51_P325776	cysteine sulfinic acid decarboxylase	CSAD	-1.560	8.85E-04
A_52_P313291	diacylglycerol kinase, beta 90kDa	DGKB	-1.560	2.80E-03
A_51_P497993	G protein-coupled receptor 155	GPR155	-1.560	5.59E-04
A_52_P14810	chromodomain helicase DNA binding protein 3	CHD3	-1.557	2.06E-03
A_51_P498152	spermidine/spermine N1-acetyltransferase family member 2	SAT2	-1.557	1.14E-03
A_51_P438293	SWI/SNF related, matrix associated, actin dependent regulator of chromatin, subfamily a-like 1	SMARCAL1	-1.556	2.93E-04
A_52_P588917	RIKEN cDNA 2210015D19 gene	2210015D19Rik	-1.555	8.45E-06
A_52_P272227	pleckstrin homology domain containing, family H (with MyTH4 domain) member 2	PLEKHH2	-1.555	3.70E-03
A_51_P163252	schwannomin interacting protein 1	SCHIP1	-1.555	2.84E-03
A_51_P117236	zinc finger protein 354A	ZNF354A	-1.553	6.32E-04
A_51_P138185	regulator of chromosome condensation (RCC1) and BTB (POZ) domain containing protein 2	RCBTB2	-1.552	2.89E-03
A_52_P190973	vinculin	VCL	-1.552	1.27E-03
A_52_P438682	WD repeat domain 33	WDR33	-1.552	1.20E-03
A_52_P359502	pyridoxal (pyridoxine, vitamin B6) kinase	PDXK	-1.551	1.44E-03
A_52_P669996	protein kinase D3	PRKD3	-1.551	3.26E-04
A_52_P615952	QKI, KH domain containing, RNA binding	QKI	-1.551	2.23E-03
A_51_P176054	inositol polyphosphate-5-phosphatase F	INPP5F	-1.549	1.43E-03
A_52_P559957	MACRO domain containing 1	MACROD1	-1.549	5.92E-04
A_51_P184331	sodium channel, voltage gated, type III beta subunit	SCN3B	-1.547	1.72E-03
A_52_P526565	phosphodiesterase 1A, calmodulin-dependent	PDE1A	-1.546	1.08E-03
A_51_P459320	G kinase anchoring protein 1	GKAP1	-1.544	3.12E-03
A_51_P122035	non imprinted in Prader-Willi/Angelman syndrome 1	NIPA1	-1.544	3.64E-05
A_51_P147034	islet cell autoantigen 1,69kDa-like	ICA1L	-1.543	1.92E-03
A_52_P451775	OTU deubiquitinase, ubiquitin aldehyde binding 2	OTUB2	-1.543	9.27E-04
A_51_P413111	protein phosphatase, Mg2+/Mn2+ dependent, 1L	PPM1L	-1.543	2.38E-03
A_51_P122085	ubiquitin specific peptidase 20	USP20	-1.543	3.03E-04
A_51_P310821	homeobox A5	HOXA5	-1.542	3.51E-03
A_51_P443475	BRCA2 and CDKN1A interacting protein	BCCIP	-1.541	5.66E-04
A_52_P297398	bicaudal D homolog 2 (Drosophila)	BICD2	-1.541	1.39E-03
A_52_P17146	bone morphogenetic protein receptor, type IA	BMPR1A	-1.541	3.30E-07
A_52_P286421	synaptosomal-associated protein, 25kDa	SNAP25	-1.541	3.70E-03
A_51_P320114	chromosome 12 open reading frame 57	C12orf57	-1.540	4.72E-05
A_52_P294253	ZFP41 zinc finger protein	ZFP41	-1.540	2.49E-03
A_51_P185332	RIKEN cDNA 1700020I14 gene	1700020I14Rik	-1.539	2.08E-03
A_51_P425768	chromosome 8 open reading frame 37	C8orf37	-1.539	7.60E-04
A_52_P70027	COX16 cytochrome c oxidase assembly homolog	COX16	-1.539	1.16E-03
A_51_P468464	glycerophosphodiester phosphodiesterase domain containing 5	GDPD5	-1.539	1.67E-03
A_51_P395555	vitamin K epoxide reductase complex, subunit 1	VKORC1	-1.539	4.46E-06
A_51_P498691	APAF1 interacting protein	APIP	-1.537	3.36E-04
A_51_P513720	cyclin-dependent kinase inhibitor 2C (p18, inhibits CDK4)	CDKN2C	-1.536	2.06E-03
A_51_P146760	protocadherin beta 14	PCDHB14	-1.534	2.29E-03
A_51_P138895	coiled-coil domain containing 102A	CCDC102A	-1.533	3.47E-03
A_52_P161707	cullin-associated and neddylation-dissociated 1	CAND1	-1.529	6.44E-04
A_51_P404755	armadillo repeat containing, X-linked 3	ARMCX3	-1.526	1.20E-03
A_51_P513719	cyclin-dependent kinase inhibitor 2C (p18, inhibits CDK4)	CDKN2C	-1.525	5.83E-04
A_51_P456136	Bardet-Biedl syndrome 5	BBS5	-1.524	7.37E-04
A_52_P427134	GTP binding protein 3 (mitochondrial)	GTPBP3	-1.524	1.54E-03
A_51_P212515	protein phosphatase, Mg2+/Mn2+ dependent, 1L	PPM1L	-1.524	1.76E-03
A_52_P536015	protein arginine methyltransferase 7	PRMT7	-1.523	2.56E-03
A_51_P425824	family with sequence similarity 132, member A	FAM132A	-1.522	2.86E-04
A_51_P358354	junctional adhesion molecule 3	JAM3	-1.522	1.42E-03
A_52_P307142	RIKEN cDNA 2210408F21 gene	2210408F21Rik	-1.521	3.69E-04
A_52_P69040	ATP synthase mitochondrial F1 complex assembly factor 1	ATPAF1	-1.520	1.14E-04
A_52_P2670	RNA component of mitochondrial RNA processing endoribonuclease	RMRP	-1.520	3.37E-03
A_51_P431316	ubiquitin-conjugating enzyme E2W (putative)	UBE2W	-1.520	1.35E-04
A_51_P510914	zinc finger protein 442	ZNF442	-1.520	4.98E-04
A_52_P231079	synaptosomal-associated protein, 47kDa	SNAP47	-1.519	1.59E-04
A_51_P406334	DNL-type zinc finger	DNLZ	-1.518	1.35E-05
A_52_P519943	fatty acid desaturase 6	FADS6	-1.518	1.27E-03
A_51_P334444	amylo-alpha-1, 6-glucosidase, 4-alpha-glucanotransferase	AGL	-1.517	3.93E-05
A_52_P99502	secernin 3	SCRN3	-1.517	1.62E-03
A_51_P249009	deltex 3, E3 ubiquitin ligase	DTX3	-1.516	1.03E-03
A_51_P257065	PRP40 homolog, pre-mRNA processing factor B	PRPF40B	-1.515	1.27E-03
A_51_P342567	A kinase (PRKA) anchor protein 12	AKAP12	-1.514	2.78E-03
A_52_P668393	cysteine/histidine-rich 1	CYHR1	-1.514	1.29E-03
A_52_P409055	DDB1 and CUL4 associated factor 8	DCAF8	-1.514	3.45E-03
A_51_P371190	pituitary tumor-transforming 1	PTTG1	-1.514	3.17E-04
A_52_P188589	coiled-coil domain containing 149	CCDC149	-1.513	7.45E-04
A_52_P611114	RIKEN cDNA 4931440F15 gene	4931440F15Rik	-1.511	2.26E-03
A_52_P259214	cell division cycle 42	Cdc42	-1.511	2.42E-04
A_51_P314521	small integral membrane protein 11	Smim11	-1.511	7.54E-04
A_52_P555262	asparaginase like 1	ASRGL1	-1.510	1.22E-04
A_52_P162306	DDB1 and CUL4 associated factor 5	DCAF5	-1.510	1.18E-03
A_52_P307961	ATP-binding cassette, sub-family A (ABC1), member 5	ABCA5	-1.509	4.79E-04
A_51_P442284	DnaJ (Hsp40) homolog, subfamily C, member 12	DNAJC12	-1.509	4.93E-04
A_52_P476904	chromodomain helicase DNA binding protein 6	CHD6	-1.508	3.12E-03
A_52_P37932	fukutin	FKTN	-1.508	2.54E-03
A_51_P483438	sema domain, immunoglobulin domain (Ig), short basic domain, secreted, (semaphorin) 3E	SEMA3E	-1.508	2.38E-03
A_51_P305320	beta-1,4-glucuronyltransferase 1	B4GAT1	-1.505	3.17E-03
A_51_P437240	epithelial membrane protein 2	EMP2	-1.505	1.48E-03
A_51_P418375	junctional adhesion molecule 2	JAM2	-1.503	1.07E-03
A_52_P6505	solute carrier family 39 (zinc transporter), member 13	SLC39A13	-1.502	1.25E-03
A_51_P267494	CDC42 effector protein (Rho GTPase binding) 3	CDC42EP3	-1.501	7.14E-04
A_52_P120140	DAN domain family member 5, BMP antagonist	DAND5	-1.501	3.57E-04
A_52_P102783	dynein, cytoplasmic 2, heavy chain 1	DYNC2H1	-1.501	2.41E-04
A_52_P417859	GID complex subunit 4 homolog	GID4	-1.500	1.84E-03
A_51_P138651	integrin-linked kinase	ILK	-1.500	6.36E-06
A_51_P305936	neural precursor cell expressed, developmentally down-regulated 4-like, E3 ubiquitin protein ligase	NEDD4L	-1.500	2.58E-03
A_52_P485000	palladin, cytoskeletal associated protein	PALLD	-1.500	4.18E-05
A_52_P226788	rogdi homolog	ROGDI	-1.500	2.61E-03
A_51_P243168	transmembrane protein 237	TMEM237	-1.500	2.97E-03
A_51_P268953	transmembrane protein 64	TMEM64	-1.500	2.84E-03
A_51_P423143	chromosome 8 open reading frame 82	C8orf82	-1.498	5.56E-05
A_52_P303077	rogdi homolog	ROGDI	-1.498	3.03E-04
A_51_P460048	cannabinoid receptor interacting protein 1	CNRIP1	-1.496	2.54E-03
A_51_P392214	pecanex-like 4 (Drosophila)	PCNXL4	-1.496	2.02E-03
A_52_P215539	chromosome 8 open reading frame 82	C8orf82	-1.495	6.92E-04
A_51_P116088	RNA exonuclease 2	REXO2	-1.495	1.55E-03
A_51_P516615	NADH dehydrogenase (ubiquinone) 1 beta subcomplex, 10, 22kDa	NDUFB10	-1.493	2.16E-04
A_51_P337510	CD320 molecule	CD320	-1.492	3.16E-03
A_51_P295701	solute carrier family 39 (zinc transporter), member 13	SLC39A13	-1.492	2.90E-03
A_51_P431491	RAB11 family interacting protein 3 (class II)	RAB11FIP3	-1.491	2.39E-03
A_52_P681456	raftlin family member 2	RFTN2	-1.491	1.21E-03
A_52_P466853	brain expressed myelocytomatosis oncogene	Bmyc	-1.488	1.51E-03
A_52_P843573	dynein, axonemal, light chain 1	DNAL1	-1.486	2.72E-03
A_51_P135379	transcription elongation factor A (SII)-like 8	TCEAL8	-1.486	1.11E-03
A_51_P123795	zinc finger protein 32	ZNF32	-1.486	3.33E-04
A_51_P520139	chromosome 15 open reading frame 65	C15orf65	-1.485	1.88E-03
A_51_P273684	glucan (1,4-alpha-), branching enzyme 1	GBE1	-1.485	3.52E-03
A_52_P20727	NHL repeat containing E3 ubiquitin protein ligase 1	NHLRC1	-1.485	7.23E-04
A_52_P295225	NME/NM23 family member 8	NME8	-1.483	3.42E-03
A_52_P257686	RWD domain containing 3	RWDD3	-1.482	9.05E-04
A_51_P263419	ZFP30 zinc finger protein	ZFP30	-1.481	2.94E-03
A_51_P392223	pecanex-like 4 (Drosophila)	PCNXL4	-1.480	3.02E-03
A_51_P368571	D-tyrosyl-tRNA deacylase 1	DTD1	-1.479	2.55E-05
A_51_P229325	SET and MYND domain containing 3	SMYD3	-1.479	9.77E-05
A_51_P107991	ZFP2 zinc finger protein	ZFP2	-1.479	1.52E-03
A_52_P674196	Bardet-Biedl syndrome 9	BBS9	-1.478	2.97E-03
A_51_P429209	sphingomyelin phosphodiesterase 1, acid lysosomal	SMPD1	-1.478	7.13E-05
A_52_P281033	suppressor of cytokine signaling 5	SOCS5	-1.477	5.93E-04
A_51_P259726	differentially expressed in FDCP 8 homolog (mouse)	DEF8	-1.475	6.90E-04
A_51_P291304	RIKEN cDNA 2210011G09 gene	2210011G09Rik	-1.474	1.49E-03
A_52_P264905	calcium binding protein 39-like	CAB39L	-1.474	7.29E-05
A_52_P271	DnaJ (Hsp40) homolog, subfamily C, member 18	DNAJC18	-1.474	9.21E-04
A_51_P408155	nerve growth factor receptor (TNFRSF16) associated protein 1	NGFRAP1	-1.474	1.57E-03
A_52_P146485	chromodomain helicase DNA binding protein 3	CHD3	-1.473	1.22E-03
A_52_P220311	neuron navigator 3	NAV3	-1.472	3.06E-03
A_52_P459238	tripartite motif containing 23	TRIM23	-1.472	4.16E-04
A_51_P435068	acyl-CoA dehydrogenase, short/branched chain	ACADSB	-1.471	7.81E-04
A_51_P446132	RAB2B, member RAS oncogene family	RAB2B	-1.471	3.08E-03
A_51_P199012	zinc finger protein 93	Zfp108/Zfp93	-1.471	2.73E-03
A_52_P58066	predicted gene 13791	Gm13791	-1.470	8.80E-05
A_51_P288479	solute carrier family 25 (mitochondrial carnitine/acylcarnitine carrier), member 29	SLC25A29	-1.470	3.10E-03
A_51_P415225	zinc finger protein 35	ZNF35	-1.470	2.10E-03
A_52_P437795	cadherin 11, type 2, OB-cadherin (osteoblast)	CDH11	-1.468	3.36E-03
A_51_P204286	ER membrane protein complex subunit 7	EMC7	-1.468	2.20E-04
A_51_P438461	WD repeat domain 34	WDR34	-1.467	4.93E-05
A_51_P423680	alanyl-tRNA synthetase domain containing 1	AARSD1	-1.466	1.67E-03
A_51_P424878	family with sequence similarity 213, member B	FAM213B	-1.466	3.14E-04
A_52_P530665	myeloid/lymphoid or mixed-lineage leukemia; translocated to, 3	MLLT3	-1.466	3.22E-03
A_51_P150802	MpV17 mitochondrial inner membrane protein	MPV17	-1.465	5.20E-04
A_51_P477716	cell adhesion molecule 4	CADM4	-1.464	8.83E-04
A_51_P307567	IQ motif containing B1	IQCB1	-1.462	1.04E-03
A_52_P42380	transmembrane protein 106C	TMEM106C	-1.462	7.78E-04
A_52_P346706	aldo-keto reductase family 1, member B1 (aldose reductase)	AKR1B1	-1.460	5.86E-04
A_51_P292403	syndecan 2	SDC2	-1.460	2.75E-04
A_51_P307316	synapse defective 1, Rho GTPase, homolog 1 (C. elegans)	SYDE1	-1.460	2.92E-03
A_51_P436610	RIKEN cDNA 2210408F21 gene	2210408F21Rik	-1.459	3.30E-03
A_52_P368427	NPR3-like, GATOR1 complex subunit	NPRL3	-1.459	1.38E-03
A_51_P292127	phosphoglucomutase 2-like 1	PGM2L1	-1.457	2.98E-03
A_52_P78730	chromosome 11 open reading frame 1	C11orf1	-1.456	2.65E-03
A_51_P334504	single-stranded DNA binding protein 1, mitochondrial	SSBP1	-1.456	9.62E-04
A_51_P490678	tripartite motif containing 68	TRIM68	-1.455	3.21E-03
A_51_P249516	BRF1, RNA polymerase III transcription initiation factor 90 kDa subunit	BRF1	-1.454	3.48E-03
A_51_P258671	Ras suppressor protein 1	RSU1	-1.454	8.64E-04
A_51_P503822	SLIT and NTRK-like family, member 6	SLITRK6	-1.453	9.37E-04
A_51_P221852	transmembrane emp24 protein transport domain containing 1	TMED1	-1.451	2.50E-03
A_51_P152155	glycosyltransferase 8 domain containing 1	GLT8D1	-1.449	2.80E-03
A_51_P349192	RIKEN cDNA 2210013O21 gene	2210013O21Rik	-1.447	3.84E-04
A_51_P413916	progesterone receptor membrane component 2	PGRMC2	-1.447	1.30E-04
A_52_P221887	replication initiator 1	REPIN1	-1.445	3.15E-03
A_51_P100289	serum response factor (c-fos serum response element-binding transcription factor)	SRF	-1.445	7.61E-04
A_51_P259571	angiopoietin-like 6	ANGPTL6	-1.444	1.92E-03
A_51_P118320	chromosome 21 open reading frame 33	C21orf33/LOC102724023	-1.444	2.04E-03
A_52_P29879	differentially expressed in FDCP 8 homolog (mouse)	DEF8	-1.444	1.44E-03
A_52_P573255	CDC42 effector protein (Rho GTPase binding) 1	CDC42EP1	-1.443	9.39E-04
A_52_P269057	elongator acetyltransferase complex subunit 4	ELP4	-1.442	3.36E-04
A_51_P233954	sestrin 1	SESN1	-1.440	2.83E-04
A_51_P347452	HIV-1 Tat specific factor 1	HTATSF1	-1.439	2.11E-04
A_51_P489679	leucine rich repeat containing 23	LRRC23	-1.436	2.47E-03
A_51_P337918	aldehyde dehydrogenase 4 family, member A1	ALDH4A1	-1.435	6.89E-04
A_52_P13703	transmembrane protein 242	TMEM242	-1.435	2.52E-04
A_51_P338961	glutamine and serine rich 1	QSER1	-1.434	1.36E-04
A_51_P510722	RBPJ interacting and tubulin associated 1	RITA1	-1.432	5.34E-05
A_52_P56447	transmembrane protein 30C	Tmem30c	-1.432	1.03E-03
A_51_P411389	transmembrane protein 242	TMEM242	-1.427	3.39E-03
A_51_P142113	biogenesis of lysosomal organelles complex-1, subunit 1	BLOC1S1	-1.425	3.52E-06
A_51_P473953	Rho guanine nucleotide exchange factor (GEF) 26	ARHGEF26	-1.424	1.22E-03
A_52_P546540	biogenesis of lysosomal organelles complex-1, subunit 1	BLOC1S1	-1.424	1.06E-04
A_52_P406507	MUS81 structure-specific endonuclease subunit	MUS81	-1.424	3.35E-04
A_51_P225853	protein-L-isoaspartate (D-aspartate) O-methyltransferase 1	Pcmt1	-1.424	9.99E-04
A_51_P242265	CASP2 and RIPK1 domain containing adaptor with death domain	CRADD	-1.423	1.07E-03
A_52_P100242	FtsJ RNA methyltransferase homolog 2 (E. coli)	FTSJ2	-1.423	2.51E-03
A_51_P102631	trafficking protein particle complex 2	TRAPPC2	-1.423	3.20E-05
A_51_P403334	CUE domain containing 2	CUEDC2	-1.421	1.06E-04
A_52_P215507	diphthamide biosynthesis 7	DPH7	-1.420	2.00E-03
A_52_P570652	FLYWCH-type zinc finger 1	FLYWCH1	-1.419	3.71E-03
A_51_P513941	low density lipoprotein receptor-related protein associated protein 1	LRPAP1	-1.419	2.06E-03
A_51_P400773	hepatoma-derived growth factor-related protein 2	HDGFRP2	-1.418	1.96E-04
A_51_P476851	Fanconi anemia, complementation group E	FANCE	-1.417	4.52E-06
A_52_P123018	iduronate 2-sulfatase	IDS	-1.416	3.54E-03
A_51_P168945	myotubularin related protein 1	MTMR1	-1.416	2.88E-03
A_51_P467798	family with sequence similarity 129, member A	FAM129A	-1.413	1.96E-03
A_52_P623751	fem-1 homolog b (C. elegans)	FEM1B	-1.411	3.17E-03
A_52_P241742	topoisomerase I binding, arginine/serine-rich, opposite strand	Toporsos	-1.411	3.40E-03
A_52_P425860	IQ motif and Sec7 domain 1	IQSEC1	-1.410	5.79E-04
A_52_P50376	talin 1	TLN1	-1.410	3.02E-03
A_51_P138060	ring finger protein 13	RNF13	-1.409	1.00E-03
A_51_P344407	hydroxysteroid (17-beta) dehydrogenase 8	HSD17B8	-1.408	4.77E-05
A_51_P369971	fragile site, folic acid type, rare, fra(10)(q23.3) or fra(10)(q24.2) candidate 1	FRA10AC1	-1.406	1.15E-03
A_51_P253697	RPA interacting protein	RPAIN	-1.406	7.74E-04
A_52_P109010	homeodomain interacting protein kinase 3	HIPK3	-1.405	1.52E-03
A_51_P430620	solute carrier family 25 (aspartate/glutamate carrier), member 12	SLC25A12	-1.405	1.91E-03
A_52_P239023	zinc finger protein 955B	Zfp955a/Zfp955b	-1.405	2.85E-04
A_52_P148658	methyltransferase like 22	METTL22	-1.404	2.23E-03
A_52_P585233	cell cycle progression 1	CCPG1	-1.403	2.93E-03
A_51_P513369	dual specificity phosphatase 12	DUSP12	-1.403	1.52E-03
A_51_P307232	kinesin-associated protein 3	KIFAP3	-1.403	6.09E-04
A_51_P310967	apoptosis-inducing factor, mitochondrion-associated, 2	AIFM2	-1.401	3.45E-03
A_51_P161463	coiled-coil domain containing 103	CCDC103	-1.401	1.51E-03
A_52_P124812	ubiquitin specific peptidase 15	USP15	-1.401	4.98E-05
A_51_P184024	TSEN15 tRNA splicing endonuclease subunit	TSEN15	-1.400	2.28E-03
A_51_P240363	zinc finger protein 22	ZNF22	-1.399	2.24E-03
A_51_P213246	chromosome 5 open reading frame 24	C5orf24	-1.397	2.21E-03
A_52_P555752	family with sequence similarity 149, member B1	FAM149B1	-1.397	4.46E-05
A_52_P371063	IQ motif containing C	IQCC	-1.397	8.74E-04
A_51_P348183	transmembrane protein 141	TMEM141	-1.397	1.52E-03
A_51_P330090	trafficking protein particle complex 9	TRAPPC9	-1.396	1.23E-03
A_52_P499297	zinc finger, MYM-type 3	ZMYM3	-1.396	1.01E-03
A_51_P462448	glutathione peroxidase 4	GPX4	-1.395	5.08E-04
A_51_P390628	methyltransferase like 22	METTL22	-1.395	1.12E-03
A_51_P483658	tripartite motif containing 3	TRIM3	-1.395	2.38E-03
A_51_P426283	DEAH (Asp-Glu-Ala-His) box helicase 30	DHX30	-1.394	3.14E-04
A_51_P316188	iron-sulfur cluster assembly enzyme	ISCU	-1.394	2.83E-03
A_52_P442691	methylcrotonoyl-CoA carboxylase 1 (alpha)	MCCC1	-1.394	3.55E-03
A_51_P512859	zinc finger homeobox 3	ZFHX3	-1.394	1.65E-04
A_51_P477414	enoyl CoA hydratase domain containing 2	ECHDC2	-1.393	1.96E-03
A_51_P364671	NADH dehydrogenase (ubiquinone) Fe-S protein 7, 20kDa (NADH-coenzyme Q reductase)	NDUFS7	-1.393	3.18E-03
A_51_P384148	receptor-like tyrosine kinase	RYK	-1.393	5.28E-04
A_52_P181759	eukaryotic translation initiation factor 5A2	EIF5A2	-1.392	5.57E-04
A_51_P300456	peroxidasin	PXDN	-1.392	1.82E-03
A_51_P331207	transmembrane protein 218	TMEM218	-1.392	3.10E-04
A_52_P480096	prostaglandin E synthase 3 (cytosolic)-like	PTGES3L	-1.390	1.91E-03
A_51_P224257	anaphase promoting complex subunit 5	ANAPC5	-1.388	2.49E-03
A_52_P188338	topoisomerase I binding, arginine/serine-rich, E3 ubiquitin protein ligase	TOPORS	-1.388	1.46E-03
A_51_P216315	BCL2-associated athanogene 5	BAG5	-1.387	1.97E-03
A_51_P254553	dynein, light chain, roadblock-type 1	DYNLRB1	-1.386	2.68E-04
A_51_P245525	NADH dehydrogenase, subunit 4L (complex I)	MT-ND4L	-1.386	4.13E-04
A_52_P239292	chromosome 2 open reading frame 49	C2orf49	-1.385	2.18E-03
A_51_P289353	GTP binding protein 3 (mitochondrial)	GTPBP3	-1.384	3.38E-03
A_52_P482830	paroxysmal nonkinesigenic dyskinesia	PNKD	-1.384	2.07E-04
A_51_P114563	rhomboid domain containing 3	RHBDD3	-1.384	5.86E-05
A_51_P514256	tubulin, beta 2B class IIb	TUBB2B	-1.384	3.02E-03
A_51_P485410	zinc finger and SCAN domain containing 22	ZSCAN22	-1.383	2.46E-03
A_51_P157193	ras homolog family member J	RHOJ	-1.382	2.66E-03
A_51_P507407	TatD DNase domain containing 3	TATDN3	-1.381	1.40E-03
A_51_P205564	EP300 interacting inhibitor of differentiation 1	EID1	-1.380	1.80E-03
A_52_P935906	B-cell CLL/lymphoma 7C	BCL7C	-1.379	1.32E-06
A_52_P270035	TSPY-like 2	TSPYL2	-1.378	3.63E-03
A_51_P291388	platelet-activating factor acetylhydrolase 1b, regulatory subunit 1 (45kDa)	PAFAH1B1	-1.377	2.32E-03
A_51_P137388	zinc binding alcohol dehydrogenase domain containing 2	ZADH2	-1.376	9.34E-04
A_51_P139165	arginine/serine-rich coiled-coil 1	RSRC1	-1.375	2.97E-03
A_51_P433127	RAD52 motif containing 1	RDM1	-1.373	1.56E-03
A_51_P175871	glutamic-oxaloacetic transaminase 2, mitochondrial	GOT2	-1.371	1.56E-03
A_51_P452352	ribosomal RNA processing 1 homolog (S. cerevisiae)	Rrp1	-1.371	5.07E-05
A_52_P591166	dihydropyrimidinase-like 2	DPYSL2	-1.370	7.88E-04
A_52_P482203	TSEN2 tRNA splicing endonuclease subunit	TSEN2	-1.370	3.64E-04
A_52_P586549	O-sialoglycoprotein endopeptidase	OSGEP	-1.369	2.69E-03
A_51_P294095	protein kinase, cAMP-dependent, regulatory, type I, alpha	PRKAR1A	-1.369	2.21E-03
A_51_P409194	zinc finger protein 771	ZNF771	-1.369	6.24E-04
A_51_P177622	paroxysmal nonkinesigenic dyskinesia	PNKD	-1.368	1.07E-03
A_51_P408604	TruB pseudouridine (psi) synthase family member 1	TRUB1	-1.367	7.33E-04
A_51_P203771	coiled-coil-helix-coiled-coil-helix domain containing 6	CHCHD6	-1.365	2.13E-03
A_51_P428142	zinc finger protein 12	ZNF12	-1.365	1.67E-03
A_52_P589101	GCN1 eIF2 alpha kinase activator homolog	GCN1	-1.364	2.31E-03
A_51_P114551	chromosome 1 open reading frame 123	C1orf123	-1.363	2.71E-03
A_51_P446192	ESF1 nucleolar pre-rRNA processing protein homolog	ESF1	-1.363	1.77E-03
A_51_P518298	ring finger protein 187	RNF187	-1.363	1.91E-03
A_51_P376979	radial spoke 3 homolog (Chlamydomonas)	RSPH3	-1.363	3.19E-04
A_51_P516297	centrin, EF-hand protein, 2	CETN2	-1.362	3.49E-03
A_51_P487308	phosphoseryl-tRNA kinase	PSTK	-1.362	2.74E-03
A_52_P434820	glucosamine-6-phosphate deaminase 2	GNPDA2	-1.361	3.21E-03
A_52_P417694	IKBKB interacting protein	IKBIP	-1.360	1.50E-03
A_51_P395111	NME/NM23 nucleoside diphosphate kinase 3	NME3	-1.360	3.17E-03
A_51_P278550	trans-2,3-enoyl-CoA reductase	TECR	-1.360	2.21E-03
A_51_P365482	importin 13	IPO13	-1.359	1.49E-04
A_51_P241667	protein kinase, DNA-activated, catalytic polypeptide	PRKDC	-1.359	8.57E-04
A_52_P46665	DnaJ (Hsp40) homolog, subfamily C, member 19	DNAJC19	-1.358	7.33E-05
A_52_P21986	family with sequence similarity 69, member A	FAM69A	-1.358	3.53E-03
A_51_P198273	adaptor-related protein complex 4, sigma 1 subunit	AP4S1	-1.356	1.75E-03
A_52_P82362	clusterin associated protein 1	CLUAP1	-1.355	1.26E-03
A_51_P440790	dipeptidyl-peptidase 7	DPP7	-1.355	2.43E-04
A_52_P71135	heterogeneous nuclear ribonucleoprotein H3 (2H9)	HNRNPH3	-1.355	8.06E-04
A_52_P53695	kinesin-associated protein 3	KIFAP3	-1.355	2.03E-03
A_51_P299670	regulator of chromosome condensation 2	RCC2	-1.355	2.29E-03
A_51_P434776	jumonji domain containing 8	JMJD8	-1.353	9.49E-05
A_52_P587948	zinc finger protein 546	ZNF546	-1.351	1.94E-03
A_51_P342716	protein phosphatase 1, catalytic subunit, beta isozyme	PPP1CB	-1.350	1.78E-03
A_51_P453715	mitochondrial fission regulator 1-like	MTFR1L	-1.348	3.56E-04
A_51_P272172	chromatin accessibility complex 1	CHRAC1	-1.347	1.56E-04
A_52_P496532	phosphatidylinositol glycan anchor biosynthesis, class Y	PIGY	-1.347	3.45E-03
A_51_P282092	uroporphyrinogen decarboxylase	UROD	-1.345	9.17E-05
A_51_P262196	peroxisomal biogenesis factor 11 beta	PEX11B	-1.344	3.74E-03
A_51_P457397	dipeptidyl-peptidase 8	DPP8	-1.341	1.36E-03
A_51_P399625	cornichon family AMPA receptor auxiliary protein 1	CNIH1	-1.340	1.54E-03
A_52_P511381	testis-specific kinase 1	TESK1	-1.340	2.65E-04
A_51_P375390	gem (nuclear organelle) associated protein 7	GEMIN7	-1.339	2.20E-03
A_51_P241828	neuroplastin	Nptn	-1.338	3.69E-03
A_51_P184910	phosphohistidine phosphatase 1	PHPT1	-1.337	1.54E-04
A_52_P194680	zinc finger, RAN-binding domain containing 1	ZRANB1	-1.337	2.20E-03
A_51_P211305	alpha-kinase 3	ALPK3	-1.335	2.77E-04
A_51_P396284	chromodomain helicase DNA binding protein 3	CHD3	-1.334	1.28E-04
A_52_P441684	MYST/Esa1-associated factor 6	MEAF6	-1.332	2.87E-04
A_51_P312997	zinc finger protein 346	ZNF346	-1.329	2.00E-03
A_51_P417477	AKT interacting protein	AKTIP	-1.327	2.18E-03
A_52_P635110	chromosome 10 open reading frame 32	C10orf32	-1.327	9.37E-04
A_52_P22781	zinc finger protein 866	Zfp866	-1.327	3.18E-03
A_51_P350368	cytidine and dCMP deaminase domain containing 1	CDADC1	-1.325	2.84E-03
A_52_P630388	forty-two-three domain containing 1	FYTTD1	-1.325	1.01E-03
A_51_P372585	tumor suppressor candidate 2	TUSC2	-1.325	6.04E-04
A_52_P297207	transcription elongation factor B (SIII), polypeptide 1 (15kDa, elongin C)	TCEB1	-1.324	2.56E-03
A_52_P202455	cold shock domain containing E1, RNA-binding	CSDE1	-1.322	9.21E-04
A_51_P249793	dual specificity phosphatase 28	DUSP28	-1.322	9.13E-04
A_51_P338515	proteasome (prosome, macropain) assembly chaperone 2	PSMG2	-1.322	3.73E-03
A_52_P632567	core-binding factor, runt domain, alpha subunit 2; translocated to, 2	CBFA2T2	-1.321	1.60E-03
A_51_P242414	MICAL-like 1	MICALL1	-1.321	2.21E-03
A_51_P194070	peptidylglycine alpha-amidating monooxygenase	PAM	-1.321	2.21E-03
A_52_P335259	CDK5 regulatory subunit associated protein 1-like 1	CDKAL1	-1.320	3.04E-04
A_51_P446865	talin 1	TLN1	-1.320	3.73E-03
A_51_P308254	surfeit 2	SURF2	-1.318	7.24E-04
A_51_P488730	zinc finger protein 23	ZNF23	-1.317	1.59E-04
A_51_P198274	adaptor-related protein complex 4, sigma 1 subunit	AP4S1	-1.316	3.99E-04
A_51_P256759	all-trans retinoic acid-induced differentiation factor	ATRAID	-1.316	1.89E-04
A_52_P414420	DCN1, defective in cullin neddylation 1, domain containing 1	DCUN1D1	-1.315	1.06E-03
A_51_P282297	N(alpha)-acetyltransferase 11, NatA catalytic subunit	NAA11	-1.314	3.79E-04
A_52_P794665	zinc finger, ZZ-type containing 3	ZZZ3	-1.313	6.03E-04
A_51_P182443	eukaryotic translation initiation factor 5B	EIF5B	-1.312	7.09E-05
A_52_P512807	cyclin Y	CCNY	-1.310	3.24E-03
A_51_P469098	myotubularin related protein 4	MTMR4	-1.310	3.04E-03
A_52_P82532	B-cell CLL/lymphoma 7C	BCL7C	-1.309	1.06E-04
A_51_P327285	exostosin-like glycosyltransferase 2	EXTL2	-1.309	9.27E-04
A_51_P477833	kelch-like family member 21	KLHL21	-1.309	2.89E-03
A_51_P197259	chaperonin containing TCP1, subunit 7 (eta)	CCT7	-1.308	9.37E-04
A_51_P371522	transcriptional adaptor 2A	TADA2A	-1.308	2.49E-03
A_51_P223036	F-box protein 30	FBXO30	-1.307	3.63E-04
A_52_P561936	serine palmitoyltransferase, small subunit A	SPTSSA	-1.307	3.59E-03
A_51_P285770	fem-1 homolog a (C. elegans)	FEM1A	-1.306	2.28E-03
A_52_P175897	NADH dehydrogenase (ubiquinone) flavoprotein 3, 10kDa	NDUFV3	-1.305	1.17E-03
A_51_P336391	transmembrane protein 18	Tmem18	-1.304	1.20E-03
A_51_P443702	mitochondrial ribosomal protein S34	MRPS34	-1.302	1.89E-03
A_51_P465473	basic transcription factor 3-like 4	BTF3L4	-1.301	1.03E-03
A_51_P133381	dysbindin (dystrobrevin binding protein 1) domain containing 2	DBNDD2	-1.301	2.01E-03
A_52_P664656	activin A receptor, type IIA	ACVR2A	-1.300	1.61E-03
A_52_P439159	protein-kinase, interferon-inducible double stranded RNA dependent inhibitor, repressor of (P58 repressor)	PRKRIR	-1.299	2.71E-03
A_51_P114028	B-cell CLL/lymphoma 7C	BCL7C	-1.298	9.85E-05
A_51_P366960	hydroxysteroid (17-beta) dehydrogenase 10	HSD17B10	-1.297	7.80E-04
A_51_P444301	mitochondrial pyruvate carrier 1	MPC1	-1.296	3.37E-03
A_52_P206547	translocase of outer mitochondrial membrane 7 homolog (yeast)	TOMM7	-1.295	2.60E-04
A_51_P340355	threonyl-tRNA synthetase-like 2	TARSL2	-1.294	8.47E-04
A_52_P657317	transmembrane protein 160	TMEM160	-1.293	1.39E-03
A_52_P24986	1-acylglycerol-3-phosphate O-acyltransferase 6	AGPAT6	-1.291	2.66E-03
A_51_P206971	MNAT CDK-activating kinase assembly factor 1	MNAT1	-1.291	1.81E-03
A_52_P533792	succinate-CoA ligase, ADP-forming, beta subunit	SUCLA2	-1.291	7.33E-04
A_51_P327585	glutathione S-transferase mu 4	GSTM4	-1.290	2.78E-03
A_51_P335583	sperm associated antigen 7	SPAG7	-1.290	2.66E-04
A_52_P676076	ring-box 1	Rbx1	-1.287	3.12E-04
A_52_P156485	ankyrin repeat domain 39	ANKRD39	-1.286	1.75E-03
A_51_P479933	DR1-associated protein 1 (negative cofactor 2 alpha)	DRAP1	-1.285	1.89E-04
A_52_P245415	KIAA1328	KIAA1328	-1.284	1.10E-03
A_52_P306396	protein phosphatase 3, catalytic subunit, beta isozyme	PPP3CB	-1.284	1.71E-03
A_51_P196056	widely interspaced zinc finger motifs	WIZ	-1.282	1.29E-03
A_52_P244030	zinc finger protein 516	ZNF516	-1.282	3.31E-03
A_51_P506513	quinoid dihydropteridine reductase	QDPR	-1.281	2.26E-03
A_51_P243342	amino-terminal enhancer of split	AES	-1.280	1.07E-03
A_51_P146063	nuclear export mediator factor	NEMF	-1.280	3.77E-04
A_51_P199148	reactive oxygen species modulator 1	ROMO1	-1.280	1.44E-03
A_51_P336622	Dexi homolog (mouse)	DEXI	-1.278	4.02E-04
A_52_P583973	low density lipoprotein receptor-related protein associated protein 1	LRPAP1	-1.278	1.21E-03
A_52_P204440	protein phosphatase 6, catalytic subunit	PPP6C	-1.278	5.74E-04
A_52_P198916	suppression of tumorigenicity 7 like	ST7L	-1.278	2.70E-03
A_51_P154534	biogenesis of lysosomal organelles complex-1, subunit 5, muted	BLOC1S5	-1.277	3.63E-03
A_52_P199375	proteasome (prosome, macropain) subunit, beta type, 6	PSMB6	-1.276	3.32E-03
A_52_P448006	nitrilase family, member 2	NIT2	-1.275	2.16E-03
A_51_P289507	DIS3 like exosome 3'-5' exoribonuclease	DIS3L	-1.274	1.75E-03
A_52_P80593	polymerase (DNA directed), epsilon 3, accessory subunit	POLE3	-1.274	1.19E-03
A_52_P489531	guanine monphosphate synthase	GMPS	-1.272	2.38E-03
A_51_P378227	membrane protein, palmitoylated 7 (MAGUK p55 subfamily member 7)	MPP7	-1.272	2.93E-03
A_51_P219858	dynactin 4 (p62)	DCTN4	-1.269	2.13E-03
A_52_P163928	polymerase (DNA-directed), delta interacting protein 2	POLDIP2	-1.268	2.00E-03
A_51_P323443	VAMP (vesicle-associated membrane protein)-associated protein B and C	VAPB	-1.268	8.35E-04
A_51_P182144	phosphatidylinositol glycan anchor biosynthesis, class P	PIGP	-1.266	3.47E-03
A_52_P477919	protein phosphatase 2A activator, regulatory subunit 4	PPP2R4	-1.266	7.51E-04
A_52_P386302	chromosome 10 open reading frame 32	C10orf32	-1.265	1.09E-03
A_51_P336491	casein kinase 1, alpha 1	CSNK1A1	-1.264	2.46E-03
A_51_P312528	K(lysine) acetyltransferase 2A	KAT2A	-1.264	2.42E-04
A_51_P283708	mutS homolog 2	MSH2	-1.264	1.34E-04
A_51_P123047	structural maintenance of chromosomes 1A	SMC1A	-1.264	2.20E-03
A_51_P226093	serine/arginine-rich splicing factor 4	SRSF4	-1.261	5.84E-04
A_52_P519689	retinoid X receptor, beta	RXRB	-1.259	5.16E-04
A_51_P183853	polymerase (RNA) II (DNA directed) polypeptide M	POLR2M	-1.258	3.26E-03
A_51_P503542	zinc finger protein 414	ZNF414	-1.258	2.14E-03
A_51_P137168	SWI/SNF related, matrix associated, actin dependent regulator of chromatin, subfamily a-like 1	SMARCAL1	-1.257	9.70E-04
A_52_P622442	phosducin-like 3	PDCL3	-1.256	7.94E-04
A_52_P121051	RIKEN cDNA 2610001J05 gene	2610001J05Rik	-1.255	9.93E-04
A_51_P213352	phosducin-like 3	PDCL3	-1.253	3.37E-03
A_51_P474422	intraflagellar transport 27	IFT27	-1.250	3.26E-03
A_51_P343787	mortality factor 4 like 1	MORF4L1	-1.249	3.20E-03
A_51_P152773	zinc finger protein 48	ZNF48	-1.248	3.17E-04
A_52_P48206	RAD23 homolog A, nucleotide excision repair protein	RAD23A	-1.246	3.17E-03
A_51_P268977	ubiquitin protein ligase E3A	UBE3A	-1.244	6.13E-04
A_52_P521042	chromosome 9 open reading frame 142	C9orf142	-1.243	3.19E-03
A_52_P595619	family with sequence similarity 58, member A	FAM58A	-1.243	1.06E-03
A_51_P219325	DEAD (Asp-Glu-Ala-Asp) box polypeptide 28	DDX28	-1.242	5.82E-04
A_51_P184321	aminoacyl tRNA synthetase complex-interacting multifunctional protein 1	AIMP1	-1.241	7.10E-05
A_51_P457054	pantothenate kinase 4	PANK4	-1.237	3.29E-03
A_52_P447031	mortality factor 4 like 1	MORF4L1	-1.236	7.56E-04
A_51_P196158	biotinidase	BTD	-1.235	2.85E-03
A_51_P304510	chromosome 16 open reading frame 58	C16orf58	-1.232	2.30E-03
A_52_P602996	cell death-inducing p53 target 1	CDIP1	-1.232	5.73E-04
A_51_P378825	ARP8 actin-related protein 8 homolog (yeast)	ACTR8	-1.231	3.13E-03
A_52_P639567	arginyltransferase 1	ATE1	-1.228	7.15E-04
A_51_P165165	3-hydroxyisobutyrate dehydrogenase	HIBADH	-1.227	3.18E-03
A_52_P121	O-sialoglycoprotein endopeptidase-like 1	OSGEPL1	-1.227	9.74E-04
A_51_P485391	poly(A)-specific ribonuclease	PARN	-1.227	3.48E-03
A_52_P180842	exocyst complex component 3	EXOC3	-1.224	1.17E-03
A_52_P590665	transmembrane protein 161A	TMEM161A	-1.224	3.12E-03
A_52_P297016	family with sequence similarity 219, member B	FAM219B	-1.222	1.93E-03
A_51_P442481	anaphase promoting complex subunit 7	ANAPC7	-1.220	2.09E-04
A_51_P454666	ADP-ribosylation factor-like 6 interacting protein 4	ARL6IP4	-1.220	7.31E-05
A_52_P437734	F-box protein 28	FBXO28	-1.219	2.06E-03
A_51_P368142	ankyrin repeat domain 11	ANKRD11	-1.216	5.97E-04
A_51_P163778	RIKEN cDNA 2810025M15 gene	2810025M15Rik	-1.212	5.40E-04
A_51_P112322	HUS1 checkpoint clamp component	HUS1	-1.211	7.74E-04
A_51_P515496	RNA binding motif protein 17	RBM17	-1.206	1.09E-03
A_51_P151972	COP9 signalosome subunit 6	COPS6	-1.202	3.67E-03
A_51_P456366	par-6 family cell polarity regulator alpha	PARD6A	-1.201	1.31E-03
A_52_P633481	A kinase (PRKA) anchor protein 11	AKAP11	-1.195	2.42E-03
A_51_P440107	mannosidase, beta A, lysosomal-like	MANBAL	-1.194	9.64E-05
A_51_P354132	churchill domain containing 1	CHURC1	-1.193	8.98E-04
A_52_P508053	CWC27 spliceosome-associated protein homolog	CWC27	-1.192	1.93E-03
A_51_P109939	apolipoprotein A-I binding protein	APOA1BP	-1.190	2.34E-03
A_52_P624362	angio-associated, migratory cell protein	AAMP	-1.183	3.88E-04
A_51_P233788	DNA methyltransferase 1 associated protein 1	DMAP1	-1.166	2.69E-03
A_51_P219465	transmembrane protein 11	TMEM11	-1.162	2.45E-03
A_52_P165403	chromosome 1 open reading frame 27	C1orf27	-1.157	3.23E-03
A_51_P170619	DEAD (Asp-Glu-Ala-Asp) box polypeptide 54	DDX54	-1.147	7.59E-04
A_52_P517928	LEM domain containing 1	Lemd1	-1.145	1.58E-03
A_51_P178435	programmed cell death 5	PDCD5	-1.135	9.32E-04
A_51_P199217	chromosome X open reading frame 56	CXorf56	-1.113	1.25E-03
A_51_P284597	sodium channel modifier 1	SCNM1	1.098	6.78E-04
A_51_P302507	SR-related CTD-associated factor 11	SCAF11	1.107	2.24E-03
A_51_P473195	ubiquitin specific peptidase 4 (proto-oncogene)	USP4	1.132	8.60E-04
A_52_P427332	EYA transcriptional coactivator and phosphatase 3	EYA3	1.134	2.79E-03
A_51_P317166	PAX3 and PAX7 binding protein 1	PAXBP1	1.156	2.27E-03
A_51_P219896	tetratricopeptide repeat domain 28	TTC28	1.160	3.02E-03
A_51_P313711	myosin, heavy chain 9, non-muscle	MYH9	1.178	2.09E-03
A_51_P381239	striatin interacting protein 1	STRIP1	1.180	7.27E-04
A_52_P110270	negative elongation factor complex member E	NELFE	1.181	1.57E-03
A_51_P224300	transmembrane 9 superfamily member 3	TM9SF3	1.182	3.73E-03
A_51_P129767	actin related protein 2/3 complex, subunit 3, 21kDa	ARPC3	1.191	1.73E-03
A_51_P113672	Ral GTPase activating protein, alpha subunit 1 (catalytic)	RALGAPA1	1.192	3.19E-03
A_52_P602406	zinc finger, DHHC-type containing 3	ZDHHC3	1.192	1.83E-03
A_51_P176377	ubiquitin specific peptidase 25	USP25	1.195	3.39E-03
A_51_P267388	decapping exoribonuclease	DXO	1.197	3.69E-03
A_52_P16082	DEAH (Asp-Glu-Ala-His) box polypeptide 16	DHX16	1.198	2.27E-03
A_51_P356425	cyclin T1	CCNT1	1.199	1.67E-03
A_52_P12604	CCR4-NOT transcription complex, subunit 2	CNOT2	1.201	5.64E-04
A_51_P485220	casein kinase 1, gamma 1	CSNK1G1	1.201	2.55E-04
A_52_P383378	WAS protein homolog associated with actin, golgi membranes and microtubules	WHAMM	1.201	2.21E-03
A_51_P224227	rearranged L-myc fusion	RLF	1.204	3.36E-03
A_52_P32893	non imprinted in Prader-Willi/Angelman syndrome 2	NIPA2	1.207	6.98E-04
A_51_P327232	lens epithelial protein	LENEP	1.208	5.87E-04
A_52_P185485	actin related protein 2/3 complex, subunit 4, 20kDa	ARPC4	1.209	2.75E-03
A_52_P435426	dual specificity phosphatase 11 (RNA/RNP complex 1-interacting)	DUSP11	1.209	1.67E-03
A_51_P119401	taurine upregulated gene 1	Tug1	1.209	3.08E-03
A_51_P160514	bridging integrator 3	BIN3	1.211	1.32E-03
A_51_P170782	dipeptidyl-peptidase 8	DPP8	1.212	3.27E-03
A_51_P437717	glycosylated lysosomal membrane protein	GLMP	1.212	2.45E-03
A_51_P311525	clathrin, heavy chain (Hc)	CLTC	1.214	1.40E-04
A_51_P439170	mannose-6-phosphate receptor (cation dependent)	M6PR	1.214	1.04E-03
A_51_P209261	sulfide quinone reductase-like (yeast)	SQRDL	1.216	5.90E-04
A_52_P418665	tocopherol (alpha) transfer protein-like	TTPAL	1.219	1.98E-03
A_51_P399334	ubiquitin-conjugating enzyme E2Z	UBE2Z	1.219	1.28E-04
A_51_P331900	discs, large homolog 3 (Drosophila)	DLG3	1.220	1.96E-03
A_52_P390918	thyroid hormone receptor interactor 4	TRIP4	1.221	3.00E-04
A_51_P507817	eukaryotic translation initiation factor 4E nuclear import factor 1	EIF4ENIF1	1.225	3.75E-04
A_52_P290725	ADP-ribosylation factor guanine nucleotide-exchange factor 2 (brefeldin A-inhibited)	ARFGEF2	1.226	3.39E-04
A_52_P287917	DDB1 and CUL4 associated factor 10	DCAF10	1.229	3.16E-03
A_52_P384621	leucine rich repeat containing 8 family, member A	LRRC8A	1.230	2.92E-03
A_51_P315720	coiled-coil domain containing 12	CCDC12	1.232	4.25E-05
A_52_P238693	N-glycanase 1	NGLY1	1.233	3.09E-03
A_52_P529073	cyclin D binding myb-like transcription factor 1	DMTF1	1.235	8.73E-04
A_51_P296448	caspase 2, apoptosis-related cysteine peptidase	CASP2	1.236	6.33E-04
A_51_P474709	mitochondrial calcium uniporter	MCU	1.236	3.66E-03
A_51_P152115	DNA-damage inducible 1 homolog 2	DDI2	1.238	1.57E-03
A_51_P167857	adaptor protein, phosphotyrosine interaction, PH domain and leucine zipper containing 1	APPL1	1.239	3.57E-03
A_51_P152845	tripartite motif containing 24	TRIM24	1.239	3.59E-03
A_51_P396811	family with sequence similarity 122A	FAM122A	1.241	3.64E-03
A_51_P166695	inositol polyphosphate-5-phosphatase, 75kDa	INPP5B	1.242	8.58E-04
A_52_P155778	synaptosomal-associated protein, 23kDa	SNAP23	1.242	3.25E-03
A_51_P128096	aspartyl aminopeptidase	DNPEP	1.249	2.77E-03
A_51_P160907	MORC family CW-type zinc finger 3	MORC3	1.249	1.49E-03
A_51_P184100	calpain 7	CAPN7	1.250	2.48E-03
A_51_P121900	coiled-coil and C2 domain containing 1A	CC2D1A	1.250	2.58E-03
A_52_P455494	mannose-6-phosphate receptor (cation dependent)	M6PR	1.252	9.91E-05
A_51_P468824	microfibrillar-associated protein 3	MFAP3	1.252	2.62E-03
A_51_P369897	zinc finger protein 410	ZNF410	1.252	8.61E-05
A_51_P212419	leucine rich repeat containing 41	LRRC41	1.254	2.58E-03
A_51_P118720	ring finger and SPRY domain containing 1	RSPRY1	1.254	6.09E-05
A_52_P346231	5-azacytidine induced 2	AZI2	1.255	5.13E-04
A_52_P300416	decapping mRNA 1A	DCP1A	1.256	2.78E-03
A_51_P352264	sirtuin 7	SIRT7	1.259	7.04E-05
A_52_P43028	leucine rich repeat (in FLII) interacting protein 2	Lrrfip2	1.260	3.02E-03
A_51_P109923	RAB guanine nucleotide exchange factor (GEF) 1	RABGEF1	1.261	6.27E-04
A_51_P513254	ras-related C3 botulinum toxin substrate 1 (rho family, small GTP binding protein Rac1)	RAC1	1.261	2.19E-03
A_51_P186564	SEC24 family member C	SEC24C	1.262	2.56E-04
A_51_P468126	tripartite motif containing 39	TRIM39	1.262	3.14E-03
A_52_P575854	activin A receptor, type IIA	ACVR2A	1.263	2.51E-03
A_52_P328304	pleckstrin homology domain containing, family G (with RhoGef domain) member 3	PLEKHG3	1.263	3.63E-03
A_51_P285097	WD repeat domain 38	WDR38	1.263	1.84E-04
A_51_P395293	CCZ1 homolog B, vacuolar protein trafficking and biogenesis associated	CCZ1/CCZ1B	1.264	6.38E-04
A_52_P566348	neuroblastoma RAS viral (v-ras) oncogene homolog	NRAS	1.264	2.12E-03
A_51_P231782	clathrin interactor 1	CLINT1	1.266	2.93E-03
A_51_P332900	serine/threonine kinase 4	STK4	1.267	4.42E-04
A_51_P141610	Cdk5 and Abl enzyme substrate 2	CABLES2	1.269	3.01E-04
A_52_P420394	acylaminoacyl-peptide hydrolase	APEH	1.270	6.73E-04
A_51_P507280	protein associated with topoisomerase II homolog 1 (yeast)	PATL1	1.270	1.73E-03
A_51_P402480	family with sequence similarity 135, member A	FAM135A	1.275	1.95E-03
A_51_P290685	protein phosphatase 6, regulatory subunit 3	PPP6R3	1.275	2.87E-03
A_52_P48777	coatomer protein complex, subunit gamma 2	COPG2	1.277	2.25E-03
A_51_P201730	mannose-P-dolichol utilization defect 1	MPDU1	1.277	2.00E-03
A_52_P171993	proteasome (prosome, macropain) 26S subunit, non-ATPase, 7	PSMD7	1.277	1.01E-03
A_51_P411355	TATA box binding protein (TBP)-associated factor, RNA polymerase I, C, 110kDa	TAF1C	1.277	2.05E-03
A_51_P168524	MOB kinase activator 1A	MOB1A	1.278	2.59E-03
A_52_P99665	programmed cell death 6 interacting protein	PDCD6IP	1.278	2.40E-03
A_52_P440102	crooked neck pre-mRNA splicing factor 1	CRNKL1	1.279	2.66E-03
A_52_P6994	helicase (DNA) B	HELB	1.279	3.78E-04
A_51_P393768	oxysterol binding protein	OSBP	1.279	1.32E-04
A_51_P403006	cytoplasmic FMR1 interacting protein 1	CYFIP1	1.280	1.07E-03
A_51_P477440	SEC23 interacting protein	SEC23IP	1.280	2.24E-03
A_52_P549405	additional sex combs like transcriptional regulator 1	ASXL1	1.281	3.21E-03
A_51_P459679	coagulation factor VIII-associated 1	F8A1 (includes others)	1.281	1.62E-04
A_51_P308961	3-hydroxymethyl-3-methylglutaryl-CoA lyase	HMGCL	1.281	3.25E-03
A_51_P216303	matrix metallopeptidase 14 (membrane-inserted)	MMP14	1.281	1.28E-03
A_51_P345747	chromosome 7 open reading frame 26	C7orf26	1.282	7.01E-04
A_52_P176300	mediator complex subunit 1	MED1	1.282	1.08E-03
A_52_P113566	large tumor suppressor kinase 1	LATS1	1.283	2.77E-03
A_52_P222888	myosin, light chain 12A, regulatory, non-sarcomeric	MYL12A	1.283	1.55E-03
A_51_P232742	hippocampus abundant transcript-like 1	HIATL1	1.284	1.22E-04
A_52_P480939	transportin 1	TNPO1	1.284	4.78E-04
A_52_P562754	host cell factor C1	HCFC1	1.285	3.05E-03
A_52_P569355	OTU deubiquitinase 4	OTUD4	1.286	2.72E-03
A_52_P187132	Y box binding protein 1	YBX1	1.286	3.10E-05
A_51_P406115	ADAM metallopeptidase domain 10	ADAM10	1.287	2.96E-03
A_51_P313157	Rho guanine nucleotide exchange factor (GEF) 5	ARHGEF5	1.289	3.52E-03
A_52_P331701	GA binding protein transcription factor, beta subunit 1	GABPB1	1.290	2.03E-03
A_51_P398435	leucine-rich repeat kinase 1	LRRK1	1.290	2.75E-03
A_51_P136883	RAB7A, member RAS oncogene family	RAB7A	1.291	4.94E-04
A_52_P327971	checkpoint with forkhead and ring finger domains, E3 ubiquitin protein ligase	CHFR	1.292	2.06E-03
A_52_P645159	cleavage and polyadenylation specific factor 6, 68kDa	CPSF6	1.294	3.20E-04
A_51_P291936	glucosidase, alpha; neutral AB	GANAB	1.294	2.67E-03
A_52_P275408	protein phosphatase 4, catalytic subunit	PPP4C	1.294	2.69E-03
A_51_P371255	RWD domain containing 2B	RWDD2B	1.294	1.03E-03
A_51_P332998	ankyrin repeat and SOCS box containing 4	ASB4	1.295	2.38E-04
A_51_P517126	transcription elongation factor B (SIII), polypeptide 3 (110kDa, elongin A)	TCEB3	1.295	8.42E-04
A_52_P215136	dual specificity phosphatase 11 (RNA/RNP complex 1-interacting)	DUSP11	1.296	2.96E-04
A_52_P56634	mitogen-activated protein kinase kinase kinase 11	MAP3K11	1.297	5.84E-04
A_51_P235548	myotubularin related protein 9	MTMR9	1.297	1.12E-03
A_51_P356525	trafficking protein particle complex 11	TRAPPC11	1.297	4.31E-06
A_52_P175066	CD2-associated protein	CD2AP	1.298	3.10E-03
A_51_P313460	choline/ethanolamine phosphotransferase 1	CEPT1	1.298	2.38E-03
A_51_P259181	myotubularin related protein 14	MTMR14	1.298	2.05E-03
A_51_P392963	abl-interactor 1	ABI1	1.299	4.61E-04
A_51_P240768	Kirsten rat sarcoma viral oncogene homolog	KRAS	1.299	3.65E-06
A_51_P214859	paxillin	PXN	1.299	2.65E-04
A_52_P6798	RNA binding motif protein 22	RBM22	1.299	1.75E-03
A_52_P171033	minichromosome maintenance complex binding protein	MCMBP	1.301	5.53E-04
A_52_P138727	sirtuin 7	SIRT7	1.301	1.05E-04
A_51_P344752	SH3 domain binding glutamate-rich protein like 3	SH3BGRL3	1.302	1.60E-03
A_52_P155597	ELK4, ETS-domain protein (SRF accessory protein 1)	ELK4	1.303	2.56E-03
A_51_P286563	guanine nucleotide binding protein (G protein), alpha 13	GNA13	1.303	2.04E-03
A_52_P269637	CTAGE family, member 5	CTAGE5	1.305	9.37E-05
A_52_P381958	BRCA1 interacting protein C-terminal helicase 1, opposite strand	Brip1os	1.306	6.87E-05
A_51_P315272	predicted gene 10401	Gm10401	1.306	1.07E-03
A_52_P110170	UBA-like domain containing 2	UBALD2	1.308	2.64E-03
A_51_P403005	cytoplasmic FMR1 interacting protein 1	CYFIP1	1.313	8.87E-04
A_52_P22365	CCR4-NOT transcription complex, subunit 1	CNOT1	1.314	2.49E-04
A_51_P411297	nucleoporin 50kDa	NUP50	1.314	2.77E-03
A_51_P172692	coatomer protein complex, subunit gamma 2	COPG2	1.316	4.64E-04
A_51_P471440	mitogen-activated protein kinase kinase 4	MAP2K4	1.318	4.07E-04
A_51_P366550	Wolf-Hirschhorn syndrome candidate 1-like 1	WHSC1L1	1.319	3.19E-03
A_52_P389347	synaptosomal-associated protein, 29kDa	SNAP29	1.320	3.01E-04
A_51_P294169	cell division cycle 40	CDC40	1.321	9.62E-04
A_52_P636482	heterogeneous nuclear ribonucleoprotein A2/B1	HNRNPA2B1	1.321	4.71E-04
A_52_P79947	N-deacetylase/N-sulfotransferase (heparan glucosaminyl) 1	NDST1	1.322	2.09E-03
A_52_P170754	xylosylprotein beta 1,4-galactosyltransferase, polypeptide 7	B4GALT7	1.323	4.97E-04
A_51_P329855	zinc finger protein 598	ZNF598	1.323	7.22E-05
A_51_P465023	calmodulin 1	Calm1 (includes others)	1.325	4.40E-04
A_51_P158388	cyclin-dependent kinase 19	CDK19	1.325	1.75E-03
A_51_P397493	polymerase (DNA directed), mu	POLM	1.325	8.44E-04
A_51_P345593	serine palmitoyltransferase, long chain base subunit 1	SPTLC1	1.325	1.17E-05
A_51_P271751	YTH N(6)-methyladenosine RNA binding protein 2	YTHDF2	1.325	1.34E-03
A_51_P482233	solute carrier family 39, member 9	SLC39A9	1.326	1.94E-03
A_52_P121675	CCAAT/enhancer binding protein (C/EBP), gamma	CEBPG	1.327	1.60E-03
A_52_P499711	dual specificity phosphatase 11 (RNA/RNP complex 1-interacting)	DUSP11	1.327	3.52E-04
A_51_P362202	MOB kinase activator 3C	MOB3C	1.327	1.20E-04
A_52_P289893	PR domain containing 4	PRDM4	1.327	4.64E-05
A_51_P168545	interferon (alpha, beta and omega) receptor 1	IFNAR1	1.328	1.60E-04
A_51_P143901	transmembrane 9 superfamily member 2	TM9SF2	1.328	1.07E-03
A_52_P487024	SMG7 nonsense mediated mRNA decay factor	SMG7	1.329	2.54E-04
A_52_P242438	ADP-ribosylation factor 1	ARF1	1.330	2.12E-03
A_51_P422208	dolichyl-phosphate (UDP-N-acetylglucosamine) N-acetylglucosaminephosphotransferase 1 (GlcNAc-1-P transferase)	DPAGT1	1.330	1.17E-03
A_52_P200703	PCF11 cleavage and polyadenylation factor subunit	PCF11	1.330	2.94E-03
A_51_P418056	sterol-C5-desaturase	SC5D	1.330	2.57E-04
A_52_P465064	protein kinase (cAMP-dependent, catalytic) inhibitor beta	PKIB	1.331	7.46E-04
A_51_P215815	ATPase, class VI, type 11C	ATP11C	1.332	1.11E-03
A_52_P520564	Wiskott-Aldrich syndrome-like (human)	Wasl	1.332	3.19E-03
A_51_P339268	VPS26 retromer complex component A	VPS26A	1.333	2.33E-03
A_52_P665335	family with sequence similarity 207, member A	FAM207A	1.334	8.92E-04
A_52_P580458	GATA zinc finger domain containing 2A	GATAD2A	1.334	1.38E-04
A_52_P570738	glucocorticoid modulatory element binding protein 2	GMEB2	1.334	6.87E-04
A_52_P680538	predicted gene 15672	Gm15672	1.336	1.41E-03
A_52_P467948	family with sequence similarity 76, member B	FAM76B	1.337	1.21E-03
A_51_P396273	neuroblastoma RAS viral (v-ras) oncogene homolog	NRAS	1.337	1.85E-03
A_52_P574398	SUMO1/sentrin/SMT3 specific peptidase 3	SENP3	1.337	1.54E-04
A_52_P617020	adaptor-related protein complex 3, sigma 1 subunit	AP3S1	1.338	2.85E-03
A_52_P287927	leucine rich repeat (in FLII) interacting protein 2	Lrrfip2	1.338	4.57E-05
A_52_P639551	TERF1 (TRF1)-interacting nuclear factor 2	TINF2	1.338	3.29E-03
A_52_P165001	SEC16 homolog A, endoplasmic reticulum export factor	SEC16A	1.339	3.13E-03
A_52_P585621	cyclin-dependent kinase 13	CDK13	1.340	1.79E-03
A_52_P8685	transmembrane protein 183A	TMEM183A	1.343	2.83E-04
A_51_P179023	DDB1 and CUL4 associated factor 12	DCAF12	1.344	1.85E-03
A_51_P183400	phosphatidylinositol binding clathrin assembly protein	PICALM	1.344	2.31E-03
A_51_P412270	Rap guanine nucleotide exchange factor (GEF) 6	RAPGEF6	1.345	3.25E-03
A_52_P545604	tankyrase 1 binding protein 1, 182kDa	TNKS1BP1	1.345	3.66E-03
A_51_P259318	fibrosin	FBRS	1.347	2.91E-03
A_52_P442751	Fanconi anemia core complex associated protein 100	FAAP100	1.348	2.43E-03
A_51_P471288	ADAM metallopeptidase domain 10	ADAM10	1.349	1.23E-03
A_51_P223475	conserved helix-loop-helix ubiquitous kinase	CHUK	1.350	2.62E-03
A_51_P416191	HECT domain containing E3 ubiquitin protein ligase 1	HECTD1	1.350	4.03E-04
A_51_P141315	Ral GTPase activating protein, beta subunit (non-catalytic)	RALGAPB	1.350	5.26E-05
A_51_P492595	F-box protein 42	FBXO42	1.351	8.79E-04
A_52_P679205	solute carrier family 35, member F6	SLC35F6	1.351	1.22E-06
A_52_P337050	ADAM metallopeptidase domain 17	ADAM17	1.352	1.69E-04
A_51_P456398	TMEM9 domain family, member B	TMEM9B	1.352	4.36E-04
A_52_P378372	CDC42 small effector 2	CDC42SE2	1.353	2.44E-03
A_51_P429295	pseudouridylate synthase 10	PUS10	1.353	1.92E-03
A_51_P272360	zinc finger protein 263	ZNF263	1.353	6.24E-04
A_51_P176185	cyclin G associated kinase	GAK	1.354	7.13E-04
A_52_P153957	biogenesis of lysosomal organelles complex-1, subunit 6, pallidin	BLOC1S6	1.355	2.42E-03
A_52_P543792	glutamine-rich 1	QRICH1	1.356	2.05E-04
A_51_P249348	SEC16 homolog A, endoplasmic reticulum export factor	SEC16A	1.356	1.96E-03
A_52_P503334	ER lipid raft associated 2	ERLIN2	1.357	6.03E-04
A_52_P53470	predicted gene 10101	Gm10101	1.357	2.75E-03
A_52_P31814	RIKEN cDNA 1110038B12 gene	1110038B12Rik	1.358	2.89E-03
A_52_P734595	ADAM metallopeptidase domain 17	ADAM17	1.358	1.27E-04
A_51_P345046	methionyl aminopeptidase 2	METAP2	1.358	3.06E-03
A_51_P185775	DnaJ (Hsp40) homolog, subfamily C, member 14	DNAJC14	1.359	1.44E-04
A_51_P374772	ADP-ribosylation factor guanine nucleotide-exchange factor 1 (brefeldin A-inhibited)	ARFGEF1	1.360	1.96E-04
A_51_P435023	Ras association (RalGDS/AF-6) domain family member 1	RASSF1	1.360	1.36E-03
A_51_P475249	ring finger protein 44	RNF44	1.360	2.88E-03
A_52_P184383	ATPase, H+ transporting, lysosomal 70kDa, V1 subunit A	ATP6V1A	1.362	1.52E-03
A_51_P359462	histone cluster 1, H3c	HIST1H3C	1.362	5.42E-04
A_52_P64364	inhibitor of kappa light polypeptide gene enhancer in B-cells, kinase beta	IKBKB	1.363	1.04E-03
A_52_P332125	p21 protein (Cdc42/Rac)-activated kinase 2	PAK2	1.363	3.23E-04
A_51_P101347	plastin 1	PLS1	1.363	1.30E-03
A_52_P614731	guanine nucleotide binding protein (G protein), gamma 12	GNG12	1.364	2.51E-05
A_51_P295582	cutC copper transporter	CUTC	1.365	5.66E-05
A_51_P357561	F-box and WD repeat domain containing 9	FBXW9	1.365	2.73E-03
A_52_P455055	golgin B1	GOLGB1	1.365	1.35E-03
A_51_P248962	syntaxin binding protein 5 (tomosyn)	STXBP5	1.365	2.94E-04
A_51_P499357	upstream binding protein 1 (LBP-1a)	UBP1	1.365	2.23E-05
A_51_P251438	RIKEN cDNA 9130004C02 gene	9130004C02Rik	1.366	3.51E-05
A_51_P117494	UDP-Gal:betaGlcNAc beta 1,4- galactosyltransferase, polypeptide 3	B4GALT3	1.366	3.04E-04
A_52_P534118	early endosome antigen 1	EEA1	1.366	1.80E-03
A_51_P217282	LEM domain containing 3	LEMD3	1.366	1.27E-03
A_51_P246962	adaptor-related protein complex 3, sigma 1 subunit	AP3S1	1.367	1.62E-03
A_52_P113000	formin binding protein 1-like	Fnbp1l	1.367	1.47E-04
A_51_P384382	cytokine receptor-like factor 3	CRLF3	1.368	1.56E-03
A_52_P620290	establishment of sister chromatid cohesion N-acetyltransferase 1	ESCO1	1.368	2.48E-04
A_52_P67794	intersectin 2	ITSN2	1.368	8.34E-04
A_51_P164207	metastasis associated 1 family, member 2	MTA2	1.368	1.12E-04
A_51_P292855	synaptosomal-associated protein, 29kDa	SNAP29	1.369	2.89E-03
A_52_P299684	zinc finger, DHHC-type containing 9	ZDHHC9	1.370	1.28E-03
A_51_P148311	cysteine-rich hydrophobic domain 2	CHIC2	1.371	9.94E-04
A_51_P334730	steroid 5 alpha-reductase 3	SRD5A3	1.371	3.33E-03
A_51_P195982	striatin, calmodulin binding protein	STRN	1.371	2.43E-04
A_52_P269384	apoptosis resistant E3 ubiquitin protein ligase 1	AREL1	1.372	2.05E-03
A_52_P286543	ariadne RBR E3 ubiquitin protein ligase 1	ARIH1	1.374	8.13E-04
A_51_P511646	Nedd4 family interacting protein 2	NDFIP2	1.374	8.81E-04
A_51_P108573	transmembrane protein 62	TMEM62	1.375	2.08E-03
A_52_P641367	desumoylating isopeptidase 1	DESI1	1.376	1.12E-03
A_51_P423981	cathepsin S	CTSS	1.379	3.74E-03
A_52_P134906	adaptor-related protein complex 1, gamma 1 subunit	AP1G1	1.381	1.60E-03
A_52_P354306	peroxisomal biogenesis factor 26	PEX26	1.382	2.30E-03
A_51_P429276	tropomodulin 3 (ubiquitous)	TMOD3	1.382	3.40E-04
A_51_P288505	TNFRSF1A-associated via death domain	TRADD	1.382	3.18E-03
A_52_P337550	Fas associated factor family member 2	FAF2	1.384	2.04E-03
A_51_P386382	shisa family member 5	SHISA5	1.384	2.38E-03
A_52_P124046	zinc finger protein 384	ZNF384	1.384	2.41E-03
A_52_P59916	serine palmitoyltransferase, long chain base subunit 2	SPTLC2	1.385	7.80E-04
A_52_P17115	zinc and ring finger 1, E3 ubiquitin protein ligase	ZNRF1	1.385	2.49E-03
A_52_P38057	adaptor-related protein complex 2, beta 1 subunit	Ap2b1	1.386	1.56E-03
A_52_P811454	Nipped-B homolog (Drosophila)	NIPBL	1.386	1.29E-03
A_52_P558859	related RAS viral (r-ras) oncogene homolog 2	RRAS2	1.386	5.19E-04
A_52_P452697	sprouty-related, EVH1 domain containing 2	SPRED2	1.386	1.43E-03
A_52_P120925	methionyl aminopeptidase 1	METAP1	1.387	2.77E-03
A_51_P226453	acyl-CoA thioesterase 11	ACOT11	1.388	2.59E-03
A_51_P461761	zinc finger, CCHC domain containing 8	ZCCHC8	1.388	2.14E-04
A_51_P195100	vacuolar protein sorting 4 homolog B (S. cerevisiae)	VPS4B	1.389	2.65E-04
A_52_P1034698	E74-like factor 1 (ets domain transcription factor)	ELF1	1.392	1.34E-03
A_52_P669145	Hermansky-Pudlak syndrome 5	HPS5	1.392	5.33E-04
A_51_P225209	nipsnap homolog 3A (C. elegans)	NIPSNAP3A	1.392	2.03E-04
A_52_P39237	RAD21 cohesin complex component	RAD21	1.392	3.72E-03
A_52_P103513	ribosomal protein L13	RPL13	1.392	3.04E-03
A_51_P140460	sorting nexin 24	SNX24	1.392	3.14E-03
A_52_P634051	spermatid perinuclear RNA binding protein	STRBP	1.392	3.30E-03
A_51_P247157	hematological and neurological expressed 1	HN1	1.393	3.03E-03
A_52_P409675	WD repeat domain 11	WDR11	1.394	3.65E-03
A_52_P544032	CCR4-NOT transcription complex, subunit 6	CNOT6	1.395	1.33E-06
A_51_P335081	guanine nucleotide binding protein (G protein), beta polypeptide 1	GNB1	1.395	6.02E-04
A_52_P297075	HEAT repeat containing 5A	HEATR5A	1.395	1.15E-03
A_52_P684579	N(alpha)-acetyltransferase 40, NatD catalytic subunit	NAA40	1.395	2.53E-04
A_52_P631081	RAB1A, member RAS oncogene family	RAB1A	1.395	2.58E-04
A_52_P576689	zinc finger protein 944	Zfp942/Zfp944	1.395	3.64E-03
A_52_P467968	zinc finger protein 384	ZNF384	1.395	2.00E-03
A_52_P584293	attractin-like 1	ATRNL1	1.396	1.35E-03
A_52_P512110	mitochondrial calcium uniporter	MCU	1.396	2.49E-03
A_51_P506187	myotubularin related protein 2	MTMR2	1.397	9.15E-05
A_52_P249920	zinc finger and SCAN domain containing 29	ZSCAN29	1.397	1.08E-03
A_52_P527106	Rho GTPase activating protein 12	ARHGAP12	1.398	3.03E-03
A_51_P489313	sorcin	SRI	1.398	2.25E-03
A_51_P447668	protein tyrosine phosphatase, non-receptor type 12	PTPN12	1.399	1.73E-05
A_51_P271021	transmembrane protein 168	TMEM168	1.402	3.72E-03
A_51_P299454	BCL2-like 1	BCL2L1	1.406	2.19E-05
A_51_P386307	cyclin L2	CCNL2	1.406	3.51E-03
A_52_P344897	proteasome (prosome, macropain) activator subunit 4	PSME4	1.406	1.16E-04
A_52_P241725	chromosome 5 open reading frame 63	C5orf63	1.407	1.77E-03
A_52_P172665	family with sequence similarity 135, member A	FAM135A	1.407	4.08E-04
A_52_P663600	p21 protein (Cdc42/Rac)-activated kinase 1	PAK1	1.407	2.48E-04
A_51_P162676	armadillo repeat containing 7	ARMC7	1.408	1.94E-03
A_52_P347078	antioxidant 1 copper chaperone	ATOX1	1.408	8.19E-04
A_52_P78123	DDB1 and CUL4 associated factor 12	DCAF12	1.408	1.09E-04
A_51_P497463	death effector domain containing	DEDD	1.408	2.70E-03
A_51_P440047	lectin, galactoside-binding-like	LGALSL	1.408	1.66E-03
A_51_P397003	abhydrolase domain containing 13	ABHD13	1.409	2.39E-03
A_51_P332169	NHS-like 1	NHSL1	1.409	7.02E-04
A_52_P83623	Rap guanine nucleotide exchange factor (GEF) 6	RAPGEF6	1.409	8.77E-04
A_51_P183373	desumoylating isopeptidase 2	DESI2	1.410	7.69E-04
A_52_P374228	pantothenate kinase 2	PANK2	1.410	6.50E-05
A_52_P174775	receptor (TNFRSF)-interacting serine-threonine kinase 1	RIPK1	1.410	9.29E-05
A_52_P651034	thioredoxin-related transmembrane protein 1	TMX1	1.410	7.62E-04
A_51_P430357	low density lipoprotein receptor-related protein 10	LRP10	1.411	4.66E-05
A_51_P190886	ankyrin repeat domain 13A	ANKRD13A	1.413	7.00E-05
A_52_P674847	5-azacytidine induced 2	AZI2	1.413	7.34E-05
A_52_P37697	Sys1 golgi trafficking protein	SYS1	1.413	6.68E-04
A_52_P135175	transmembrane protein 128	TMEM128	1.413	1.07E-03
A_52_P413492	low density lipoprotein receptor adaptor protein 1	LDLRAP1	1.414	2.45E-04
A_52_P21971	nuclear receptor coactivator 2	NCOA2	1.415	1.59E-03
A_51_P163867	protein phosphatase 4, regulatory subunit 1	PPP4R1	1.416	4.99E-05
A_51_P124803	transmembrane protein 192	TMEM192	1.417	4.53E-04
A_51_P237695	guanine nucleotide binding protein (G protein), alpha inhibiting activity polypeptide 3	GNAI3	1.418	9.72E-04
A_51_P485240	adiponectin receptor 1	ADIPOR1	1.419	5.41E-04
A_52_P44011	DDB1 and CUL4 associated factor 10	DCAF10	1.420	8.44E-04
A_52_P229709	ubiquitin-conjugating enzyme E2D 3	UBE2D3	1.420	1.32E-03
A_52_P61786	H3 histone, family 3A	H3F3A/H3F3B	1.422	1.65E-05
A_51_P182456	polycomb group ring finger 3	PCGF3	1.422	1.53E-03
A_52_P517905	numb homolog (Drosophila)	NUMB	1.423	3.12E-03
A_51_P292057	transducin (beta)-like 1 X-linked receptor 1	TBL1XR1	1.423	5.92E-04
A_51_P115027	AFG3-like AAA ATPase 2	AFG3L2	1.424	2.06E-05
A_52_P174396	cAMP responsive element binding protein 1	CREB1	1.425	9.24E-04
A_52_P178383	SCY1-like, kinase-like 2	SCYL2	1.425	2.27E-03
A_51_P256342	annexin A4	ANXA4	1.426	1.27E-03
A_51_P121228	activating signal cointegrator 1 complex subunit 2	ASCC2	1.426	1.80E-03
A_52_P594532	nucleoporin like 1	NUPL1	1.427	1.42E-03
A_52_P96637	AFG3-like AAA ATPase 2	AFG3L2	1.428	1.74E-03
A_51_P295625	ADP-ribosylation factor 4	ARF4	1.428	2.06E-03
A_51_P464576	presenilin 1	PSEN1	1.428	4.88E-04
A_52_P408802	ring finger protein 121	RNF121	1.429	1.09E-03
A_52_P234138	ubiquitin-conjugating enzyme E2D 3	UBE2D3	1.429	2.19E-03
A_52_P544792	myotrophin	MTPN	1.430	4.20E-04
A_51_P487384	Tax1 (human T-cell leukemia virus type I) binding protein 3	TAX1BP3	1.430	1.43E-03
A_51_P266723	YTH N(6)-methyladenosine RNA binding protein 3	YTHDF3	1.430	8.72E-06
A_51_P212977	U6 snRNA biogenesis 1	USB1	1.431	1.26E-03
A_52_P262967	RAB10, member RAS oncogene family	RAB10	1.432	2.98E-04
A_52_P515168	regulation of nuclear pre-mRNA domain containing 2	RPRD2	1.432	5.33E-04
A_51_P104891	ethanolaminephosphotransferase 1	EPT1	1.433	2.39E-04
A_51_P205943	huntingtin	HTT	1.433	2.39E-03
A_51_P189234	ring finger protein 121	RNF121	1.435	1.63E-03
A_51_P386189	tyrosine kinase, non-receptor, 2	TNK2	1.435	1.34E-03
A_52_P611867	SMAD family member 4	SMAD4	1.436	2.43E-03
A_52_P450	chloride channel, voltage-sensitive 3	CLCN3	1.437	5.82E-04
A_52_P475052	tweety family member 1	TTYH1	1.437	1.52E-03
A_52_P421657	vacuolar protein sorting 54 homolog (S. cerevisiae)	VPS54	1.437	6.20E-04
A_51_P396879	Y box protein 1 pseudogene	E130201H02Rik	1.438	3.39E-03
A_52_P470505	guanine nucleotide binding protein (G protein), beta polypeptide 1	GNB1	1.438	2.65E-04
A_52_P112931	chromosome 18 open reading frame 8	C18orf8	1.439	3.12E-03
A_52_P183752	carboxypeptidase D	CPD	1.440	3.17E-03
A_51_P387971	slingshot protein phosphatase 3	SSH3	1.441	2.42E-04
A_52_P325029	SLX4 interacting protein	SLX4IP	1.442	5.42E-04
A_52_P6092	family with sequence similarity 84, member B	FAM84B	1.443	2.52E-03
A_52_P333921	FCH domain only 2	FCHO2	1.443	1.77E-03
A_52_P6709	nuclear respiratory factor 1	NRF1	1.443	4.81E-04
A_52_P537545	sphingomyelin phosphodiesterase 3, neutral membrane (neutral sphingomyelinase II)	SMPD3	1.444	3.74E-03
A_52_P24593	zinc finger, DHHC-type containing 20	ZDHHC20	1.444	1.25E-03
A_52_P113585	huntingtin	HTT	1.447	1.17E-03
A_52_P43848	SCO1 cytochrome c oxidase assembly protein	SCO1	1.447	2.89E-04
A_51_P213641	adaptor-related protein complex 2, beta 1 subunit	Ap2b1	1.448	7.52E-04
A_52_P226929	CASP8 and FADD-like apoptosis regulator	CFLAR	1.448	2.66E-03
A_52_P293232	mesoderm development candidate 1	MESDC1	1.449	1.07E-03
A_51_P509098	N-acylsphingosine amidohydrolase (acid ceramidase) 1	ASAH1	1.452	3.21E-03
A_52_P618745	endoplasmic reticulum metallopeptidase 1	ERMP1	1.452	3.07E-03
A_52_P72497	acyl-CoA binding domain containing 3	ACBD3	1.454	4.20E-05
A_52_P320686	ribosomal protein L27	RPL27	1.454	2.93E-03
A_52_P515423	signal transducing adaptor molecule (SH3 domain and ITAM motif) 2	STAM2	1.454	3.88E-04
A_52_P113640	diphosphoinositol pentakisphosphate kinase 2	PPIP5K2	1.455	3.46E-03
A_52_P665143	centrosomal protein 95kDa	CEP95	1.456	1.90E-03
A_51_P113769	glyoxylate reductase 1 homolog (Arabidopsis)	GLYR1	1.456	3.89E-04
A_51_P310040	polypyrimidine tract binding protein 3	PTBP3	1.456	1.52E-04
A_52_P624284	TAO kinase 3	TAOK3	1.456	1.11E-04
A_51_P472249	solute carrier family 7 (amino acid transporter light chain, y+L system), member 7	SLC7A7	1.457	3.16E-03
A_52_P499028	chromosome 6 open reading frame 141	C6orf141	1.458	1.67E-03
A_52_P632084	casein kinase 1, gamma 1	CSNK1G1	1.461	2.23E-04
A_52_P52036	tumor necrosis factor, alpha-induced protein 1 (endothelial)	TNFAIP1	1.461	9.96E-04
A_52_P435705	homeobox containing 1	HMBOX1	1.464	5.55E-04
A_51_P430952	receptor (TNFRSF)-interacting serine-threonine kinase 1	RIPK1	1.464	2.77E-05
A_52_P428354	major histocompatibility complex, class I, A	HLA-A	1.465	1.98E-03
A_51_P125792	son of sevenless homolog 1 (Drosophila)	SOS1	1.465	2.87E-03
A_51_P157902	claudin 3	CLDN3	1.466	6.94E-05
A_51_P454638	potassium channel tetramerization domain containing 9	KCTD9	1.466	1.01E-03
A_52_P558163	SECIS binding protein 2	SECISBP2	1.466	4.02E-04
A_52_P401345	capping protein (actin filament) muscle Z-line, alpha 1	CAPZA1	1.467	2.16E-03
A_51_P391445	interferon gamma receptor 1	IFNGR1	1.468	4.59E-04
A_52_P8766	phosphatidic acid phosphatase type 2 domain containing 2	PPAPDC2	1.468	2.39E-03
A_51_P411859	serologically defined colon cancer antigen 3	SDCCAG3	1.471	2.56E-07
A_51_P363719	syntaxin 7	STX7	1.471	1.69E-03
A_52_P163766	ATPase, H+ transporting, lysosomal V0 subunit a2	ATP6V0A2	1.472	1.91E-03
A_52_P462358	family with sequence similarity 160, member A2	FAM160A2	1.472	5.16E-04
A_51_P495379	formin homology 2 domain containing 1	Fhod1	1.472	2.52E-03
A_52_P375652	calcium binding protein 39	CAB39	1.474	1.03E-03
A_51_P506915	plakophilin 3	PKP3	1.474	1.78E-03
A_51_P208394	protein phosphatase 4, catalytic subunit	PPP4C	1.474	4.03E-04
A_51_P479914	phosphatidylinositol-4,5-bisphosphate 3-kinase, catalytic subunit beta	PIK3CB	1.475	1.48E-04
A_52_P591204	breast cancer metastasis suppressor 1	BRMS1	1.476	1.21E-03
A_52_P661033	tropomyosin 3	TPM3	1.476	2.90E-04
A_52_P526750	autophagy related 4D, cysteine peptidase	ATG4D	1.477	2.82E-04
A_51_P288839	OTU domain containing 5	Otud5	1.477	3.68E-05
A_52_P532029	TANK-binding kinase 1	TBK1	1.477	2.58E-03
A_51_P400040	UBX domain protein 2A	UBXN2A	1.477	7.10E-04
A_52_P438299	mitofusin 1	MFN1	1.478	1.41E-03
A_51_P466270	hephaestin	HEPH	1.479	1.27E-03
A_51_P138790	pleckstrin homology domain containing, family F (with FYVE domain) member 2	PLEKHF2	1.480	4.42E-06
A_51_P455632	syntaxin 16	STX16	1.481	2.15E-03
A_52_P71869	plectin	PLEC	1.482	2.57E-03
A_52_P600318	secretory carrier membrane protein 2	SCAMP2	1.482	3.49E-03
A_52_P71951	eukaryotic translation initiation factor 2 alpha kinase 4	EIF2AK4	1.484	3.03E-03
A_52_P558631	transmembrane protein 260	TMEM260	1.484	1.80E-04
A_51_P381801	ADP-ribosylation factor 5	ARF5	1.486	2.98E-04
A_52_P646112	ribosomal protein S13	RPS13	1.486	3.11E-03
A_51_P408227	mitotic spindle positioning	MISP	1.487	2.09E-03
A_52_P232220	tight junction protein 2	TJP2	1.489	4.80E-06
A_51_P117832	echinoderm microtubule associated protein like 4	EML4	1.490	1.99E-04
A_52_P394385	chromosome 6 open reading frame 120	C6orf120	1.491	3.53E-03
A_52_P418313	formin binding protein 1-like	Fnbp1l	1.491	1.87E-05
A_51_P349341	Niemann-Pick disease, type C1	NPC1	1.491	3.55E-03
A_52_P538500	slingshot protein phosphatase 2	SSH2	1.493	3.03E-03
A_51_P516456	acid phosphatase 2, lysosomal	ACP2	1.494	2.45E-03
A_51_P468955	chromosome 5 open reading frame 30	C5orf30	1.494	2.12E-04
A_52_P83913	synovial sarcoma, X breakpoint 2 interacting protein	SSX2IP	1.494	2.38E-03
A_51_P371331	membrane protein, palmitoylated 5 (MAGUK p55 subfamily member 5)	MPP5	1.495	9.46E-04
A_51_P236042	phospholipase C, beta 3 (phosphatidylinositol-specific)	PLCB3	1.495	2.73E-03
A_51_P480062	ubiquitin associated protein 1	UBAP1	1.495	7.44E-04
A_51_P209527	B-cell CLL/lymphoma 10	BCL10	1.496	7.73E-04
A_52_P217211	SERTA domain containing 1	SERTAD1	1.496	4.48E-04
A_51_P149455	acyl-CoA dehydrogenase, long chain	ACADL	1.497	6.84E-05
A_51_P455776	GPALPP motifs containing 1	GPALPP1	1.497	2.23E-03
A_51_P406604	helicase with zinc finger 2, transcriptional coactivator	HELZ2	1.499	1.75E-03
A_51_P504354	NOTCH-regulated ankyrin repeat protein	NRARP	1.499	2.49E-03
A_52_P580284	Rap guanine nucleotide exchange factor (GEF) 6	RAPGEF6	1.499	1.52E-05
A_52_P650855	myosin ID	MYO1D	1.501	1.38E-05
A_52_P625600	NEDD4 binding protein 2	N4BP2	1.501	2.22E-03
A_52_P148049	myotubularin related protein 9	MTMR9	1.502	1.20E-03
A_52_P42044	neurobeachin-like 2	NBEAL2	1.502	1.83E-03
A_51_P151254	solute carrier family 35 (adenosine 3'-phospho 5'-phosphosulfate transporter), member B3	SLC35B3	1.502	1.35E-03
A_51_P411917	GATA binding protein 6	GATA6	1.505	1.75E-03
A_51_P370101	chromosome 18 open reading frame 8	C18orf8	1.507	2.14E-03
A_52_P188261	calcium/calmodulin-dependent protein kinase II delta	CAMK2D	1.507	9.70E-05
A_52_P427522	mannosidase, alpha, class 1A, member 2	MAN1A2	1.507	2.35E-05
A_52_P267779	tuberous sclerosis 1	TSC1	1.507	1.87E-03
A_52_P438082	CCAAT/enhancer binding protein (C/EBP), gamma	CEBPG	1.508	2.49E-04
A_51_P324814	keratin 18, type I	KRT18	1.508	2.61E-03
A_52_P260555	villin 1	VIL1	1.508	8.14E-04
A_51_P258435	zinc finger, DHHC-type containing 3	ZDHHC3	1.508	1.53E-04
A_51_P162238	solute carrier family 35 (UDP-galactose transporter), member A2	Slc35a2	1.509	3.66E-03
A_52_P350519	major histocompatibility complex, class I, A	HLA-A	1.510	1.78E-03
A_52_P188678	poliovirus receptor-related 2 (herpesvirus entry mediator B)	PVRL2	1.510	1.47E-04
A_52_P38964	Sin3A-associated protein, 25kDa	SAP25	1.510	8.60E-04
A_52_P443310	ubiquitin specific peptidase 43	USP43	1.510	2.22E-03
A_52_P379889	exocyst complex component 5	EXOC5	1.511	2.14E-03
A_52_P375803	transmembrane protein 183A	TMEM183A	1.511	5.73E-04
A_51_P317941	PERP, TP53 apoptosis effector	PERP	1.512	5.27E-04
A_52_P322535	M-phase specific PLK1 interacting protein	MPLKIP	1.513	1.80E-04
A_52_P666681	TERF1 (TRF1)-interacting nuclear factor 2	TINF2	1.513	3.07E-03
A_51_P278686	toll-interleukin 1 receptor (TIR) domain containing adaptor protein	TIRAP	1.514	1.28E-03
A_51_P140901	phosphomannomutase 2	PMM2	1.515	4.50E-04
A_52_P8913	MOB kinase activator 3A	MOB3A	1.516	2.82E-03
A_51_P341130	IQ motif containing GTPase activating protein 1	IQGAP1	1.517	8.21E-04
A_52_P566208	ribosomal protein L11	RPL11	1.517	1.41E-03
A_52_P472465	DNA cross-link repair 1C	DCLRE1C	1.519	1.04E-03
A_52_P423021	zinc finger protein 654	ZNF654	1.519	2.76E-03
A_51_P440682	CAP, adenylate cyclase-associated protein 1 (yeast)	CAP1	1.520	2.53E-03
A_52_P578359	phospholipase D1, phosphatidylcholine-specific	PLD1	1.520	2.24E-04
A_52_P271244	polymerase (DNA-directed), delta 3, accessory subunit	POLD3	1.520	6.77E-05
A_51_P274091	protein phosphatase 1, regulatory subunit 15B	PPP1R15B	1.520	6.96E-05
A_52_P517773	protein tyrosine phosphatase, non-receptor type 12	PTPN12	1.520	4.46E-04
A_52_P436700	glycolipid transfer protein	GLTP	1.521	4.91E-04
A_51_P208870	zinc finger, DHHC-type containing 24	ZDHHC24	1.521	9.18E-05
A_51_P289912	Rap guanine nucleotide exchange factor (GEF) 2	RAPGEF2	1.522	3.74E-03
A_51_P282837	suppression of tumorigenicity 14 (colon carcinoma)	ST14	1.523	1.12E-03
A_52_P385896	ATPase, aminophospholipid transporter (APLT), class I, type 8A, member 1	ATP8A1	1.524	1.09E-03
A_52_P599162	taurine upregulated gene 1	Tug1	1.524	6.09E-04
A_51_P268278	transmembrane protein 131	TMEM131	1.525	2.29E-03
A_51_P243914	src kinase associated phosphoprotein 2	SKAP2	1.526	8.88E-04
A_52_P37593	glucosamine (UDP-N-acetyl)-2-epimerase/N-acetylmannosamine kinase	GNE	1.528	2.37E-03
A_52_P210164	solute carrier family 35, member F6	SLC35F6	1.528	1.33E-03
A_52_P321847	ubiquitin-conjugating enzyme E2, J2	UBE2J2	1.528	6.56E-04
A_51_P177744	zinc finger CCCH-type, antiviral 1	ZC3HAV1	1.528	1.21E-03
A_51_P299866	target of myb1 like 1 membrane trafficking protein	TOM1L1	1.529	1.27E-03
A_52_P469939	GRIP and coiled-coil domain containing 2	GCC2	1.530	7.74E-04
A_51_P411965	neurobeachin-like 2	NBEAL2	1.530	3.66E-03
A_51_P277345	osteoclast stimulating factor 1	OSTF1	1.530	1.55E-04
A_52_P17112	zinc and ring finger 1, E3 ubiquitin protein ligase	ZNRF1	1.530	5.41E-04
A_51_P167232	calcium/calmodulin-dependent serine protein kinase (MAGUK family)	CASK	1.531	1.28E-03
A_51_P520794	nucleoporin like 1	NUPL1	1.531	1.67E-04
A_52_P678942	plexin B2	PLXNB2	1.531	1.97E-06
A_52_P623738	OTU deubiquitinase 7B	OTUD7B	1.533	1.35E-04
A_52_P438957	ribosome binding protein 1	Rrbp1	1.533	9.14E-04
A_51_P374999	S100P binding protein	S100PBP	1.533	3.47E-03
A_52_P33800	fibronectin type III domain containing 3A	FNDC3A	1.534	1.66E-03
A_52_P676956	toll-interleukin 1 receptor (TIR) domain containing adaptor protein	TIRAP	1.534	3.66E-05
A_52_P247788	INO80 complex subunit C	INO80C	1.536	1.20E-04
A_52_P200599	SECIS binding protein 2-like	SECISBP2L	1.536	3.42E-03
A_51_P417321	zinc finger protein 236	ZNF236	1.536	3.42E-03
A_52_P73848	clathrin interactor 1	CLINT1	1.538	3.11E-03
A_52_P1156415	pyridoxal-dependent decarboxylase domain containing 1	PDXDC1	1.538	2.97E-03
A_52_P363203	SEC63 homolog (S. cerevisiae)	SEC63	1.538	8.49E-04
A_51_P506792	tumor protein D52	TPD52	1.538	1.12E-03
A_52_P464346	activating transcription factor 6	ATF6	1.539	1.28E-03
A_52_P449259	ATPase, class VI, type 11B	ATP11B	1.540	3.12E-04
A_51_P266168	eukaryotic translation initiation factor 4E family member 2	EIF4E2	1.541	8.52E-04
A_51_P338067	myotubularin 1	MTM1	1.541	2.44E-03
A_52_P556586	zinc and ring finger 2, E3 ubiquitin protein ligase	ZNRF2	1.541	1.03E-03
A_52_P656418	MET proto-oncogene, receptor tyrosine kinase	MET	1.542	2.55E-04
A_52_P462392	Kruppel-like factor 3 (basic)	KLF3	1.543	2.36E-03
A_51_P274789	retinoic acid induced 14	RAI14	1.543	9.80E-04
A_51_P196629	family with sequence similarity 102, member B	FAM102B	1.544	1.73E-04
A_52_P512672	SET domain containing (lysine methyltransferase) 8	SETD8	1.544	3.97E-04
A_51_P186415	slingshot protein phosphatase 2	SSH2	1.544	8.42E-04
A_52_P534844	ATPase, aminophospholipid transporter (APLT), class I, type 8A, member 1	ATP8A1	1.547	3.32E-03
A_52_P89567	ras homolog family member B	RHOB	1.547	1.80E-03
A_51_P340174	family with sequence similarity 160, member A1	FAM160A1	1.548	1.85E-04
A_51_P460734	protein kinase C, delta	PRKCD	1.549	2.22E-03
A_51_P397925	small ArfGAP2	SMAP2	1.549	3.61E-06
[truncated: 933 more rows]

## Sheet: iKO_Water vs Flox_Water_q.05
Supplementary 2C. Significantly altered gene probes in regular water treated GR iKO mice vs Regular water treated Flox mice
ProbeID	GeneName	GeneSymbol	Fold-Change(GR iKO_water vs. Flox_water)	q-value(GR iKO_water vs. Flox_water)
A_51_P294979	metallothionein 1	Mt1	7.277	1.06E-07

## Sheet: iKO_DSS vs Flox_DSS_q.05
Supplementary Table 2D. Significantly altered gene probes in DSS treated GR iKO mice vs DSS treated Flox mice
ProbeID	GeneName	GeneSymbol	Fold-Change(GR iKO_DSS vs. Flox_DSS)	q-value(GR iKO_DSS vs. Flox_DSS)
A_52_P226307	radixin	RDX	-14.527	4.71E-04
A_51_P248714	zinc finger protein 961	Zfp961	-12.299	5.62E-04
A_51_P399652	coiled-coil domain containing 151	CCDC151	-9.094	1.42E-03
A_52_P346987	homeobox C9	HOXC9	-9.091	2.50E-04
A_51_P162481	sex comb on midleg-like 2 (Drosophila)	Scml2	-8.432	7.31E-05
A_51_P478678	angiopoietin-like 1	ANGPTL1	-5.373	1.37E-05
A_52_P810830	predicted gene 13490	Gm13490	-5.296	4.82E-09
A_51_P295511	aralkylamine N-acetyltransferase	AANAT	-4.973	4.31E-09
A_52_P22324	phospholamban	Pln	-4.711	1.31E-03
A_52_P198239	ubiquitin-conjugating enzyme E2U (putative)	UBE2U	-4.477	1.85E-03
A_51_P380807	creatine kinase, muscle	CKM	-4.436	1.11E-04
A_51_P344263	brain and acute leukemia, cytoplasmic	BAALC	-4.349	1.32E-03
A_51_P389017	tubby like protein 2	TULP2	-4.323	4.17E-04
A_52_P995657	fibronectin type III domain containing 3A	FNDC3A	-4.312	1.45E-03
A_52_P137236	cell adhesion molecule 2	CADM2	-4.139	2.16E-05
A_51_P397575	cathepsin 7	Cts7	-4.029	2.86E-05
A_51_P136028	MAM domain containing glycosylphosphatidylinositol anchor 2	MDGA2	-4.011	4.23E-04
A_51_P253227	F-box protein 16	FBXO16	-3.944	1.82E-05
A_51_P243123	ribosomal protein L3-like	RPL3L	-3.836	1.11E-03
A_51_P326685	leucine-rich repeats and transmembrane domains 1	LRTM1	-3.730	2.17E-03
A_51_P456465	claudin 10	CLDN10	-3.709	2.59E-04
A_51_P212666	neurotensin receptor 1 (high affinity)	NTSR1	-3.649	1.88E-04
A_51_P501990	sperm motility kinase 4A	Smok4a	-3.601	5.50E-06
A_51_P370996	protein tyrosine phosphatase, receptor-type, Z polypeptide 1	PTPRZ1	-3.585	1.59E-03
A_52_P385606	creatine kinase, brain	CKB	-3.484	4.22E-04
A_52_P10793	pleiotrophin	PTN	-3.465	5.14E-04
A_52_P467398	RIKEN cDNA 9330168O09 gene	9330168O09Rik	-3.453	1.16E-03
A_52_P309563	unc-51 like kinase 4	ULK4	-3.413	1.16E-03
A_51_P248344	transcription factor AP-2 beta (activating enhancer binding protein 2 beta)	TFAP2B	-3.406	2.35E-04
A_51_P262699	carboxypeptidase B2 (plasma)	CPB2	-3.365	2.66E-04
A_51_P117195	protein phosphatase 4, regulatory subunit 1-like, pseudogene	Ppp4r1l-ps	-3.357	9.60E-04
A_51_P373619	mannose-binding lectin (protein A) 1	Mbl1	-3.344	3.70E-04
A_52_P359026	cyclic nucleotide gated channel beta 1	Cngb1	-3.338	1.60E-03
A_51_P479786	smoothelin	SMTN	-3.326	1.16E-04
A_51_P406188	ankyrin repeat and SOCS box containing 10	ASB10	-3.314	2.81E-03
A_51_P380432	scleraxis bHLH transcription factor	SCX	-3.305	9.71E-04
A_52_P598219	calcium channel, voltage-dependent, L type, alpha 1S subunit	CACNA1S	-3.296	3.69E-04
A_52_P35448	striatin interacting protein 2	STRIP2	-3.290	2.06E-03
A_51_P278653	reprimo, TP53 dependent G2 arrest mediator candidate	RPRM	-3.289	3.75E-03
A_52_P442126	G protein-coupled receptor 179	GPR179	-3.283	8.59E-04
A_51_P376656	synaptoporin	SYNPR	-3.268	3.29E-03
A_51_P425772	creatine kinase, brain	CKB	-3.260	2.50E-04
A_52_P542107	predicted gene, 26787	Gm26787	-3.194	3.06E-03
A_51_P403771	dystrophin	DMD	-3.152	3.40E-03
A_51_P416705	leucine rich repeat neuronal 2	LRRN2	-3.149	2.25E-04
A_52_P859747	family with sequence similarity 47, member E	FAM47E	-3.119	1.35E-05
A_51_P172168	Fc receptor-like S, scavenger receptor	Fcrls	-3.118	2.63E-04
A_52_P846109	microtubule-associated protein 1A	MAP1A	-3.108	3.63E-03
A_51_P171832	neurogranin	Nrgn	-3.067	1.78E-03
A_52_P379126	Cdc42 guanine nucleotide exchange factor (GEF) 9	ARHGEF9	-3.063	3.70E-03
A_51_P199407	calneuron 1	CALN1	-3.049	2.05E-04
A_51_P377228	predicted gene 4793	Gm4793	-3.045	2.68E-03
A_52_P518922	integrin, alpha 1	ITGA1	-3.040	3.67E-03
A_51_P354609	leucine rich repeat containing 3	LRRC3	-3.040	7.61E-05
A_51_P260288	copine IV	CPNE4	-3.009	3.19E-06
A_51_P383270	Fraser extracellular matrix complex subunit 1	FRAS1	-3.005	2.34E-03
A_52_P50325	Rho GDP dissociation inhibitor (GDI) gamma	ARHGDIG	-3.001	3.15E-03
A_51_P483544	aminoadipate-semialdehyde synthase	AASS	-2.932	1.62E-03
A_51_P335969	desmin	DES	-2.897	3.58E-03
A_51_P202084	gamma-aminobutyric acid (GABA) A receptor, gamma 2	GABRG2	-2.874	2.28E-03
A_51_P271529	proline rich membrane anchor 1	PRIMA1	-2.867	7.27E-04
A_51_P227962	dynein, light chain, roadblock-type 2	DYNLRB2	-2.860	8.75E-05
A_51_P267593	RIKEN cDNA 1700061G19 gene	1700061G19Rik	-2.837	2.74E-04
A_52_P359718	WNK lysine deficient protein kinase 2	WNK2	-2.823	9.32E-04
A_52_P659477	titin	TTN	-2.820	7.92E-04
A_51_P255304	caveolin 3	CAV3	-2.810	2.31E-04
A_51_P270324	pregnancy up-regulated nonubiquitous CaM kinase	PNCK	-2.810	3.43E-04
A_52_P350554	potassium channel, voltage gated Shab related subfamily B, member 1	KCNB1	-2.808	2.76E-05
A_51_P514379	zinc finger protein interacting with K protein 1	ZIK1	-2.807	2.96E-03
A_51_P131840	cystatin 12	Cst12	-2.797	9.62E-04
A_51_P307650	neuromedin U	NMU	-2.784	3.38E-03
A_52_P24439	surfactant protein A1	SFTPA1	-2.784	1.40E-03
A_52_P400355	chromosome 8 open reading frame 46	C8orf46	-2.782	1.87E-03
A_52_P453469	protein interacting with cyclin A1	PROCA1	-2.754	3.53E-03
A_51_P458973	phosphorylase, glycogen, muscle	PYGM	-2.754	7.96E-05
A_52_P610188	neural cell adhesion molecule 2	NCAM2	-2.747	2.90E-03
A_52_P278035	tenascin C	TNC	-2.738	1.86E-03
A_52_P418477	tropomyosin 2, beta	Tpm2	-2.735	1.38E-03
A_52_P21628	doublecortin-like kinase 1	DCLK1	-2.730	2.48E-03
A_52_P1051779	chromosome 1 open reading frame 95	C1orf95	-2.724	6.39E-04
A_52_P439358	klotho	KL	-2.724	3.33E-03
A_52_P385736	POU domain, class 3, transcription factor 3 adjacent noncoding transcript 1	Pantr1	-2.719	8.58E-04
A_52_P515880	visinin-like 1	VSNL1	-2.712	5.87E-06
A_52_P538310	gap junction protein, delta 2, 36kDa	GJD2	-2.703	1.69E-05
A_52_P184145	F-box protein 21	FBXO21	-2.694	8.73E-04
A_52_P142143	junctophilin 2	JPH2	-2.691	4.34E-04
A_51_P241269	actin, gamma 2, smooth muscle, enteric	ACTG2	-2.688	3.49E-03
A_52_P74229	predicted gene 11627	Gm11627	-2.678	5.29E-04
A_51_P127718	SH3-binding domain glutamic acid-rich protein	Sh3bgr	-2.675	7.74E-05
A_52_P385546	complement component 1, q subcomponent-like 3	C1QL3	-2.673	2.82E-04
A_51_P416455	predicted gene 16485	Gm16485	-2.657	1.03E-08
A_51_P407786	lymphocyte antigen 6 complex, locus H	LY6H	-2.654	1.41E-03
A_52_P651948	family with sequence similarity 229, member B	FAM229B	-2.653	2.02E-04
A_51_P106488	SPEG complex locus	SPEG	-2.652	6.72E-06
A_51_P115953	cortexin 3	CTXN3	-2.651	2.12E-03
A_52_P399095	methyltransferase like 24	METTL24	-2.640	9.30E-04
A_51_P295085	osteoglycin	OGN	-2.630	8.82E-04
A_51_P415207	patched domain containing 4	PTCHD4	-2.626	1.78E-03
A_51_P318856	glycine-N-acyltransferase	GLYAT	-2.624	5.55E-04
A_51_P325223	lin-7 homolog B (C. elegans)	LIN7B	-2.624	3.11E-04
A_52_P29392	zinc finger protein 385A	ZNF385A	-2.619	3.42E-03
A_51_P269721	keratin associated protein 28-13	Krtap28-13	-2.614	2.25E-04
A_52_P23225	glypican 3	GPC3	-2.612	4.16E-04
A_52_P56818	forkhead box P2	Foxp2	-2.610	9.91E-05
A_52_P94201	synaptotagmin I	SYT1	-2.604	1.44E-03
A_52_P195809	3-hydroxybutyrate dehydrogenase, type 2	BDH2	-2.602	1.27E-03
A_51_P208083	S100 calcium binding protein B	S100B	-2.601	1.90E-04
A_51_P324992	tenascin C	TNC	-2.600	2.83E-03
A_51_P482795	RIKEN cDNA A530083I20 gene	A530083I20Rik	-2.597	1.08E-07
A_51_P508300	potassium channel, calcium activated intermediate/small conductance subfamily N alpha, member 3	KCNN3	-2.595	8.64E-04
A_51_P369058	prospero homeobox 1	PROX1	-2.570	2.22E-04
A_52_P667913	protocadherin gamma subfamily A, 9	PCDHGA9	-2.563	2.79E-03
A_51_P158638	gametogenetin binding protein 1	Ggnbp1	-2.561	4.24E-06
A_51_P493671	heparan sulfate (glucosamine) 3-O-sulfotransferase 2	HS3ST2	-2.554	1.58E-03
A_52_P315976	tropomyosin 2, beta	Tpm2	-2.552	8.81E-04
A_52_P89049	discs, large homolog 2 (Drosophila)	DLG2	-2.551	3.65E-03
A_52_P493925	naked cuticle homolog 1 (Drosophila)	NKD1	-2.551	3.12E-04
A_52_P463968	neurturin	NRTN	-2.549	6.65E-04
A_52_P779691	RIKEN cDNA D230018H15 gene	D230018H15Rik	-2.542	3.67E-03
A_51_P457989	Ras-related GTP binding D	RRAGD	-2.535	1.53E-05
A_51_P160198	nitric oxide synthase 1 (neuronal)	NOS1	-2.532	1.26E-03
A_52_P546513	neuropeptide Y receptor Y4	Npy4r	-2.529	2.20E-04
A_51_P189405	podocalyxin-like 2	PODXL2	-2.525	1.32E-03
A_52_P199147	clavesin 1	CLVS1	-2.520	3.39E-03
A_51_P218292	SH3 and cysteine rich domain	STAC	-2.517	2.26E-03
A_52_P1011	fibroblast growth factor 14	FGF14	-2.515	2.87E-03
A_52_P409839	GDNF family receptor alpha 4	GFRA4	-2.514	2.79E-03
A_51_P249193	GSG1-like	GSG1L	-2.512	5.78E-04
A_51_P354913	fibronectin type III domain containing 5	FNDC5	-2.510	7.76E-04
A_51_P325173	tropomyosin 1, alpha	Tpm1	-2.507	7.32E-04
A_51_P380276	protein phosphatase 1, regulatory (inhibitor) subunit 12B	Ppp1r12b	-2.504	2.86E-04
A_52_P545066	hepatoma-derived growth factor, related protein 3	HDGFRP3	-2.500	8.31E-04
A_52_P560022	polymerase I and transcript release factor	PTRF	-2.495	1.39E-03
A_52_P655842	ankyrin 1, erythrocytic	ANK1	-2.490	3.37E-03
A_52_P71353	pleckstrin and Sec7 domain containing 3	PSD3	-2.486	1.01E-03
A_51_P251205	pleckstrin and Sec7 domain containing	PSD	-2.482	2.06E-04
A_52_P490032	Ras-related GTP binding D	RRAGD	-2.481	7.59E-04
A_51_P399845	fibroblast growth factor 2 (basic)	FGF2	-2.477	1.09E-03
A_52_P173442	WSC domain containing 2	WSCD2	-2.468	9.96E-04
A_51_P298107	vitrin	VIT	-2.465	1.66E-03
A_51_P218653	junctophilin 2	JPH2	-2.462	3.12E-04
A_51_P252947	mitogen-activated protein kinase 8 interacting protein 1	MAPK8IP1	-2.462	6.37E-05
A_51_P199987	guanylate cyclase 1, soluble, alpha 3	GUCY1A3	-2.461	5.87E-04
A_51_P436669	piccolo presynaptic cytomatrix protein	PCLO	-2.457	1.07E-03
A_51_P357647	angiopoietin-like 1	ANGPTL1	-2.455	1.12E-03
A_51_P268496	solute carrier family 24 (sodium/potassium/calcium exchanger), member 3	SLC24A3	-2.451	2.23E-04
A_51_P509643	synuclein, alpha (non A4 component of amyloid precursor)	SNCA	-2.447	3.31E-03
A_51_P159122	kinase non-catalytic C-lobe domain (KIND) containing 1	KNDC1	-2.445	6.31E-04
A_51_P197863	calcium channel, voltage-dependent, beta 4 subunit	CACNB4	-2.442	4.18E-04
A_52_P513153	caldesmon 1	Cald1	-2.441	1.47E-04
A_52_P607683	protein phosphatase, Mg2+/Mn2+ dependent, 1E	PPM1E	-2.434	1.25E-03
A_52_P41239	F-box and leucine-rich repeat protein 21 (gene/pseudogene)	FBXL21	-2.428	3.17E-03
A_52_P609334	kelch domain containing 8B	KLHDC8B	-2.426	6.09E-05
A_51_P429567	leiomodin 1 (smooth muscle)	LMOD1	-2.421	5.79E-04
A_51_P423880	SWI/SNF related, matrix associated, actin dependent regulator of chromatin, subfamily d, member 3	SMARCD3	-2.419	5.46E-05
A_51_P241426	GDNF family receptor alpha 4	GFRA4	-2.417	1.28E-03
A_51_P124315	hemicentin 2	HMCN2	-2.414	2.18E-03
A_52_P428345	adrenoceptor alpha 2C	ADRA2C	-2.412	2.51E-04
A_51_P219231	extracellular matrix protein 2, female organ and adipocyte specific	ECM2	-2.409	3.86E-04
A_51_P452371	spectrin, beta, erythrocytic	SPTB	-2.409	2.52E-03
A_52_P337126	blood vessel epicardial substance	BVES	-2.403	3.87E-04
A_52_P145912	myosin light chain kinase	MYLK	-2.392	4.65E-04
A_51_P489138	spectrin, beta, erythrocytic	SPTB	-2.391	7.83E-04
A_52_P406181	NAC alpha domain containing	Nacad	-2.389	1.22E-04
A_51_P379409	CUE domain containing 1	CUEDC1	-2.387	1.28E-05
A_51_P167313	piggyBac transposable element derived 5	PGBD5	-2.383	2.83E-03
A_52_P322336	RIKEN cDNA 9630021D06 gene	9630021D06Rik	-2.382	2.37E-03
A_52_P868199	SAC1 suppressor of actin mutations 1-like (yeast)	SACM1L	-2.381	1.35E-03
A_51_P321579	chromodomain helicase DNA binding protein 5	CHD5	-2.380	7.83E-05
A_51_P118300	synuclein, gamma (breast cancer-specific protein 1)	SNCG	-2.380	1.50E-04
A_52_P673689	murine retrovirus integration site 1 homolog	MRVI1	-2.378	9.11E-04
A_51_P215374	solute carrier family 6 (neutral amino acid transporter), member 17	SLC6A17	-2.377	8.47E-05
A_52_P575217	myosin light chain kinase	MYLK	-2.376	2.65E-04
A_51_P159565	Cdc42 guanine nucleotide exchange factor (GEF) 9	ARHGEF9	-2.373	3.48E-04
A_51_P497295	glutaminyl-peptide cyclotransferase	QPCT	-2.367	4.02E-04
A_51_P158734	neuroglobin	NGB	-2.364	1.21E-04
A_51_P407213	dystrophia myotonica-protein kinase	DMPK	-2.362	9.04E-04
A_52_P413034	integrin, alpha 7	ITGA7	-2.362	1.97E-04
A_52_P22763	microtubule-associated protein 2	MAP2	-2.361	1.45E-04
A_52_P412674	dishevelled associated activator of morphogenesis 2	DAAM2	-2.358	1.77E-03
A_52_P568235	follistatin-like 5	FSTL5	-2.358	4.69E-04
A_51_P224362	A kinase (PRKA) anchor protein 6	AKAP6	-2.357	1.09E-04
A_52_P278064	chondroitin sulfate proteoglycan 4	CSPG4	-2.355	1.94E-03
A_52_P284243	cortactin binding protein 2	CTTNBP2	-2.353	7.49E-06
A_51_P199993	guanylate cyclase 1, soluble, alpha 3	GUCY1A3	-2.352	4.99E-04
A_52_P492989	neurocan	NCAN	-2.352	7.49E-04
A_51_P284918	teashirt zinc finger homeobox 2	TSHZ2	-2.352	1.26E-03
A_51_P160824	chondroitin sulfate proteoglycan 4	CSPG4	-2.346	8.17E-04
A_52_P562817	ankyrin 1, erythrocytic	ANK1	-2.345	1.71E-03
A_51_P222882	potassium channel, voltage gated shaker related subfamily A, member 1	KCNA1	-2.343	1.04E-04
A_51_P321374	phosphatidic acid phosphatase type 2 domain containing 3	PPAPDC3	-2.343	1.34E-05
A_52_P22198	V-set and transmembrane domain containing 2A	VSTM2A	-2.343	3.42E-03
A_51_P160581	BR serine/threonine kinase 2	BRSK2	-2.336	3.01E-03
A_51_P402378	ADP-ribosylation factor-like 4D	ARL4D	-2.330	7.05E-04
A_51_P154513	interleukin 17D	IL17D	-2.327	9.46E-05
A_52_P538117	chondroadherin-like	CHADL	-2.322	3.15E-03
A_52_P231075	Fc receptor-like S, scavenger receptor	Fcrls	-2.318	2.03E-03
A_52_P414464	regulator of calcineurin 2	RCAN2	-2.318	3.03E-04
A_52_P378968	regulator of G-protein signaling 2	RGS2	-2.317	2.54E-03
A_52_P185014	leucine rich repeat containing 3	LRRC3	-2.315	2.49E-03
A_51_P110830	ADAM metallopeptidase with thrombospondin type 1 motif, 8	ADAMTS8	-2.312	8.88E-05
A_52_P536434	insulin-like growth factor 1 (somatomedin C)	IGF1	-2.311	1.20E-03
A_51_P349015	PARK2 co-regulated	PACRG	-2.307	2.37E-03
A_51_P262238	tubby bipartite transcription factor	TUB	-2.306	8.04E-04
A_52_P333289	ADAM metallopeptidase domain 33	ADAM33	-2.303	2.58E-03
A_52_P148069	CAP, adenylate cyclase-associated protein, 2 (yeast)	CAP2	-2.295	5.23E-04
A_51_P220723	chromosome 11 open reading frame 74	C11orf74	-2.291	1.06E-04
A_52_P78699	potassium channel, sodium activated subfamily T, member 1	KCNT1	-2.289	1.51E-03
A_51_P115715	ankyrin repeat and SOCS box containing 2	ASB2	-2.288	3.39E-04
A_51_P211260	Down syndrome cell adhesion molecule like 1	DSCAML1	-2.288	2.19E-03
A_52_P84384	filamin A, alpha	FLNA	-2.281	5.12E-04
A_51_P520718	prostaglandin E receptor 3 (subtype EP3)	PTGER3	-2.281	8.01E-04
A_51_P282594	SV2 related protein homolog (rat)	SVOP	-2.278	1.58E-03
A_51_P221062	protein kinase, cAMP-dependent, regulatory, type II, beta	PRKAR2B	-2.277	1.12E-03
A_51_P140690	stathmin-like 3	STMN3	-2.277	8.36E-05
A_51_P306308	WD repeat domain 17	WDR17	-2.275	5.95E-04
A_51_P170795	DDB1 and CUL4 associated factor 12-like 1	Dcaf12l1	-2.274	1.25E-04
A_51_P152797	RIKEN cDNA 2810039B14 gene	2810039B14Rik	-2.272	4.71E-05
A_51_P259029	dual specificity phosphatase 26 (putative)	DUSP26	-2.272	1.22E-03
A_51_P439311	KIAA1644	KIAA1644	-2.270	8.55E-05
A_51_P286996	FXYD domain containing ion transport regulator 1	FXYD1	-2.268	2.30E-04
A_51_P235426	histone cluster 1, H2bf	HIST1H2BF	-2.266	2.09E-03
A_51_P407780	lymphocyte antigen 6 complex, locus H	LY6H	-2.266	7.72E-04
A_51_P463789	serine/arginine repetitive matrix 3	Srrm3	-2.264	1.54E-03
A_51_P490247	FXYD domain containing ion transport regulator 6	FXYD6	-2.263	2.67E-03
A_52_P643375	dystrophia myotonica-protein kinase	DMPK	-2.260	7.79E-04
A_51_P253984	Purkinje cell protein 4	PCP4	-2.259	6.36E-04
A_52_P121045	transmembrane emp24 protein transport domain containing 7	TMED7	-2.257	1.32E-03
A_51_P160576	BR serine/threonine kinase 2	BRSK2	-2.256	3.75E-04
A_52_P86483	centrosome and spindle pole associated protein 1	CSPP1	-2.254	2.10E-05
A_52_P573336	suprabasin	SBSN	-2.254	4.08E-04
A_52_P478444	predicted gene 9885	Gm9885	-2.253	4.11E-04
A_52_P515572	solute carrier family 18 (vesicular monoamine transporter), member 2	SLC18A2	-2.252	3.48E-03
A_51_P379698	FXYD domain containing ion transport regulator 7	FXYD7	-2.250	2.95E-03
A_51_P420969	NME/NM23 family member 5	NME5	-2.246	1.62E-04
A_51_P378051	amine oxidase, copper containing 3	AOC3	-2.244	1.25E-03
A_51_P432460	protein phosphatase 1, regulatory (inhibitor) subunit 14A	PPP1R14A	-2.238	5.35E-06
A_51_P304478	family with sequence similarity 155, member A	FAM155A	-2.237	9.17E-04
A_52_P209184	cysteine and glycine-rich protein 1	CSRP1	-2.229	1.77E-04
A_51_P213334	histone deacetylase 11	HDAC11	-2.229	1.04E-04
A_51_P275016	solute carrier family 7 (cationic amino acid transporter, y+ system), member 3	SLC7A3	-2.227	1.22E-03
A_52_P84487	ankyrin repeat domain 6	ANKRD6	-2.222	2.98E-04
A_51_P101763	contactin 1	CNTN1	-2.221	7.64E-04
A_52_P130787	potassium channel, voltage gated shaker related subfamily A, member 6	KCNA6	-2.221	2.07E-04
A_51_P434017	spondin 2, extracellular matrix protein	SPON2	-2.221	1.32E-03
A_51_P309854	potassium intermediate/small conductance calcium-activated channel, subfamily N, member 2	Kcnn2	-2.219	1.12E-03
A_51_P404377	Rho family GTPase 2	RND2	-2.218	9.53E-05
A_52_P395228	nicotinamide nucleotide transhydrogenase	Nnt	-2.217	1.19E-03
A_52_P55772	thromboxane A2 receptor	TBXA2R	-2.208	5.11E-05
A_52_P65524	protein phosphatase 1, regulatory (inhibitor) subunit 12B	Ppp1r12b	-2.206	1.55E-04
A_52_P192085	potassium channel, voltage gated modifier subfamily G, member 2	KCNG2	-2.205	1.56E-03
A_52_P440284	matrix-remodelling associated 7	Mxra7	-2.205	1.03E-03
A_51_P506284	PDZ and LIM domain 7 (enigma)	PDLIM7	-2.205	1.04E-03
A_52_P447929	tenascin XB	TNXB	-2.205	3.36E-03
A_52_P622244	chromosome 15 open reading frame 59	C15orf59	-2.203	7.79E-04
A_51_P280384	calcium channel, voltage-dependent, T type, alpha 1H subunit	CACNA1H	-2.202	1.81E-03
A_52_P105130	neurobeachin	NBEA	-2.201	2.60E-03
A_51_P285756	family with sequence similarity 127, member A	FAM127A	-2.200	1.98E-03
A_51_P255832	oligodendrocyte myelin glycoprotein	OMG	-2.200	3.41E-03
A_52_P26299	solute carrier family 35, member F1	SLC35F1	-2.200	1.67E-03
A_52_P553069	protein kinase, cGMP-dependent, type I	PRKG1	-2.198	4.84E-04
A_51_P171107	transmembrane protein 35	TMEM35	-2.198	2.63E-04
A_52_P365660	leucine rich repeat containing 4C	LRRC4C	-2.197	4.58E-04
A_51_P520175	contactin 1	CNTN1	-2.196	1.05E-03
A_51_P123731	zinc finger RNA binding protein 2	ZFR2	-2.196	1.79E-03
A_51_P344301	supervillin	SVIL	-2.195	1.41E-03
A_52_P227267	ATPase, Na+/K+ transporting, alpha 2 polypeptide	ATP1A2	-2.194	2.73E-03
A_51_P339934	neurofilament, light polypeptide	NEFL	-2.191	2.60E-03
A_52_P500002	TSPY-like 5	TSPYL5	-2.191	1.02E-03
A_51_P186856	keratin 5, type II	KRT5	-2.190	3.70E-05
A_52_P100484	EPH receptor A5	EPHA5	-2.188	5.20E-05
A_51_P105263	N-acetyltransferase 14 (GCN5-related, putative)	NAT14	-2.183	4.94E-07
A_52_P247022	Rho GTPase activating protein 20	ARHGAP20	-2.182	1.61E-03
A_51_P473383	teneurin transmembrane protein 4	TENM4	-2.181	8.71E-04
A_51_P307917	transmembrane protein 179	TMEM179	-2.180	1.95E-03
A_51_P311476	repulsive guidance molecule family member a	RGMA	-2.179	3.40E-03
A_51_P393654	family with sequence similarity 171, member B	FAM171B	-2.177	9.71E-04
A_52_P472302	FXYD domain containing ion transport regulator 6	FXYD6	-2.177	3.21E-03
A_51_P515532	transmembrane protein 200A	TMEM200A	-2.177	2.00E-03
A_52_P42231	nucleolar protein 3 (apoptosis repressor with CARD domain)	NOL3	-2.176	2.72E-03
A_51_P423354	katanin p60 subunit A-like 2	KATNAL2	-2.175	3.10E-04
A_52_P640694	regulating synaptic membrane exocytosis 3	RIMS3	-2.175	4.85E-04
A_52_P527977	sidekick cell adhesion molecule 2	SDK2	-2.175	6.86E-04
A_52_P101399	transmembrane protein 130	TMEM130	-2.174	2.52E-03
A_52_P439420	WSC domain containing 1	WSCD1	-2.173	3.60E-04
A_52_P281011	tachykinin receptor 2	TACR2	-2.172	1.65E-03
A_51_P394446	ELKS/RAB6-interacting/CAST family member 2	ERC2	-2.170	2.26E-03
A_52_P1060609	predicted gene, 32450	Gm32450	-2.168	3.57E-03
A_52_P222624	heat shock 27kDa protein 2	HSPB2	-2.167	8.25E-04
A_51_P181671	integrin, alpha 7	ITGA7	-2.165	1.58E-03
A_52_P121342	neurexin 1	NRXN1	-2.165	1.78E-03
A_51_P365008	tensin 1	TNS1	-2.165	2.22E-03
A_51_P124285	naked cuticle homolog 1 (Drosophila)	NKD1	-2.164	7.33E-04
A_52_P860000	phosphoglucomutase 5	PGM5	-2.164	3.72E-04
A_51_P421279	echinoderm microtubule associated protein like 1	EML1	-2.163	3.14E-04
A_51_P118650	WD repeat domain 6	WDR6	-2.163	4.72E-04
A_51_P368543	abhydrolase domain containing 8	ABHD8	-2.162	1.81E-04
A_51_P181341	N-terminal EF-hand calcium binding protein 2	NECAB2	-2.161	2.70E-03
A_51_P451052	phosphoglucomutase 5	PGM5	-2.160	1.59E-04
A_51_P104012	transmembrane protein 158 (gene/pseudogene)	TMEM158	-2.160	8.69E-04
A_52_P541175	MARVEL domain containing 1	MARVELD1	-2.155	6.19E-04
A_52_P233801	dysferlin	DYSF	-2.154	4.93E-04
A_52_P373637	solute carrier family 6 (neutral amino acid transporter), member 17	SLC6A17	-2.153	1.35E-04
A_52_P265937	transgelin 3	TAGLN3	-2.150	4.37E-04
A_52_P141687	G protein-coupled receptor 37 like 1	GPR37L1	-2.149	4.69E-04
A_52_P282186	solute carrier family 45, member 4	SLC45A4	-2.148	2.10E-04
A_51_P272407	myosin light chain kinase	MYLK	-2.147	1.62E-03
A_51_P194498	WAP four-disulfide core domain 1	WFDC1	-2.147	2.77E-05
A_52_P239173	microtubule-associated protein 4	MAP4	-2.145	2.73E-03
A_51_P302566	monoamine oxidase B	MAOB	-2.144	3.01E-03
A_51_P283473	fin bud initiation factor homolog (zebrafish)	FIBIN	-2.143	2.65E-03
A_52_P684497	olfactomedin-like 2A	OLFML2A	-2.143	8.22E-04
A_52_P599578	caldesmon 1	Cald1	-2.140	4.11E-04
A_51_P277336	serum deprivation response	SDPR	-2.139	7.46E-05
A_52_P435699	zinc finger protein 651	Zfp651	-2.139	2.62E-05
A_51_P438619	sine oculis binding protein homolog	SOBP	-2.138	1.81E-04
A_51_P335758	chimerin 1	CHN1	-2.137	3.35E-03
A_52_P272364	glutamate receptor, ionotropic, AMPA 3	GRIA3	-2.137	3.24E-04
A_52_P192462	regulating synaptic membrane exocytosis 1	RIMS1	-2.136	3.13E-03
A_51_P438924	CKLF-like MARVEL transmembrane domain containing 5	CMTM5	-2.134	6.27E-04
A_52_P118310	chimerin 1	CHN1	-2.132	1.71E-04
A_52_P551496	nuclear factor I/C (CCAAT-binding transcription factor)	NFIC	-2.132	3.07E-04
A_51_P349776	transcription elongation factor A (SII)-like 6	TCEAL6	-2.132	9.47E-06
A_51_P451588	pleckstrin homology domain containing, family B (evectins) member 1	PLEKHB1	-2.131	6.55E-05
A_52_P645855	starch binding domain 1	STBD1	-2.131	4.85E-04
A_52_P509020	ADAM metallopeptidase with thrombospondin type 1 motif, 8	ADAMTS8	-2.130	8.09E-04
A_52_P31641	transmembrane protein 145	TMEM145	-2.130	6.34E-04
A_52_P532910	tropomyosin 1, alpha	Tpm1	-2.130	3.17E-03
A_51_P116755	CAP, adenylate cyclase-associated protein, 2 (yeast)	CAP2	-2.129	8.97E-04
A_52_P138806	discs, large (Drosophila) homolog-associated protein 3	DLGAP3	-2.128	2.52E-04
A_51_P184853	teneurin transmembrane protein 2	TENM2	-2.128	1.01E-04
A_52_P47660	teneurin transmembrane protein 2	TENM2	-2.128	1.20E-03
A_52_P586944	bone morphogenetic protein receptor, type IB	BMPR1B	-2.127	2.55E-03
A_52_P213722	ring finger protein 207	RNF207	-2.127	4.02E-04
A_51_P337230	polypeptide N-acetylgalactosaminyltransferase 14	GALNT14	-2.124	2.98E-03
A_52_P548011	RIKEN cDNA D230021J17 gene	D230021J17Rik	-2.123	2.57E-03
A_51_P384936	D-aspartate oxidase	DDO	-2.118	2.78E-03
A_52_P381484	spondin 2, extracellular matrix protein	SPON2	-2.118	2.78E-04
A_51_P465292	histamine N-methyltransferase	HNMT	-2.112	3.50E-05
A_51_P456816	neuroligin 3	NLGN3	-2.112	1.82E-03
A_51_P219385	SIX homeobox 5	SIX5	-2.111	1.53E-04
A_51_P475628	progestin and adipoQ receptor family member VI	PAQR6	-2.110	2.34E-03
A_51_P101474	transferrin receptor 2	TFR2	-2.109	2.52E-05
A_52_P400425	phosphoinositide-interacting regulator of transient receptor potential channels	PIRT	-2.108	7.68E-04
A_52_P428521	FYVE, RhoGEF and PH domain containing 1	FGD1	-2.106	2.35E-03
A_51_P192397	signal peptide, CUB domain, EGF-like 2	SCUBE2	-2.106	2.04E-03
A_52_P556933	collagen, type XVI, alpha 1	COL16A1	-2.105	1.25E-03
A_52_P430676	adenylate kinase 5	AK5	-2.104	5.67E-04
A_51_P421300	calcyon neuron-specific vesicular protein	CALY	-2.104	3.50E-04
A_52_P477752	casein kinase 1, alpha 1	CSNK1A1	-2.104	3.48E-03
A_51_P436342	homeobox B5	HOXB5	-2.104	2.46E-03
A_51_P209585	hypocretin (orexin) receptor 1	HCRTR1	-2.101	3.11E-04
A_51_P486239	C-type lectin domain family 3, member B	CLEC3B	-2.099	2.19E-03
A_51_P396325	synapsin II	SYN2	-2.099	1.00E-04
A_51_P157083	growth arrest-specific 1	GAS1	-2.098	1.04E-03
A_52_P499453	myelin transcription factor 1-like	MYT1L	-2.098	1.90E-03
A_51_P516741	transmembrane protease, serine 5	TMPRSS5	-2.097	8.94E-04
A_51_P521304	kelch-like family member 13	KLHL13	-2.095	6.00E-05
A_51_P508770	matrix metallopeptidase 17 (membrane-inserted)	MMP17	-2.094	4.92E-05
A_52_P563908	prospero homeobox 1	PROX1	-2.093	3.59E-03
A_51_P277275	Ras-like without CAAX 2	RIT2	-2.092	9.06E-04
A_52_P414065	C-type lectin domain family 10, member A	CLEC10A	-2.091	2.98E-03
A_51_P258281	galanin/GMAP prepropeptide	GAL	-2.091	1.79E-03
A_51_P238083	KIAA1324-like	KIAA1324L	-2.087	9.99E-04
A_52_P189707	calcium/calmodulin-dependent protein kinase II alpha	CAMK2A	-2.086	2.81E-03
A_52_P668514	KN motif and ankyrin repeat domains 2	KANK2	-2.084	7.74E-04
A_51_P477768	coiled-coil domain containing 85B	CCDC85B	-2.081	1.26E-04
A_51_P245895	mitogen-activated protein kinase 4	MAPK4	-2.081	3.32E-03
A_51_P234044	chromosome 16 open reading frame 74	C16orf74	-2.080	5.54E-05
A_51_P488063	ciliary rootlet coiled-coil, rootletin	CROCC	-2.080	3.15E-04
A_51_P501757	repulsive guidance molecule family member b	RGMB	-2.078	1.55E-03
A_51_P452876	adenylate kinase 1	AK1	-2.077	3.53E-04
A_51_P480013	carbonic anhydrase XI	CA11	-2.077	1.60E-03
A_51_P287001	FXYD domain containing ion transport regulator 1	FXYD1	-2.075	2.82E-04
A_52_P196458	DAZ interacting zinc finger protein 1	DZIP1	-2.074	2.68E-03
A_52_P179068	guanylate cyclase 1, soluble, beta 3	GUCY1B3	-2.074	1.52E-03
A_51_P267653	olfactomedin 3	OLFM3	-2.073	3.66E-04
A_51_P450957	actin, alpha 2, smooth muscle, aorta	ACTA2	-2.071	8.57E-04
A_52_P601021	C1q and tumor necrosis factor related protein 2	C1QTNF2	-2.071	7.90E-05
A_51_P433141	trophinin	TRO	-2.071	6.71E-04
A_52_P545181	calneuron 1	CALN1	-2.070	3.66E-03
A_52_P106482	crystallin, alpha B	CRYAB	-2.068	1.00E-03
A_51_P362373	G protein-coupled receptor associated sorting protein 2	Gprasp2	-2.068	8.81E-04
A_51_P497280	dysbindin (dystrobrevin binding protein 1) domain containing 1	DBNDD1	-2.067	2.92E-04
A_51_P151862	LIM and senescent cell antigen-like domains 2	LIMS2	-2.067	1.12E-03
A_51_P469942	myocardin	MYOCD	-2.065	1.12E-03
A_51_P355996	acyl-CoA thioesterase 5	Acot5	-2.064	3.14E-03
A_52_P265938	transgelin 3	TAGLN3	-2.063	7.67E-04
A_52_P276397	RAB3A, member RAS oncogene family	RAB3A	-2.061	9.20E-04
A_51_P451516	Rho guanine nucleotide exchange factor (GEF) 25	ARHGEF25	-2.060	6.75E-04
A_52_P220573	serpin peptidase inhibitor, clade I (neuroserpin), member 1	SERPINI1	-2.060	6.22E-05
A_52_P247185	mannan-binding lectin serine peptidase 1	Masp1	-2.059	2.08E-03
A_52_P489193	PDZ and LIM domain 7 (enigma)	PDLIM7	-2.058	7.56E-04
A_52_P540219	TIMP metallopeptidase inhibitor 2	TIMP2	-2.058	3.58E-03
A_51_P190254	secernin 1	SCRN1	-2.057	6.08E-04
A_52_P125467	receptor accessory protein 2	REEP2	-2.056	2.34E-03
A_52_P365342	leucine rich repeat neuronal 2	LRRN2	-2.055	2.18E-03
A_51_P253028	olfactomedin-like 2A	OLFML2A	-2.055	2.42E-03
A_52_P340665	guanine nucleotide binding protein (G protein), gamma 3	GNG3	-2.054	2.52E-03
A_52_P274496	tetraspanin 18	TSPAN18	-2.052	3.56E-04
A_51_P419726	protein tyrosine phosphatase, receptor type, S	PTPRS	-2.051	3.08E-03
A_51_P296925	palladin, cytoskeletal associated protein	PALLD	-2.050	1.94E-04
A_51_P122157	stabilizer of axonemal microtubules 2	SAXO2	-2.050	3.44E-03
A_52_P229924	phosphoglucomutase 5	PGM5	-2.048	1.48E-03
A_52_P420734	RAS guanyl releasing protein 2 (calcium and DAG-regulated)	RASGRP2	-2.048	1.25E-04
A_52_P778761	vestigial-like family member 3	VGLL3	-2.048	2.12E-04
A_51_P168646	neurofilament, light polypeptide	NEFL	-2.047	2.55E-03
A_52_P431116	collagen, type XXIII, alpha 1	COL23A1	-2.046	1.25E-03
A_51_P356512	armadillo repeat containing, X-linked 2	ARMCX2	-2.045	1.48E-04
A_51_P344249	amyloid beta (A4) precursor protein-binding, family B, member 1 (Fe65)	APBB1	-2.044	1.05E-03
A_51_P381683	apoptosis-associated tyrosine kinase	AATK	-2.043	4.15E-04
A_52_P364350	adhesion G protein-coupled receptor L1	ADGRL1	-2.042	1.69E-03
A_52_P400022	vacuolar protein sorting 13 homolog C (S. cerevisiae)	VPS13C	-2.041	1.72E-03
A_51_P508775	matrix metallopeptidase 17 (membrane-inserted)	MMP17	-2.038	1.00E-03
A_51_P464398	cyclin-dependent kinase-like 3	CDKL3	-2.036	9.15E-04
A_51_P111907	solute carrier family 22, member 17	SLC22A17	-2.035	6.23E-04
A_51_P146044	coiled-coil domain containing 92	CCDC92	-2.034	3.39E-03
A_52_P365633	transmembrane protein 91	TMEM91	-2.033	4.94E-04
A_52_P151393	leucine rich repeat containing 75B	LRRC75B	-2.032	3.59E-03
A_52_P51690	Ras-like without CAAX 2	RIT2	-2.032	2.22E-03
A_52_P155100	SRC kinase signaling inhibitor 1	SRCIN1	-2.032	1.37E-03
A_51_P117995	phosphofructokinase, muscle	PFKM	-2.031	1.42E-03
A_51_P249627	bicaudal D homolog 2 (Drosophila)	BICD2	-2.028	5.61E-05
A_52_P356245	coiled-coil domain containing 85B	CCDC85B	-2.028	2.54E-04
A_51_P464300	growth differentiation factor 1	GDF1	-2.028	2.33E-03
A_51_P257457	latent transforming growth factor beta binding protein 2	LTBP2	-2.027	2.79E-03
A_52_P487362	protein phosphatase 4, regulatory subunit 4	PPP4R4	-2.027	9.78E-04
A_52_P577533	vesicle amine transport 1-like	VAT1L	-2.026	2.47E-03
A_52_P367520	nexilin (F actin binding protein)	NEXN	-2.025	2.31E-06
A_51_P349772	transcription elongation factor A (SII)-like 6	TCEAL6	-2.025	1.22E-05
A_52_P170945	coiled-coil domain containing 106	CCDC106	-2.024	2.11E-04
A_52_P421220	DAZ interacting zinc finger protein 1	DZIP1	-2.024	1.05E-03
A_51_P409173	lactate dehydrogenase B	LDHB	-2.024	2.24E-04
A_51_P144303	prostaglandin E receptor 1 (subtype EP1), 42kDa	PTGER1	-2.024	2.12E-04
A_52_P216600	dematin actin binding protein	DMTN	-2.022	2.53E-05
A_51_P327874	parathyroid hormone 1 receptor	PTH1R	-2.022	3.47E-04
A_51_P248044	laminin, beta 2 (laminin S)	LAMB2	-2.021	5.68E-04
A_51_P326529	collagen, type XIV, alpha 1	COL14A1	-2.020	1.21E-03
A_52_P826021	UDP-Gal:betaGlcNAc beta 1,3-galactosyltransferase, polypeptide 1	B3GALT1	-2.017	8.34E-05
A_52_P313284	solute carrier family 8 (sodium/calcium exchanger), member 1	SLC8A1	-2.016	1.52E-03
A_51_P208769	meteorin, glial cell differentiation regulator	METRN	-2.014	2.01E-06
A_51_P270733	synaptogyrin 1	SYNGR1	-2.013	1.25E-03
A_51_P440865	family with sequence similarity 110, member B	FAM110B	-2.012	1.04E-03
A_51_P504423	crystallin, alpha B	CRYAB	-2.009	8.37E-04
A_52_P847000	trophinin	TRO	-2.008	7.71E-04
A_51_P422257	empty spiracles homeobox 1	EMX1	-2.007	3.21E-05
A_51_P364391	multivesicular body subunit 12B	MVB12B	-2.007	4.28E-04
A_51_P385114	small nucleolar RNA host gene 11	Snhg11	-2.003	2.20E-03
A_51_P383524	ADP-ribosyltransferase 3	ART3	-2.002	2.92E-04
A_52_P302544	collagen, type VIII, alpha 2	COL8A2	-2.002	2.29E-04
A_52_P342828	fasciculation and elongation protein zeta 1 (zygin I)	FEZ1	-2.002	4.50E-04
A_51_P366306	zinc finger, CCHC domain containing 12	ZCCHC12	-2.002	4.90E-04
A_52_P18807	eukaryotic translation initiation factor 3, subunit C	EIF3C	-2.001	1.15E-03
A_52_P521882	HD domain containing 3	HDDC3	-2.001	1.98E-03
A_51_P213099	netrin G1	NTNG1	-2.001	3.57E-03
A_51_P493012	atlastin GTPase 1	ATL1	-2.000	1.15E-03
A_52_P212782	naked cuticle homolog 2 (Drosophila)	NKD2	-2.000	1.91E-03
A_52_P558259	dystrobrevin, alpha	DTNA	-1.997	3.41E-03
A_51_P111245	lysine (K)-specific demethylase 1B	Kdm1b	-1.997	2.31E-04
A_51_P267933	small nucleolar RNA host gene 11	Snhg11	-1.997	2.58E-03
A_52_P368192	PHD finger protein 24	PHF24	-1.996	3.24E-04
A_51_P322801	WAS protein family, member 1	WASF1	-1.996	3.10E-05
A_51_P489633	dematin actin binding protein	DMTN	-1.995	7.90E-04
A_51_P417251	uncharacterized LOC728392	LOC728392	-1.995	5.69E-04
A_52_P11402	leucine rich repeat containing 24	LRRC24	-1.995	1.94E-04
A_52_P230099	F-box and WD-40 domain protein 21	Fbxw21 (includes others)	-1.991	3.58E-05
A_51_P350748	zinc finger, CCHC domain containing 18	ZCCHC18	-1.991	6.52E-04
A_51_P293715	fibroblast growth factor receptor-like 1	FGFRL1	-1.988	2.85E-04
A_51_P489242	RasGEF domain family, member 1C	RASGEF1C	-1.983	5.10E-04
A_51_P297900	synaptotagmin I	SYT1	-1.982	2.76E-03
A_51_P331805	potassium channel tetramerization domain containing 15	KCTD15	-1.981	9.92E-04
A_52_P583031	armadillo repeat gene deleted in velocardiofacial syndrome	ARVCF	-1.980	1.05E-04
A_51_P517215	growth factor receptor-bound protein 14	GRB14	-1.980	3.63E-03
A_51_P166258	CUGBP, Elav-like family member 4	CELF4	-1.979	1.52E-03
A_51_P474078	selenoprotein W, 1	SEPW1	-1.978	1.80E-04
A_52_P270384	sine oculis binding protein homolog	SOBP	-1.977	2.24E-04
A_52_P318426	predicted gene, 16938	Gm16938	-1.976	2.54E-03
A_51_P519008	mohawk homeobox	MKX	-1.976	9.57E-04
A_51_P213928	nucleosome assembly protein 1-like 3	NAP1L3	-1.975	1.82E-03
A_51_P394394	tetraspanin 2	TSPAN2	-1.975	7.67E-04
A_51_P203200	cholinergic receptor, nicotinic, alpha 3 (neuronal)	CHRNA3	-1.974	3.74E-03
A_52_P287954	synapsin III	SYN3	-1.974	2.86E-04
A_51_P513311	retinoid X receptor, gamma	RXRG	-1.971	1.53E-03
A_51_P461404	SWI/SNF related, matrix associated, actin dependent regulator of chromatin, subfamily a, member 1	SMARCA1	-1.971	4.40E-05
A_51_P366344	transforming growth factor beta 1 induced transcript 1	TGFB1I1	-1.969	1.62E-04
A_52_P149545	tachykinin receptor 1	TACR1	-1.967	1.42E-03
A_52_P437792	KIAA1024-like	KIAA1024L	-1.966	1.25E-03
A_51_P419768	regulator of G-protein signaling 2	RGS2	-1.966	2.33E-03
A_52_P675530	FAT atypical cadherin 4	FAT4	-1.965	2.43E-03
A_51_P331028	Ras association (RalGDS/AF-6) domain family (N-terminal) member 8	RASSF8	-1.965	5.17E-04
A_51_P462160	family with sequence similarity 19 (chemokine (C-C motif)-like), member A5	FAM19A5	-1.964	2.52E-03
A_51_P252000	sushi domain containing 4	SUSD4	-1.962	2.40E-03
A_52_P30451	protein phosphatase 1, regulatory subunit 3C	PPP1R3C	-1.961	1.38E-03
A_52_P157673	dystrophia myotonica-protein kinase	DMPK	-1.960	3.05E-04
A_51_P131175	potassium channel, voltage gated eag related subfamily H, member 2	KCNH2	-1.960	3.92E-04
A_52_P454815	fibroblast growth factor 11	FGF11	-1.959	1.08E-04
A_51_P209921	KIAA0408	KIAA0408	-1.958	5.06E-04
A_51_P295410	nucleosome assembly protein 1-like 5	NAP1L5	-1.957	1.69E-04
A_51_P243900	neural EGFL like 2	NELL2	-1.957	1.05E-03
A_51_P374818	Src homology 2 domain containing transforming protein D	SHD	-1.956	9.62E-04
A_51_P307979	ets variant 1	ETV1	-1.955	2.99E-03
A_52_P485007	ATP-binding cassette, sub-family A (ABC1), member 2	ABCA2	-1.954	1.60E-03
A_52_P502332	Mir99a and Mirlet7c-1 host gene (non-protein coding)	Mir99ahg	-1.953	3.45E-04
A_51_P444264	reticulon 1	RTN1	-1.953	3.30E-03
A_51_P419666	ADAM metallopeptidase domain 11	ADAM11	-1.952	9.00E-04
A_51_P121635	melanoma antigen family D2	MAGED2	-1.950	1.79E-03
A_52_P642005	calmodulin binding transcription activator 1	CAMTA1	-1.949	1.77E-04
A_51_P302823	calcium and integrin binding family member 2	CIB2	-1.949	9.43E-05
A_52_P130727	leucine zipper, down-regulated in cancer 1-like	LDOC1L	-1.948	1.84E-03
A_51_P464911	methionine sulfoxide reductase B2	MSRB2	-1.948	1.49E-05
A_51_P436817	downstream of Stk11	Dos	-1.947	3.31E-03
A_52_P663303	WD repeat domain 60	WDR60	-1.947	2.12E-03
A_52_P1042732	A kinase (PRKA) anchor protein 5	AKAP5	-1.942	2.32E-03
A_52_P575178	cell adhesion associated, oncogene regulated	CDON	-1.942	1.86E-04
A_51_P383737	KN motif and ankyrin repeat domains 2	KANK2	-1.942	3.53E-03
A_52_P108607	dystrobrevin, alpha	DTNA	-1.941	2.23E-03
A_51_P273449	guanine nucleotide binding protein (G protein), alpha z polypeptide	GNAZ	-1.939	2.76E-03
A_51_P292527	prolyl 4-hydroxylase, transmembrane (endoplasmic reticulum)	P4HTM	-1.938	8.34E-04
A_51_P416974	pre-B-cell leukemia homeobox 3	PBX3	-1.938	2.44E-03
A_51_P238523	shisa family member 4	SHISA4	-1.937	3.57E-04
A_52_P558368	zinc finger, DHHC-type containing 1	ZDHHC1	-1.937	1.78E-03
A_51_P293575	chromosome 20 open reading frame 194	C20orf194	-1.936	1.50E-03
A_52_P680870	cortexin 1	CTXN1	-1.936	6.48E-04
A_51_P179697	family with sequence similarity 57, member B	FAM57B	-1.936	1.84E-04
A_51_P402575	microtubule crosslinking factor 1	MTCL1	-1.936	1.61E-03
A_51_P376560	ATP-binding cassette, sub-family G (WHITE), member 4	ABCG4	-1.935	1.17E-03
A_51_P513000	netrin G1	NTNG1	-1.935	3.23E-03
A_51_P208410	protein phosphatase 1, regulatory subunit 12C	PPP1R12C	-1.935	3.43E-04
A_51_P311137	sarcoglycan, epsilon	SGCE	-1.935	1.29E-03
A_52_P562676	sulfotransferase family 4A, member 1	SULT4A1	-1.935	3.20E-03
A_51_P158678	family with sequence similarity 181, member B	FAM181B	-1.934	3.11E-03
A_52_P632669	protocadherin alpha subfamily C, 2	PCDHAC2	-1.932	1.05E-03
A_52_P196685	ganglioside induced differentiation associated protein 1	GDAP1	-1.930	1.44E-04
A_51_P185939	G protein-coupled estrogen receptor 1	GPER1	-1.930	2.61E-03
A_51_P179664	glutathione S-transferase, theta 1	Gstt1	-1.930	4.08E-04
A_52_P319774	Kv channel interacting protein 4	KCNIP4	-1.929	2.65E-04
A_52_P201912	small integral membrane protein 1 (Vel blood group)	SMIM1	-1.928	1.88E-04
A_52_P650908	complexin 2	CPLX2	-1.926	3.47E-03
A_51_P284665	phospholipase C, beta 1 (phosphoinositide-specific)	PLCB1	-1.926	1.34E-03
A_51_P214985	zinc finger protein 521	ZNF521	-1.926	4.39E-04
A_52_P382731	retinoblastoma binding protein 4	RBBP4	-1.925	1.02E-03
A_52_P379717	predicted gene 7972	Gm7972	-1.923	1.31E-04
A_52_P341886	leucine zipper, putative tumor suppressor 1	LZTS1	-1.923	2.89E-04
A_51_P486668	UDP-glucose glycoprotein glucosyltransferase 2	UGGT2	-1.922	1.31E-03
A_52_P13109	aldehyde dehydrogenase 2 family (mitochondrial)	ALDH2	-1.921	9.06E-04
A_51_P438847	catenin (cadherin-associated protein), alpha 2	CTNNA2	-1.921	1.69E-03
A_51_P213205	family with sequence similarity 131, member A	FAM131A	-1.921	4.20E-05
A_51_P179701	H2.0-like homeobox	HLX	-1.921	1.89E-03
A_51_P289107	histamine receptor H3	HRH3	-1.921	1.66E-03
A_52_P596595	paraneoplastic Ma antigen 2	PNMA2	-1.921	1.87E-03
A_51_P323081	basic helix-loop-helix domain containing, class B, 9	BHLHB9	-1.920	9.22E-04
A_52_P601385	CD99 molecule-like 2	CD99L2	-1.920	6.71E-05
A_51_P246854	actin, alpha 1, skeletal muscle	ACTA1	-1.919	2.19E-03
A_52_P620898	adherens junctions associated protein 1	AJAP1	-1.919	2.54E-03
A_52_P556433	calbindin 2	CALB2	-1.919	2.05E-03
A_51_P375987	fidgetin	FIGN	-1.919	1.58E-03
A_52_P208453	adhesion G protein-coupled receptor B2	ADGRB2	-1.918	2.70E-03
A_51_P171288	GLI family zinc finger 3	GLI3	-1.917	1.11E-03
A_51_P369628	prostate tumor overexpressed 1	PTOV1	-1.917	2.52E-04
A_51_P269793	3-hydroxyacyl-CoA dehydratase 4	HACD4	-1.916	1.40E-03
A_51_P206203	MAS-related GPR, member F	MRGPRF	-1.916	2.33E-03
A_51_P208321	exostosin-like glycosyltransferase 3	EXTL3	-1.914	5.49E-04
A_51_P413910	H6 family homeobox 3	HMX3	-1.914	2.43E-03
A_51_P147942	insulin-like growth factor 1 (somatomedin C)	IGF1	-1.913	1.62E-03
A_51_P470935	3-hydroxybutyrate dehydrogenase, type 2	BDH2	-1.912	1.39E-03
A_52_P399990	UDP-Gal:betaGlcNAc beta 1,4- galactosyltransferase, polypeptide 2	B4GALT2	-1.911	1.23E-04
A_52_P27864	sarcoglycan, epsilon	SGCE	-1.911	2.60E-03
A_51_P366986	GLIS family zinc finger 2	GLIS2	-1.910	2.69E-04
A_51_P345549	naked cuticle homolog 2 (Drosophila)	NKD2	-1.910	5.43E-04
A_52_P209383	transforming growth factor beta 1 induced transcript 1	TGFB1I1	-1.910	7.70E-04
A_51_P517075	serpin peptidase inhibitor, clade F (alpha-2 antiplasmin, pigment epithelium derived factor), member 1	SERPINF1	-1.909	4.15E-04
A_52_P29953	family with sequence similarity 212, member B	FAM212B	-1.908	2.41E-03
A_51_P483690	N-ethylmaleimide-sensitive factor attachment protein, beta	NAPB	-1.908	9.57E-05
A_51_P224311	popeye domain containing 2	POPDC2	-1.908	7.08E-04
A_51_P114094	calsyntenin 3	CLSTN3	-1.907	1.36E-04
A_51_P391291	guanine nucleotide binding protein (G protein), gamma 3	GNG3	-1.907	2.47E-03
A_52_P44949	tropomyosin 1, alpha	Tpm1	-1.907	3.72E-03
A_51_P164539	armadillo repeat gene deleted in velocardiofacial syndrome	ARVCF	-1.905	4.42E-04
A_51_P208767	meteorin, glial cell differentiation regulator	METRN	-1.904	4.08E-06
A_51_P273170	nucleolar protein 3 (apoptosis repressor with CARD domain)	NOL3	-1.903	2.06E-05
A_51_P284686	AP2 associated kinase 1	AAK1	-1.902	9.24E-04
A_52_P501077	family with sequence similarity 171, member A2	FAM171A2	-1.902	1.17E-03
A_52_P409769	murine retrovirus integration site 1 homolog	MRVI1	-1.901	1.92E-03
A_51_P216516	disco-interacting protein 2 homolog C	DIP2C	-1.898	5.41E-05
A_51_P488519	isochorismatase domain containing 1	ISOC1	-1.898	2.58E-03
A_52_P64356	SPARC-like 1 (hevin)	SPARCL1	-1.898	2.85E-03
A_51_P237153	sparc/osteonectin, cwcv and kazal-like domains proteoglycan (testican) 3	SPOCK3	-1.898	6.96E-04
A_51_P202440	retinoic acid receptor, beta	RARB	-1.897	4.90E-04
A_51_P246844	ATP-binding cassette, sub-family A (ABC1), member 2	ABCA2	-1.895	3.55E-03
A_51_P357573	caldesmon 1	Cald1	-1.894	2.02E-03
A_51_P180974	protein kinase C, delta binding protein	PRKCDBP	-1.893	9.82E-04
A_51_P321743	solute carrier family 4 (anion exchanger), member 3	SLC4A3	-1.892	2.50E-03
A_51_P494863	vimentin-type intermediate filament associated coiled-coil protein	VMAC	-1.892	8.12E-05
A_51_P311436	calbindin 2	CALB2	-1.889	2.51E-03
A_51_P167535	fatty acid binding protein 3, muscle and heart	FABP3	-1.889	5.01E-04
A_52_P949440	transforming growth factor beta 1 induced transcript 1	TGFB1I1	-1.889	4.46E-04
A_51_P234488	tropomodulin 2 (neuronal)	TMOD2	-1.889	7.37E-04
A_51_P307721	cerebellin 1 precursor	CBLN1	-1.887	2.69E-03
A_51_P353947	interleukin 11 receptor, alpha	IL11RA	-1.886	1.88E-04
A_51_P178083	regulated endocrine-specific protein 18	RESP18	-1.885	9.08E-04
A_51_P388826	G protein-coupled receptor associated sorting protein 1	GPRASP1	-1.884	2.66E-04
A_52_P94401	reticulon 4 receptor-like 1	RTN4RL1	-1.884	3.63E-03
A_51_P221100	syntaphilin	SNPH	-1.883	4.69E-04
A_51_P144957	translocation associated membrane protein 1-like 1	TRAM1L1	-1.883	2.23E-04
A_51_P218910	maturin, neural progenitor differentiation regulator homolog (Xenopus)	Mturn	-1.880	1.01E-04
A_51_P414243	protein O-linked mannose N-acetylglucosaminyltransferase 2 (beta 1,4-)	POMGNT2	-1.880	7.02E-05
A_51_P461779	protein phosphatase 2, regulatory subunit B, gamma	PPP2R2C	-1.879	2.11E-03
A_52_P324825	tetraspanin 9	TSPAN9	-1.878	9.59E-04
A_52_P1108598	predicted gene 9796	Gm9796	-1.876	2.46E-05
A_51_P196113	microtubule associated serine/threonine kinase 1	MAST1	-1.876	1.18E-03
A_51_P353946	interleukin 11 receptor, alpha	IL11RA	-1.872	7.20E-05
A_52_P322181	adrenoceptor beta 1	ADRB1	-1.871	1.54E-03
A_51_P494037	diacylglycerol kinase, gamma 90kDa	DGKG	-1.871	5.74E-04
A_52_P547662	purinergic receptor P2Y, G-protein coupled, 1	P2RY1	-1.870	9.64E-04
A_52_P128180	solute carrier family 5 (sodium/choline cotransporter), member 7	SLC5A7	-1.870	3.72E-03
A_51_P296549	potassium channel, calcium activated intermediate/small conductance subfamily N alpha, member 1	KCNN1	-1.869	2.54E-03
A_51_P257175	keratin 76, type II	KRT76	-1.869	1.69E-05
A_52_P54609	echinoderm microtubule associated protein like 1	EML1	-1.868	3.20E-03
A_51_P458168	vascular endothelial growth factor B	VEGFB	-1.868	1.71E-03
A_52_P283041	SWI/SNF related, matrix associated, actin dependent regulator of chromatin, subfamily a, member 1	SMARCA1	-1.867	4.66E-05
A_52_P291924	neural cell adhesion molecule 1	NCAM1	-1.866	3.27E-05
A_51_P485161	complexin 2	CPLX2	-1.865	1.11E-03
A_51_P142153	filamin A interacting protein 1-like	FILIP1L	-1.865	8.05E-04
A_52_P538995	coronin, actin binding protein, 2B	CORO2B	-1.864	3.52E-03
A_51_P140742	immunoglobulin superfamily containing leucine-rich repeat	ISLR	-1.864	3.09E-04
A_52_P205255	ADAM metallopeptidase domain 11	ADAM11	-1.863	3.63E-03
A_52_P97699	RIKEN cDNA D430019H16 gene	D430019H16Rik	-1.863	3.29E-04
A_52_P482299	Rho guanine nucleotide exchange factor (GEF) 17	ARHGEF17	-1.861	2.96E-03
A_51_P462391	ganglioside induced differentiation associated protein 1	GDAP1	-1.861	3.87E-04
A_51_P460869	protein kinase, AMP-activated, gamma 2 non-catalytic subunit	PRKAG2	-1.861	3.07E-04
A_51_P230904	coatomer protein complex, subunit zeta 2	COPZ2	-1.860	3.40E-03
A_51_P520894	solute carrier family 4 (anion exchanger), member 3	SLC4A3	-1.860	3.18E-03
A_51_P469220	F-box and leucine-rich repeat protein 2	FBXL2	-1.859	1.92E-03
A_51_P497692	melanoma antigen family H1	MAGEH1	-1.859	8.12E-04
A_52_P325444	paralemmin	PALM	-1.859	1.90E-03
A_52_P191567	phospholipase C-like 1	PLCL1	-1.859	2.30E-03
A_51_P347494	syndecan 3	SDC3	-1.859	2.13E-04
A_51_P353882	zinc finger protein 580	ZNF580	-1.859	6.01E-04
A_51_P502993	ankyrin repeat domain 24	ANKRD24	-1.858	1.48E-04
A_52_P421133	branched chain keto acid dehydrogenase E1, alpha polypeptide	BCKDHA	-1.858	2.15E-04
A_52_P277641	Meis homeobox 2	MEIS2	-1.858	2.77E-04
A_52_P191412	neuronal growth regulator 1	NEGR1	-1.858	1.09E-05
A_52_P124173	zinc finger, DHHC-type containing 8	ZDHHC8	-1.857	2.26E-03
A_51_P502892	nuclear factor I/C (CCAAT-binding transcription factor)	NFIC	-1.856	6.84E-04
A_52_P539343	stabilizer of axonemal microtubules 2	SAXO2	-1.856	1.35E-03
A_51_P164998	stathmin 2	STMN2	-1.856	1.46E-04
A_51_P250017	microtubule-associated protein 9	MAP9	-1.855	3.60E-03
A_51_P488953	protocadherin alpha subfamily C, 2	PCDHAC2	-1.855	2.23E-04
A_52_P8587	CD109 molecule	CD109	-1.854	2.56E-03
A_52_P387882	fibrillarin-like 1	Fbll1	-1.854	1.22E-03
A_51_P402165	regulator of G-protein signaling 7	RGS7	-1.854	1.62E-03
A_51_P326932	prune homolog 2 (Drosophila)	PRUNE2	-1.853	1.12E-03
A_51_P262773	cadherin 2, type 1, N-cadherin (neuronal)	CDH2	-1.851	1.68E-03
A_51_P132849	calcium/calmodulin-dependent protein kinase II gamma	CAMK2G	-1.848	9.36E-04
A_52_P358505	filamin A interacting protein 1	FILIP1	-1.848	2.38E-03
A_52_P326548	formin homology 2 domain containing 3	FHOD3	-1.847	1.40E-03
A_52_P1128347	synapsin III	SYN3	-1.847	2.01E-03
A_51_P421538	solute carrier family 9, subfamily B (NHA2, cation proton antiporter 2), member 2	SLC9B2	-1.846	2.84E-03
A_51_P391764	chromobox homolog 6	CBX6	-1.845	2.56E-03
A_52_P308863	DnaJ (Hsp40) homolog, subfamily B, member 4	DNAJB4	-1.843	1.20E-03
A_51_P298266	limb and CNS expressed 1	LIX1	-1.842	2.51E-04
A_51_P139920	monoglyceride lipase	MGLL	-1.842	1.31E-03
A_51_P249930	transcription elongation factor A (SII)-like 1	TCEAL1	-1.842	4.58E-04
A_51_P410581	hepatoma-derived growth factor, related protein 3	HDGFRP3	-1.841	2.77E-04
A_52_P551011	small integral membrane protein 1 (Vel blood group)	SMIM1	-1.840	2.45E-04
A_52_P179011	chromosome 19 open reading frame 68	C19orf68	-1.839	2.39E-04
A_51_P283016	solute carrier family 1 (high affinity aspartate/glutamate transporter), member 6	SLC1A6	-1.839	1.84E-03
A_51_P110651	zinc finger protein 205	ZNF205	-1.839	5.12E-04
A_51_P333111	aldehyde oxidase 1	AOX1	-1.838	1.97E-03
A_51_P212030	ATPase, H+ transporting V0 subunit e2	ATP6V0E2	-1.837	1.15E-03
A_51_P465281	lectin, galactoside-binding, soluble, 1	LGALS1	-1.837	1.07E-03
A_52_P95057	PMS1 homolog 2, mismatch repair system component	PMS2	-1.837	1.68E-04
A_51_P151371	zinc finger protein 444	ZNF444	-1.836	2.66E-03
A_51_P218975	potassium voltage-gated channel, modifier subfamily S, member 3	KCNS3	-1.835	8.40E-04
A_52_P488666	sushi domain containing 2	SUSD2	-1.835	2.35E-03
A_52_P119301	Rho guanine nucleotide exchange factor (GEF) 17	ARHGEF17	-1.834	1.28E-03
A_51_P151897	R3H domain and coiled-coil containing 1	R3hcc1	-1.834	2.35E-04
A_52_P121978	transmembrane protein 47	TMEM47	-1.834	2.64E-04
A_51_P143951	astrotactin 1	ASTN1	-1.833	2.49E-03
A_51_P161830	glutamyl aminopeptidase (aminopeptidase A)	ENPEP	-1.833	3.01E-03
A_51_P341832	nth-like DNA glycosylase 1	NTHL1	-1.832	6.62E-04
A_51_P518823	acyl-CoA synthetase long-chain family member 6	ACSL6	-1.831	7.64E-04
A_51_P346704	SRY (sex determining region Y)-box 10	SOX10	-1.829	1.13E-03
A_52_P291736	protein kinase, cAMP-dependent, regulatory, type I, beta	PRKAR1B	-1.826	2.91E-03
A_52_P392644	zinc finger protein 641	ZNF641	-1.825	3.66E-03
A_51_P260730	synaptotagmin XI	SYT11	-1.822	1.44E-03
A_51_P306067	LIM domain containing preferred translocation partner in lipoma	LPP	-1.821	2.13E-03
A_51_P138830	MORN repeat containing 4	MORN4	-1.821	8.16E-04
A_52_P393589	CXADR-like membrane protein	CLMP	-1.820	1.86E-03
A_52_P442585	general transcription factor IIi	GTF2I	-1.820	1.76E-03
A_52_P138090	nuclear receptor subfamily 3, group C, member 1 (glucocorticoid receptor)	NR3C1	-1.820	5.49E-05
A_52_P601333	RIKEN cDNA 6230424C14 gene	6230424C14Rik	-1.819	7.53E-06
A_51_P340255	neurobeachin	NBEA	-1.813	9.80E-04
A_51_P308844	neuritin 1	NRN1	-1.813	6.17E-04
A_52_P651469	activator of yeast meiotic promoters 1	Aym1	-1.812	2.59E-03
A_52_P387056	cellular repressor of E1A-stimulated genes 2	CREG2	-1.812	3.32E-03
A_51_P368160	filamin A, alpha	FLNA	-1.812	9.15E-06
A_51_P276142	G protein-coupled receptor 37 like 1	GPR37L1	-1.812	1.44E-03
A_52_P65506	CXXC finger protein 4	CXXC4	-1.811	1.28E-03
A_51_P286748	frizzled-related protein	FRZB	-1.811	3.41E-03
A_51_P469951	SLIT-ROBO Rho GTPase activating protein 3	SRGAP3	-1.811	1.13E-03
A_52_P144368	teneurin transmembrane protein 4	TENM4	-1.811	3.26E-03
A_52_P653585	guanine nucleotide binding protein (G protein), alpha inhibiting activity polypeptide 1	GNAI1	-1.809	3.50E-05
A_52_P404535	protocadherin alpha subfamily C, 2	PCDHAC2	-1.809	2.25E-04
A_52_P201206	secernin 1	SCRN1	-1.809	3.12E-03
A_51_P164939	transmembrane protein 150A	TMEM150A	-1.808	4.62E-04
A_52_P663666	RIKEN cDNA 4933404O12 gene	4933404O12Rik	-1.807	8.80E-04
A_51_P154753	kinesin light chain 3	KLC3	-1.807	4.35E-05
A_51_P356579	matrix-remodelling associated 7	Mxra7	-1.807	2.28E-03
A_51_P338485	aldehyde dehydrogenase 6 family, member A1	ALDH6A1	-1.804	1.07E-03
A_51_P367298	septin 8	SEPT8	-1.804	2.45E-04
A_52_P81210	dystrophin	DMD	-1.802	8.79E-06
A_52_P229959	septin 6	SEPT6	-1.801	9.54E-05
A_51_P383293	chromosome 2 open reading frame 82	C2orf82	-1.800	2.02E-03
A_51_P303725	transmembrane protein 38A	TMEM38A	-1.800	9.91E-05
A_51_P136355	guanine nucleotide binding protein (G protein), gamma 11	GNG11	-1.799	1.23E-04
A_52_P579448	organic solute carrier partner 1	OSCP1	-1.799	2.57E-03
A_51_P282630	protein kinase C and casein kinase substrate in neurons 3	PACSIN3	-1.798	6.94E-04
A_51_P138450	gap junction protein, gamma 1, 45kDa	GJC1	-1.797	5.96E-04
A_52_P176634	TAF9B RNA polymerase II, TATA box binding protein (TBP)-associated factor, 31kDa	TAF9B	-1.796	2.40E-04
A_52_P115787	growth factor receptor-bound protein 10	GRB10	-1.795	2.70E-03
A_51_P183213	regulatory subunit of type II PKA R-subunit (RIIa) domain containing 1	RIIAD1	-1.793	5.37E-04
A_51_P237668	brain expressed, X-linked 1	BEX1	-1.790	4.47E-04
A_51_P453635	midkine (neurite growth-promoting factor 2)	MDK	-1.790	2.36E-03
A_52_P396917	echinoderm microtubule associated protein like 5	EML5	-1.789	3.94E-04
A_51_P374383	Rab acceptor 1 (prenylated)	RABAC1	-1.788	1.81E-05
A_51_P435922	radial spoke head 9 homolog (Chlamydomonas)	RSPH9	-1.788	5.78E-04
A_51_P114472	F-box protein 2	FBXO2	-1.786	5.24E-05
A_51_P271425	lipoma HMGIC fusion partner-like 4	LHFPL4	-1.786	3.52E-03
A_52_P660861	N-ethylmaleimide-sensitive factor attachment protein, beta	NAPB	-1.784	5.14E-04
A_51_P257675	TSPY-like 4	TSPYL4	-1.783	4.13E-04
A_51_P246543	early B-cell factor 3	EBF3	-1.782	2.04E-03
A_51_P189105	phosphatidic acid phosphatase type 2A	Ppap2a	-1.782	6.93E-04
A_51_P146802	Rho-related BTB domain containing 1	RHOBTB1	-1.782	2.20E-03
A_51_P108334	solute carrier family 25 (mitochondrial carrier; adenine nucleotide translocator), member 4	SLC25A4	-1.780	1.76E-03
A_51_P107265	ADP-ribosylation factor-like 3	ARL3	-1.779	1.35E-04
A_52_P351574	phospholipase C, beta 1 (phosphoinositide-specific)	PLCB1	-1.777	6.19E-04
A_51_P240421	protocadherin beta 14	Pcdhb14	-1.776	2.91E-03
A_52_P16312	protein tyrosine phosphatase, non-receptor type 13 (APO-1/CD95 (Fas)-associated phosphatase)	PTPN13	-1.775	3.33E-03
A_51_P275989	coiled-coil domain containing 107	CCDC107	-1.774	8.00E-06
A_52_P282838	spindlin family, member 2C	Spin2c	-1.774	1.17E-05
A_52_P609778	monoglyceride lipase	MGLL	-1.773	2.43E-03
A_52_P229278	LIM and calponin homology domains 1	LIMCH1	-1.772	1.47E-03
A_51_P337771	protocadherin beta 16	PCDHB16	-1.771	8.16E-04
A_51_P212038	ATPase, H+ transporting V0 subunit e2	ATP6V0E2	-1.770	9.23E-04
A_51_P131281	exonuclease 3'-5' domain containing 1	EXD1	-1.770	3.34E-04
A_51_P344376	G protein-coupled receptor 162	GPR162	-1.770	3.80E-04
A_51_P499905	general transcription factor IIi	GTF2I	-1.770	8.68E-04
A_51_P432420	centrosomal protein 131kDa	CEP131	-1.769	8.33E-04
A_52_P559545	cerebral endothelial cell adhesion molecule	CERCAM	-1.769	6.91E-05
A_52_P250578	TRPM8 channel-associated factor 1	TCAF1	-1.769	1.04E-04
A_51_P272147	ER membrane protein complex subunit 9	EMC9	-1.768	5.97E-06
A_52_P518076	nudix (nucleoside diphosphate linked moiety X)-type motif 17	NUDT17	-1.767	8.77E-04
A_52_P451614	tropomodulin 2 (neuronal)	TMOD2	-1.767	8.88E-04
A_51_P471819	glycerol-3-phosphate acyltransferase, mitochondrial	GPAM	-1.765	2.78E-03
A_51_P216108	ribosomal protein S6 kinase-like 1	RPS6KL1	-1.765	5.46E-04
A_51_P191782	olfactomedin-like 3	OLFML3	-1.764	2.13E-03
A_52_P1200510	zinc finger protein 449	ZNF449	-1.764	1.49E-04
A_51_P368591	transducin-like enhancer of split 6	TLE6	-1.763	6.18E-05
A_51_P495232	glutathione peroxidase 8 (putative)	GPX8	-1.762	1.45E-03
A_51_P466886	short coiled-coil protein	SCOC	-1.762	1.95E-03
A_52_P145628	somatostatin receptor 4	SSTR4	-1.762	2.23E-03
A_51_P109933	tektin 2 (testicular)	TEKT2	-1.761	6.39E-04
A_52_P53906	cyclin D2	CCND2	-1.760	9.21E-04
A_51_P323518	cell cycle exit and neuronal differentiation 1	CEND1	-1.760	1.51E-03
A_52_P374556	leucine-rich repeat LGI family, member 4	LGI4	-1.760	9.27E-04
A_52_P158431	teashirt zinc finger homeobox 2	TSHZ2	-1.760	1.48E-03
A_52_P444946	reprimo-like	RPRML	-1.756	2.22E-03
A_51_P505943	F-box protein 44	FBXO44	-1.755	3.45E-03
A_51_P479408	hyaluronoglucosaminidase 1	HYAL1	-1.755	1.55E-03
A_51_P355243	phosphoseryl-tRNA kinase	PSTK	-1.755	1.11E-03
A_52_P314129	protein kinase (cAMP-dependent, catalytic) inhibitor alpha	PKIA	-1.754	1.20E-04
A_52_P335984	spectrin repeat containing, nuclear envelope 1	SYNE1	-1.754	1.38E-03
A_51_P470432	PDZ and LIM domain 4	PDLIM4	-1.753	2.24E-03
A_51_P363818	polypyrimidine tract binding protein 2	PTBP2	-1.753	1.33E-04
A_52_P183287	zinc finger and BTB domain containing 46	ZBTB46	-1.753	9.87E-06
A_52_P534250	RNA binding motif, single stranded interacting protein 3	RBMS3	-1.752	6.19E-04
A_51_P181751	thymosin, beta 4, X chromosome	Tmsb4x (includes others)	-1.752	9.34E-07
A_51_P508341	receptor accessory protein 1	REEP1	-1.751	3.53E-03
A_51_P209930	reticulon 2	RTN2	-1.751	1.17E-03
A_51_P438841	catenin (cadherin-associated protein), alpha 2	CTNNA2	-1.749	1.72E-03
A_51_P363871	membrane-associated ring finger (C3HC4) 2, E3 ubiquitin protein ligase	MARCH2	-1.749	4.33E-04
A_51_P322043	actin binding LIM protein family, member 2	ABLIM2	-1.748	4.43E-04
A_52_P302496	fumarylacetoacetate hydrolase (fumarylacetoacetase)	FAH	-1.748	1.88E-03
A_51_P430973	progestin and adipoQ receptor family member VII	PAQR7	-1.748	2.20E-03
A_51_P377789	mitogen-activated protein kinase kinase kinase 12	MAP3K12	-1.746	5.30E-04
A_51_P386069	RAB9B, member RAS oncogene family	RAB9B	-1.746	2.92E-03
A_52_P436628	vascular endothelial growth factor B	VEGFB	-1.744	2.35E-04
A_51_P451292	phosphatase and actin regulator 3	PHACTR3	-1.743	2.22E-03
A_51_P506714	tudor and KH domain containing	TDRKH	-1.743	1.76E-04
A_51_P258766	smoothened, frizzled class receptor	SMO	-1.741	6.89E-04
A_51_P433834	adhesion molecule with Ig-like domain 1	AMIGO1	-1.740	2.08E-05
A_51_P496685	UDP-Gal:betaGlcNAc beta 1,4- galactosyltransferase, polypeptide 2	B4GALT2	-1.739	2.07E-03
A_51_P398683	reticulocalbin 3, EF-hand calcium binding domain	RCN3	-1.739	3.56E-03
A_51_P103054	ADAM metallopeptidase with thrombospondin type 1 motif, 19	ADAMTS19	-1.738	1.32E-03
A_51_P125205	aquaporin 1 (Colton blood group)	AQP1	-1.738	2.62E-03
A_52_P489232	junctophilin 1	JPH1	-1.738	2.00E-03
A_51_P498640	pyridoxal (pyridoxine, vitamin B6) kinase	PDXK	-1.738	3.03E-04
A_51_P381218	GULP, engulfment adaptor PTB domain containing 1	GULP1	-1.737	3.52E-04
A_52_P504268	beta-1,3-N-acetylgalactosaminyltransferase 1 (globoside blood group)	B3GALNT1	-1.736	1.27E-03
A_51_P122425	cardiotrophin 1	CTF1	-1.735	5.42E-04
A_51_P193011	kinesin light chain 1	KLC1	-1.733	3.20E-03
A_51_P445487	maturin, neural progenitor differentiation regulator homolog (Xenopus)	Mturn	-1.733	2.41E-04
A_52_P602771	SRSF protein kinase 2	SRPK2	-1.733	5.69E-04
A_51_P413302	thyroid peroxidase	TPO	-1.733	5.35E-05
A_51_P464981	microtubule-associated protein 1 light chain 3 alpha	MAP1LC3A	-1.732	3.00E-03
A_52_P350664	phosphorylase, glycogen; brain	PYGB	-1.732	8.71E-04
A_51_P175303	transducin-like enhancer of split 2	TLE2	-1.732	1.58E-03
A_52_P63106	nuclear receptor subfamily 3, group C, member 1 (glucocorticoid receptor)	NR3C1	-1.730	4.04E-04
A_51_P497451	RNA binding motif, single stranded interacting protein 3	RBMS3	-1.730	1.14E-03
A_51_P110931	Znrd1 antisense	Znrd1as	-1.730	2.67E-03
A_51_P387769	C-type lectin domain family 2, member L	CLEC2L	-1.729	1.55E-03
A_51_P254262	neurexophilin 3	NXPH3	-1.729	3.60E-03
A_52_P314421	F-box protein 30	FBXO30	-1.728	1.78E-03
A_51_P298843	pterin-4 alpha-carbinolamine dehydratase/dimerization cofactor of hepatocyte nuclear factor 1 alpha (TCF1) 2	PCBD2	-1.728	6.18E-05
A_52_P211197	maturin, neural progenitor differentiation regulator homolog (Xenopus)	Mturn	-1.727	2.96E-04
A_51_P158018	BEN domain containing 5	BEND5	-1.726	1.61E-03
A_52_P539632	plexin A3	PLXNA3	-1.726	3.02E-03
A_51_P161248	secretogranin III	SCG3	-1.726	1.40E-03
A_52_P233664	zinc finger homeobox 3	ZFHX3	-1.725	1.19E-03
A_52_P30006	ADAM metallopeptidase with thrombospondin type 1 motif, 19	ADAMTS19	-1.724	3.81E-04
A_51_P291713	neurocalcin delta	NCALD	-1.722	1.46E-03
A_51_P391466	profilin 2	PFN2	-1.722	3.10E-03
A_52_P164286	dynamin 3	DNM3	-1.721	3.22E-03
A_51_P231979	annexin A6	ANXA6	-1.719	4.33E-04
A_52_P601950	spectrin repeat containing, nuclear envelope 2	SYNE2	-1.719	3.02E-03
A_52_P176409	carbohydrate (chondroitin 4) sulfotransferase 12	CHST12	-1.718	1.98E-03
A_51_P279552	caveolin 2	CAV2	-1.713	2.10E-04
A_52_P639997	5'-nucleotidase, cytosolic IIIB	NT5C3B	-1.713	5.24E-04
A_52_P223618	reticulocalbin 3, EF-hand calcium binding domain	RCN3	-1.713	3.36E-03
A_52_P319265	septin 6	SEPT6	-1.710	3.37E-05
A_51_P343613	EH-domain containing 2	EHD2	-1.709	2.04E-03
A_51_P446886	chromosome 1 open reading frame 216	C1orf216	-1.708	5.68E-04
A_51_P488554	chromosome 5 open reading frame 45	C5orf45	-1.708	3.03E-03
A_52_P279579	neuronal tyrosine-phosphorylated phosphoinositide-3-kinase adaptor 1	NYAP1	-1.708	2.80E-03
A_51_P210457	expressed sequence R74862	R74862	-1.708	2.58E-03
A_51_P309677	TBC1 domain family, member 19	TBC1D19	-1.708	2.31E-04
A_51_P496001	armadillo repeat containing, X-linked 1	ARMCX1	-1.707	1.66E-03
A_52_P152696	zinc finger protein 882	Zfp882	-1.707	3.15E-03
A_51_P493522	Kazal-type serine peptidase inhibitor domain 1	KAZALD1	-1.706	2.11E-03
A_51_P262670	RNA binding motif protein 38	RBM38	-1.706	2.01E-04
A_52_P5982	ClpB homolog, mitochondrial AAA ATPase chaperonin	CLPB	-1.703	1.77E-03
A_51_P221460	ORMDL sphingolipid biosynthesis regulator 3	ORMDL3	-1.702	1.20E-03
A_51_P230892	SPEG complex locus	SPEG	-1.701	3.16E-03
A_52_P325527	EGF-like repeats and discoidin I-like domains 3	EDIL3	-1.700	1.33E-03
A_52_P561416	KIAA1456	KIAA1456	-1.700	1.29E-03
A_51_P364099	TSR2, 20S rRNA accumulation, homolog (S. cerevisiae)	TSR2	-1.700	1.96E-03
A_52_P663585	septin 10	SEPT10	-1.698	7.34E-05
A_51_P487668	H2A histone family, member Y3	H2afy3	-1.697	1.19E-03
A_51_P165870	nucleoredoxin	NXN	-1.697	2.32E-03
A_51_P191354	acyl-CoA thioesterase 6	Acot6	-1.696	3.15E-03
A_51_P425962	KH domain containing, RNA binding, signal transduction associated 3	KHDRBS3	-1.696	5.31E-05
A_51_P358171	solute carrier family 2 (facilitated glucose transporter), member 8	SLC2A8	-1.694	3.71E-03
A_51_P108131	zinc finger and BTB domain containing 4	ZBTB4	-1.694	1.21E-03
A_52_P198019	fuzzy planar cell polarity protein	FUZ	-1.692	8.12E-06
A_52_P96587	short coiled-coil protein	SCOC	-1.692	3.11E-03
A_52_P528505	solute carrier family 48 (heme transporter), member 1	SLC48A1	-1.692	1.19E-04
A_51_P350332	RNA binding protein with multiple splicing	RBPMS	-1.691	1.25E-03
A_51_P157255	syndecan 2	SDC2	-1.690	1.02E-04
A_52_P542645	integrin, alpha 9	ITGA9	-1.689	1.47E-03
A_52_P561690	KIAA1614	KIAA1614	-1.689	7.39E-04
A_51_P320386	praja ring finger 2, E3 ubiquitin protein ligase	PJA2	-1.689	3.15E-04
A_51_P232748	plexin B3	PLXNB3	-1.687	2.25E-03
A_52_P589754	cell adhesion molecule 1	CADM1	-1.686	1.43E-03
A_51_P180629	CDC42 effector protein (Rho GTPase binding) 1	CDC42EP1	-1.686	9.13E-04
A_52_P655285	zinc finger protein 462	ZNF462	-1.685	8.67E-04
A_51_P199608	tubulin tyrosine ligase-like family member 1	TTLL1	-1.684	6.63E-04
A_52_P126266	protein kinase, AMP-activated, beta 2 non-catalytic subunit	PRKAB2	-1.683	3.65E-03
A_52_P577388	ependymin related 1	EPDR1	-1.682	3.57E-03
A_52_P120680	nuclear factor I/A	NFIA	-1.680	1.46E-03
A_52_P73703	DnaJ (Hsp40) homolog, subfamily C, member 27	DNAJC27	-1.679	5.08E-04
A_51_P367837	guanine nucleotide binding protein (G protein), alpha inhibiting activity polypeptide 1	GNAI1	-1.679	3.53E-03
A_52_P438188	intersectin 1 (SH3 domain protein)	ITSN1	-1.678	2.64E-04
A_52_P908943	proline-rich extensin-like protein EPR1	LOC105242413	-1.678	2.35E-03
A_51_P472241	B9 protein domain 1	B9D1	-1.677	1.25E-04
A_52_P329164	RIKEN cDNA D130020L05 gene	D130020L05Rik	-1.677	5.94E-04
A_52_P920129	guanine nucleotide binding protein (G protein), alpha inhibiting activity polypeptide 1	GNAI1	-1.677	8.72E-05
A_51_P269663	inositol 1,4,5-trisphosphate receptor, type 1	ITPR1	-1.677	3.32E-03
A_52_P670263	tissue factor pathway inhibitor (lipoprotein-associated coagulation inhibitor)	TFPI	-1.677	3.79E-04
A_51_P463552	WD repeat domain 78	WDR78	-1.677	3.27E-04
A_51_P269634	ZFP14 zinc finger protein	ZFP14	-1.677	1.52E-03
A_51_P415607	FK506 binding protein 7	FKBP7	-1.676	3.40E-03
A_52_P568028	neurochondrin	NCDN	-1.676	1.62E-03
A_51_P506093	CAP-GLY domain containing linker protein 3	CLIP3	-1.675	7.13E-05
A_52_P644210	cullin 9	CUL9	-1.675	3.34E-03
A_52_P36190	F-box protein 2	FBXO2	-1.674	5.23E-05
A_51_P269078	hyaluronan binding protein 4	HABP4	-1.674	3.24E-03
A_51_P392861	mediator complex subunit 25	MED25	-1.673	5.11E-04
A_51_P422429	Meis homeobox 2	MEIS2	-1.673	2.61E-03
A_52_P539310	stress-associated endoplasmic reticulum protein family member 2	SERP2	-1.673	2.25E-04
A_51_P302149	cofilin 2 (muscle)	CFL2	-1.672	2.74E-04
A_51_P332075	fermitin family member 2	FERMT2	-1.672	1.96E-03
A_51_P401504	collagen, type IX, alpha 2	COL9A2	-1.671	1.06E-03
A_52_P50623	IL2-inducible T-cell kinase	ITK	-1.670	8.01E-04
A_52_P94845	nicolin 1	NICN1	-1.670	9.72E-04
A_52_P476602	Abelson helper integration site 1	AHI1	-1.669	1.17E-03
A_51_P465758	predicted gene 16499	Gm16499	-1.669	5.65E-06
A_51_P478061	cell adhesion molecule 1	CADM1	-1.668	2.42E-03
A_52_P274591	solute carrier family 25 (mitochondrial carnitine/acylcarnitine carrier), member 29	SLC25A29	-1.667	9.28E-04
A_51_P217386	leucine-rich repeat LGI family, member 4	LGI4	-1.666	3.14E-03
A_52_P122696	ADP-ribosylation factor-like 2	ARL2	-1.665	4.52E-04
A_51_P146576	ADP-ribosylation factor-like 6	ARL6	-1.665	2.42E-03
A_52_P57013	nucleoredoxin	NXN	-1.664	1.90E-03
A_52_P459288	chromosome 20 open reading frame 194	C20orf194	-1.663	2.81E-03
A_51_P199968	FERM domain containing 6	FRMD6	-1.663	4.29E-04
A_52_P420712	praja ring finger 2, E3 ubiquitin protein ligase	PJA2	-1.663	4.84E-05
A_52_P408728	proteolipid protein 1	PLP1	-1.663	2.25E-04
A_52_P503071	aldehyde dehydrogenase 7 family, member A1	ALDH7A1	-1.661	5.03E-04
A_51_P413177	zinc finger, DHHC-type containing 8	ZDHHC8	-1.660	1.35E-03
A_51_P279154	brain expressed gene 1	Bex1	-1.659	1.53E-03
A_51_P458873	VAMP (vesicle-associated membrane protein)-associated protein B and C	VAPB	-1.659	7.86E-04
A_52_P224348	potassium channel tetramerisation domain containing 12b	Kctd12b	-1.658	1.67E-03
A_51_P208697	tubulin tyrosine ligase	TTL	-1.657	7.85E-05
A_52_P515282	chromosome 11 open reading frame 49	C11orf49	-1.655	1.44E-03
A_52_P137678	ankyrin 2, brain	Ank2	-1.654	1.38E-03
A_51_P145631	small VCP/p97-interacting protein	SVIP	-1.654	6.79E-05
A_52_P237899	chromosome 20 open reading frame 194	C20orf194	-1.652	2.42E-03
A_52_P17788	tripartite motif containing 13	TRIM13	-1.652	8.53E-04
A_51_P466148	branched chain keto acid dehydrogenase E1, alpha polypeptide	BCKDHA	-1.651	3.27E-03
A_52_P427818	zinc finger and SCAN domain containing 18	ZSCAN18	-1.650	3.25E-03
A_52_P59335	ankyrin repeat and EF-hand domain containing 1	ANKEF1	-1.648	3.20E-03
A_51_P363556	abl-interactor 2	ABI2	-1.647	1.31E-03
A_51_P193490	F-box protein 21	FBXO21	-1.647	1.09E-03
A_51_P397468	RUN domain containing 3A	RUNDC3A	-1.647	1.10E-03
A_51_P250860	killer cell immunoglobulin-like receptor, three domains, long cytoplasmic tail, 3	KIR3DL3	-1.646	1.79E-03
A_52_P315345	large tumor suppressor kinase 2	LATS2	-1.646	3.61E-03
A_52_P305748	transmembrane protein 9	TMEM9	-1.646	3.09E-06
A_51_P182572	phosphatase and actin regulator 1	PHACTR1	-1.645	3.85E-04
A_52_P382754	neural cell adhesion molecule 1	NCAM1	-1.644	6.23E-04
A_52_P324754	nuclear protein, transcriptional regulator, 1-like	NUPR1L	-1.644	2.00E-04
A_51_P194377	poly(rC) binding protein 4	PCBP4	-1.644	8.98E-05
A_51_P106259	calcium/calmodulin-dependent protein kinase I	CAMK1	-1.643	3.70E-03
A_52_P448357	TSPY-like 4	TSPYL4	-1.643	3.66E-04
A_52_P664404	zinc finger protein 286A	ZNF286A	-1.643	3.71E-04
A_51_P402393	kelch-like family member 8	KLHL8	-1.641	1.86E-03
A_52_P33192	palladin, cytoskeletal associated protein	PALLD	-1.640	3.15E-04
A_51_P350996	zinc finger protein 358	ZNF358	-1.640	2.13E-03
A_52_P583858	zinc finger protein 442	ZNF442	-1.639	1.75E-03
A_51_P310447	family with sequence similarity 65, member A	FAM65A	-1.638	1.59E-03
A_52_P90747	protein tyrosine phosphatase, receptor type, S	PTPRS	-1.638	1.57E-03
A_52_P520429	predicted gene 14288	Gm14288 (includes others)	-1.637	4.75E-05
A_51_P251736	receptor accessory protein 5	REEP5	-1.637	3.67E-04
A_52_P235442	CBP80/20-dependent translation initiation factor	CTIF	-1.636	1.01E-04
A_51_P126987	neudesin neurotrophic factor	NENF	-1.636	5.12E-05
A_52_P664405	zinc finger protein 286A	ZNF286A	-1.636	5.17E-04
A_52_P559557	cDNA sequence BC026585	BC026585	-1.635	3.81E-04
A_51_P314397	cysteine rich protein 2	Crip2	-1.634	2.74E-03
A_52_P86693	interferon, alpha-inducible protein 27	Ifi27	-1.634	8.94E-04
A_51_P245631	raftlin family member 2	RFTN2	-1.632	1.46E-03
A_51_P173343	D-tyrosyl-tRNA deacylase 2 (putative)	DTD2	-1.631	3.48E-03
A_51_P247421	family with sequence similarity 217, member A	FAM217A	-1.631	2.78E-03
A_51_P108645	intersectin 1 (SH3 domain protein)	ITSN1	-1.631	1.37E-03
A_51_P484254	propionyl CoA carboxylase, alpha polypeptide	PCCA	-1.631	2.31E-04
A_52_P282741	syndecan 3	SDC3	-1.631	2.06E-03
A_51_P136699	tetratricopeptide repeat domain 7B	TTC7B	-1.630	1.75E-03
A_51_P208537	protease, serine, 36	PRSS36	-1.629	4.13E-05
A_51_P422893	transmembrane protein 14A	TMEM14A	-1.629	2.24E-04
A_51_P373226	ADP-ribosylation factor-like 2	ARL2	-1.628	6.29E-04
A_51_P204801	cornichon family AMPA receptor auxiliary protein 2	CNIH2	-1.628	3.54E-03
A_52_P548121	tubulin tyrosine ligase-like family member 1	TTLL1	-1.627	1.85E-03
A_51_P421680	zinc finger protein 383	ZNF383	-1.626	1.76E-03
A_52_P574945	RIKEN cDNA 1500026H17 gene	1500026H17Rik	-1.625	3.82E-05
A_51_P311648	FERM domain containing 5	FRMD5	-1.625	2.82E-03
A_51_P327016	phosphodiesterase 1A, calmodulin-dependent	PDE1A	-1.624	1.43E-03
A_52_P402907	bobby sox homolog (Drosophila)	BBX	-1.623	1.33E-04
A_52_P52156	isochorismatase domain containing 2	ISOC2	-1.623	3.72E-04
A_51_P285779	aspartate beta-hydroxylase domain containing 2	ASPHD2	-1.621	2.27E-04
A_52_P46102	phosphodiesterase 1A, calmodulin-dependent	PDE1A	-1.621	2.08E-03
A_52_P197746	tripartite motif containing 9	TRIM9	-1.621	2.16E-03
A_52_P439407	sema domain, immunoglobulin domain (Ig), short basic domain, secreted, (semaphorin) 3E	SEMA3E	-1.620	3.45E-05
A_51_P314388	centlein, centrosomal protein	CNTLN	-1.619	8.06E-05
A_52_P46437	leucine rich repeat containing 49	LRRC49	-1.619	3.03E-03
A_52_P309177	zinc fingers and homeoboxes 1	ZHX1	-1.619	1.24E-03
A_52_P635182	related RAS viral (r-ras) oncogene homolog	RRAS	-1.618	7.16E-04
A_51_P433228	cyclin D2	CCND2	-1.617	1.67E-03
A_51_P506204	cadherin 11, type 2, OB-cadherin (osteoblast)	CDH11	-1.616	1.58E-03
A_51_P237002	protein phosphatase 1, regulatory subunit 12A	PPP1R12A	-1.616	3.78E-04
A_52_P559126	ADP-ribosylation factor-like 6	ARL6	-1.613	2.32E-03
A_51_P437144	dynein, light chain, LC8-type 2	DYNLL2	-1.613	3.59E-04
A_52_P339154	transmembrane protein 14A	TMEM14A	-1.613	3.53E-04
A_51_P428754	glutamate receptor, ionotropic, kainate 5	GRIK5	-1.612	2.95E-04
A_51_P476538	InaF motif containing 2	Inafm2	-1.609	1.27E-03
A_51_P430071	histone cluster 1, H2bj	HIST1H2BJ	-1.608	1.72E-04
A_52_P673722	neurocalcin delta	NCALD	-1.608	2.99E-04
A_51_P286946	phospholysine phosphohistidine inorganic pyrophosphate phosphatase	LHPP	-1.607	3.47E-03
A_52_P32369	high mobility group nucleosomal binding domain 3	Hmgn3	-1.606	6.06E-04
A_52_P335064	musculoskeletal, embryonic nuclear protein 1	MUSTN1	-1.606	3.04E-03
A_52_P651498	F-box protein 44	FBXO44	-1.605	2.27E-03
A_52_P561746	Rho GTPase activating protein 6	ARHGAP6	-1.604	1.09E-03
A_51_P263004	B-cell CLL/lymphoma 11A (zinc finger protein)	BCL11A	-1.604	3.69E-05
A_51_P268529	cysteine sulfinic acid decarboxylase	CSAD	-1.604	4.53E-04
A_52_P103101	extracellular matrix protein 2, female organ and adipocyte specific	ECM2	-1.604	2.04E-03
A_51_P485810	phosphorylase, glycogen; brain	PYGB	-1.604	6.84E-04
A_51_P519369	ATP/GTP binding protein 1	AGTPBP1	-1.599	3.09E-04
A_52_P526396	atlastin GTPase 1	ATL1	-1.599	6.50E-04
A_52_P63044	lymphocyte-specific protein 1	LSP1	-1.599	3.32E-03
A_51_P329879	methyltransferase like 10	METTL10	-1.599	2.90E-03
A_51_P285027	cadherin, EGF LAG seven-pass G-type receptor 2	CELSR2	-1.598	3.16E-03
A_52_P908952	predicted gene, 29790	Gm29790	-1.598	1.61E-03
A_52_P327176	PDZ domain containing ring finger 3	PDZRN3	-1.598	2.42E-03
A_51_P374707	tetraspanin 12	TSPAN12	-1.598	1.71E-03
A_51_P160544	EGF containing fibulin-like extracellular matrix protein 2	EFEMP2	-1.596	3.41E-04
A_51_P362104	ectonucleotide pyrophosphatase/phosphodiesterase 5 (putative)	ENPP5	-1.596	3.32E-03
A_51_P501656	KDEL (Lys-Asp-Glu-Leu) containing 2	KDELC2	-1.596	1.92E-03
A_52_P618693	chemokine (C-C motif) ligand 27A	Ccl27a	-1.594	2.89E-03
A_51_P338664	histone cluster 1, H2bd	HIST1H2BD	-1.594	7.76E-04
A_51_P410900	fucosyltransferase 10 (alpha (1,3) fucosyltransferase)	FUT10	-1.593	3.34E-03
A_51_P166244	oxysterol binding protein-like 1A	OSBPL1A	-1.593	1.03E-03
A_52_P319199	angiopoietin-like 6	ANGPTL6	-1.590	3.67E-04
A_52_P460119	chromosome 17 open reading frame 75	C17orf75	-1.589	1.04E-03
A_52_P270899	LanC lantibiotic synthetase component C-like 1 (bacterial)	LANCL1	-1.589	1.77E-04
A_51_P167452	synaptosomal-associated protein, 47kDa	SNAP47	-1.589	1.11E-04
A_51_P456266	TYRO3 protein tyrosine kinase	TYRO3	-1.589	2.44E-04
A_51_P174645	argininosuccinate lyase	ASL	-1.588	1.39E-03
A_51_P420726	metallo-beta-lactamase domain containing 2	MBLAC2	-1.588	1.95E-04
A_51_P394014	quinolinate phosphoribosyltransferase	QPRT	-1.588	3.13E-03
A_52_P301591	mitogen-activated protein kinase kinase kinase 10	MAP3K10	-1.587	1.53E-03
A_52_P636742	ring finger protein 122	RNF122	-1.587	1.59E-03
A_52_P605546	serologically defined colon cancer antigen 3	SDCCAG3	-1.587	1.89E-03
A_51_P213030	MACRO domain containing 1	MACROD1	-1.586	3.29E-04
A_52_P498355	LYR motif containing 4	LYRM4	-1.583	1.39E-04
A_51_P504065	sperm autoantigenic protein 17	SPA17	-1.583	2.24E-04
A_52_P448045	tetraspanin 18	TSPAN18	-1.582	1.38E-04
A_52_P188593	coiled-coil domain containing 149	CCDC149	-1.580	5.89E-04
A_51_P507023	5'-nucleotidase domain containing 3	NT5DC3	-1.580	1.76E-03
A_51_P148573	intraflagellar transport 81	IFT81	-1.579	7.68E-04
A_52_P391066	protein phosphatase 1, regulatory subunit 12C	PPP1R12C	-1.579	2.03E-04
A_52_P136966	intraflagellar transport 74	IFT74	-1.578	3.00E-03
A_51_P453818	leucine zipper, putative tumor suppressor 1	LZTS1	-1.575	1.35E-03
A_52_P332549	CUE domain containing 2	CUEDC2	-1.573	4.37E-04
A_52_P194289	IQ motif and Sec7 domain 1	IQSEC1	-1.573	1.04E-04
A_51_P221223	secretogranin V	SCG5	-1.572	9.00E-04
A_51_P451301	family with sequence similarity 168, member A	FAM168A	-1.569	3.21E-03
A_51_P264781	protein kinase, AMP-activated, beta 2 non-catalytic subunit	PRKAB2	-1.569	1.94E-03
A_51_P413965	protein kinase D3	PRKD3	-1.569	1.42E-03
A_51_P510916	predicted gene 14288	Gm14288 (includes others)	-1.567	1.56E-04
A_51_P515002	RALY heterogeneous nuclear ribonucleoprotein	RALY	-1.567	3.49E-03
A_51_P259876	dedicator of cytokinesis 9	DOCK9	-1.565	2.47E-03
A_51_P394269	spastic paraplegia 20, spartin (Troyer syndrome) homolog (human)	Spg20	-1.564	6.68E-04
A_51_P129895	catechol-O-methyltransferase	COMT	-1.563	2.26E-04
A_51_P309661	neuron navigator 1	NAV1	-1.562	2.36E-03
A_51_P352324	solute carrier family 16, member 2 (thyroid hormone transporter)	SLC16A2	-1.562	1.60E-03
A_51_P359237	transmembrane protein 9	TMEM9	-1.562	1.79E-04
A_51_P303620	deafness, autosomal recessive 31	DFNB31	-1.561	2.71E-05
A_52_P581056	TYRO3 protein tyrosine kinase	TYRO3	-1.561	2.36E-03
A_51_P325776	cysteine sulfinic acid decarboxylase	CSAD	-1.560	8.85E-04
A_52_P313291	diacylglycerol kinase, beta 90kDa	DGKB	-1.560	2.80E-03
A_51_P497993	G protein-coupled receptor 155	GPR155	-1.560	5.59E-04
A_52_P14810	chromodomain helicase DNA binding protein 3	CHD3	-1.557	2.06E-03
A_51_P498152	spermidine/spermine N1-acetyltransferase family member 2	SAT2	-1.557	1.14E-03
A_51_P438293	SWI/SNF related, matrix associated, actin dependent regulator of chromatin, subfamily a-like 1	SMARCAL1	-1.556	2.93E-04
A_52_P588917	RIKEN cDNA 2210015D19 gene	2210015D19Rik	-1.555	8.45E-06
A_52_P272227	pleckstrin homology domain containing, family H (with MyTH4 domain) member 2	PLEKHH2	-1.555	3.70E-03
A_51_P163252	schwannomin interacting protein 1	SCHIP1	-1.555	2.84E-03
A_51_P117236	zinc finger protein 354A	ZNF354A	-1.553	6.32E-04
A_51_P138185	regulator of chromosome condensation (RCC1) and BTB (POZ) domain containing protein 2	RCBTB2	-1.552	2.89E-03
A_52_P190973	vinculin	VCL	-1.552	1.27E-03
A_52_P438682	WD repeat domain 33	WDR33	-1.552	1.20E-03
A_52_P359502	pyridoxal (pyridoxine, vitamin B6) kinase	PDXK	-1.551	1.44E-03
A_52_P669996	protein kinase D3	PRKD3	-1.551	3.26E-04
A_52_P615952	QKI, KH domain containing, RNA binding	QKI	-1.551	2.23E-03
A_51_P176054	inositol polyphosphate-5-phosphatase F	INPP5F	-1.549	1.43E-03
A_52_P559957	MACRO domain containing 1	MACROD1	-1.549	5.92E-04
A_51_P184331	sodium channel, voltage gated, type III beta subunit	SCN3B	-1.547	1.72E-03
A_52_P526565	phosphodiesterase 1A, calmodulin-dependent	PDE1A	-1.546	1.08E-03
A_51_P459320	G kinase anchoring protein 1	GKAP1	-1.544	3.12E-03
A_51_P122035	non imprinted in Prader-Willi/Angelman syndrome 1	NIPA1	-1.544	3.64E-05
A_51_P147034	islet cell autoantigen 1,69kDa-like	ICA1L	-1.543	1.92E-03
A_52_P451775	OTU deubiquitinase, ubiquitin aldehyde binding 2	OTUB2	-1.543	9.27E-04
A_51_P413111	protein phosphatase, Mg2+/Mn2+ dependent, 1L	PPM1L	-1.543	2.38E-03
A_51_P122085	ubiquitin specific peptidase 20	USP20	-1.543	3.03E-04
A_51_P310821	homeobox A5	HOXA5	-1.542	3.51E-03
A_51_P443475	BRCA2 and CDKN1A interacting protein	BCCIP	-1.541	5.66E-04
A_52_P297398	bicaudal D homolog 2 (Drosophila)	BICD2	-1.541	1.39E-03
A_52_P17146	bone morphogenetic protein receptor, type IA	BMPR1A	-1.541	3.30E-07
A_52_P286421	synaptosomal-associated protein, 25kDa	SNAP25	-1.541	3.70E-03
A_51_P320114	chromosome 12 open reading frame 57	C12orf57	-1.540	4.72E-05
A_52_P294253	ZFP41 zinc finger protein	ZFP41	-1.540	2.49E-03
A_51_P185332	RIKEN cDNA 1700020I14 gene	1700020I14Rik	-1.539	2.08E-03
A_51_P425768	chromosome 8 open reading frame 37	C8orf37	-1.539	7.60E-04
A_52_P70027	COX16 cytochrome c oxidase assembly homolog	COX16	-1.539	1.16E-03
A_51_P468464	glycerophosphodiester phosphodiesterase domain containing 5	GDPD5	-1.539	1.67E-03
A_51_P395555	vitamin K epoxide reductase complex, subunit 1	VKORC1	-1.539	4.46E-06
A_51_P498691	APAF1 interacting protein	APIP	-1.537	3.36E-04
A_51_P513720	cyclin-dependent kinase inhibitor 2C (p18, inhibits CDK4)	CDKN2C	-1.536	2.06E-03
A_51_P146760	protocadherin beta 14	PCDHB14	-1.534	2.29E-03
A_51_P138895	coiled-coil domain containing 102A	CCDC102A	-1.533	3.47E-03
A_52_P161707	cullin-associated and neddylation-dissociated 1	CAND1	-1.529	6.44E-04
A_51_P404755	armadillo repeat containing, X-linked 3	ARMCX3	-1.526	1.20E-03
A_51_P513719	cyclin-dependent kinase inhibitor 2C (p18, inhibits CDK4)	CDKN2C	-1.525	5.83E-04
A_51_P456136	Bardet-Biedl syndrome 5	BBS5	-1.524	7.37E-04
A_52_P427134	GTP binding protein 3 (mitochondrial)	GTPBP3	-1.524	1.54E-03
A_51_P212515	protein phosphatase, Mg2+/Mn2+ dependent, 1L	PPM1L	-1.524	1.76E-03
A_52_P536015	protein arginine methyltransferase 7	PRMT7	-1.523	2.56E-03
A_51_P425824	family with sequence similarity 132, member A	FAM132A	-1.522	2.86E-04
A_51_P358354	junctional adhesion molecule 3	JAM3	-1.522	1.42E-03
A_52_P307142	RIKEN cDNA 2210408F21 gene	2210408F21Rik	-1.521	3.69E-04
A_52_P69040	ATP synthase mitochondrial F1 complex assembly factor 1	ATPAF1	-1.520	1.14E-04
A_52_P2670	RNA component of mitochondrial RNA processing endoribonuclease	RMRP	-1.520	3.37E-03
A_51_P431316	ubiquitin-conjugating enzyme E2W (putative)	UBE2W	-1.520	1.35E-04
A_51_P510914	zinc finger protein 442	ZNF442	-1.520	4.98E-04
A_52_P231079	synaptosomal-associated protein, 47kDa	SNAP47	-1.519	1.59E-04
A_51_P406334	DNL-type zinc finger	DNLZ	-1.518	1.35E-05
A_52_P519943	fatty acid desaturase 6	FADS6	-1.518	1.27E-03
A_51_P334444	amylo-alpha-1, 6-glucosidase, 4-alpha-glucanotransferase	AGL	-1.517	3.93E-05
A_52_P99502	secernin 3	SCRN3	-1.517	1.62E-03
A_51_P249009	deltex 3, E3 ubiquitin ligase	DTX3	-1.516	1.03E-03
A_51_P257065	PRP40 homolog, pre-mRNA processing factor B	PRPF40B	-1.515	1.27E-03
A_51_P342567	A kinase (PRKA) anchor protein 12	AKAP12	-1.514	2.78E-03
A_52_P668393	cysteine/histidine-rich 1	CYHR1	-1.514	1.29E-03
A_52_P409055	DDB1 and CUL4 associated factor 8	DCAF8	-1.514	3.45E-03
A_51_P371190	pituitary tumor-transforming 1	PTTG1	-1.514	3.17E-04
A_52_P188589	coiled-coil domain containing 149	CCDC149	-1.513	7.45E-04
A_52_P611114	RIKEN cDNA 4931440F15 gene	4931440F15Rik	-1.511	2.26E-03
A_52_P259214	cell division cycle 42	Cdc42	-1.511	2.42E-04
A_51_P314521	small integral membrane protein 11	Smim11	-1.511	7.54E-04
A_52_P555262	asparaginase like 1	ASRGL1	-1.510	1.22E-04
A_52_P162306	DDB1 and CUL4 associated factor 5	DCAF5	-1.510	1.18E-03
A_52_P307961	ATP-binding cassette, sub-family A (ABC1), member 5	ABCA5	-1.509	4.79E-04
A_51_P442284	DnaJ (Hsp40) homolog, subfamily C, member 12	DNAJC12	-1.509	4.93E-04
A_52_P476904	chromodomain helicase DNA binding protein 6	CHD6	-1.508	3.12E-03
A_52_P37932	fukutin	FKTN	-1.508	2.54E-03
A_51_P483438	sema domain, immunoglobulin domain (Ig), short basic domain, secreted, (semaphorin) 3E	SEMA3E	-1.508	2.38E-03
A_51_P305320	beta-1,4-glucuronyltransferase 1	B4GAT1	-1.505	3.17E-03
A_51_P437240	epithelial membrane protein 2	EMP2	-1.505	1.48E-03
A_51_P418375	junctional adhesion molecule 2	JAM2	-1.503	1.07E-03
A_52_P6505	solute carrier family 39 (zinc transporter), member 13	SLC39A13	-1.502	1.25E-03
A_51_P267494	CDC42 effector protein (Rho GTPase binding) 3	CDC42EP3	-1.501	7.14E-04
A_52_P120140	DAN domain family member 5, BMP antagonist	DAND5	-1.501	3.57E-04
A_52_P102783	dynein, cytoplasmic 2, heavy chain 1	DYNC2H1	-1.501	2.41E-04
A_52_P417859	GID complex subunit 4 homolog	GID4	-1.500	1.84E-03
A_51_P138651	integrin-linked kinase	ILK	-1.500	6.36E-06
A_51_P305936	neural precursor cell expressed, developmentally down-regulated 4-like, E3 ubiquitin protein ligase	NEDD4L	-1.500	2.58E-03
A_52_P485000	palladin, cytoskeletal associated protein	PALLD	-1.500	4.18E-05
A_52_P226788	rogdi homolog	ROGDI	-1.500	2.61E-03
A_51_P243168	transmembrane protein 237	TMEM237	-1.500	2.97E-03
A_51_P268953	transmembrane protein 64	TMEM64	-1.500	2.84E-03
A_51_P423143	chromosome 8 open reading frame 82	C8orf82	-1.498	5.56E-05
A_52_P303077	rogdi homolog	ROGDI	-1.498	3.03E-04
A_51_P460048	cannabinoid receptor interacting protein 1	CNRIP1	-1.496	2.54E-03
A_51_P392214	pecanex-like 4 (Drosophila)	PCNXL4	-1.496	2.02E-03
A_52_P215539	chromosome 8 open reading frame 82	C8orf82	-1.495	6.92E-04
A_51_P116088	RNA exonuclease 2	REXO2	-1.495	1.55E-03
A_51_P516615	NADH dehydrogenase (ubiquinone) 1 beta subcomplex, 10, 22kDa	NDUFB10	-1.493	2.16E-04
A_51_P337510	CD320 molecule	CD320	-1.492	3.16E-03
A_51_P295701	solute carrier family 39 (zinc transporter), member 13	SLC39A13	-1.492	2.90E-03
A_51_P431491	RAB11 family interacting protein 3 (class II)	RAB11FIP3	-1.491	2.39E-03
A_52_P681456	raftlin family member 2	RFTN2	-1.491	1.21E-03
A_52_P466853	brain expressed myelocytomatosis oncogene	Bmyc	-1.488	1.51E-03
A_52_P843573	dynein, axonemal, light chain 1	DNAL1	-1.486	2.72E-03
A_51_P135379	transcription elongation factor A (SII)-like 8	TCEAL8	-1.486	1.11E-03
A_51_P123795	zinc finger protein 32	ZNF32	-1.486	3.33E-04
A_51_P520139	chromosome 15 open reading frame 65	C15orf65	-1.485	1.88E-03
A_51_P273684	glucan (1,4-alpha-), branching enzyme 1	GBE1	-1.485	3.52E-03
A_52_P20727	NHL repeat containing E3 ubiquitin protein ligase 1	NHLRC1	-1.485	7.23E-04
A_52_P295225	NME/NM23 family member 8	NME8	-1.483	3.42E-03
A_52_P257686	RWD domain containing 3	RWDD3	-1.482	9.05E-04
A_51_P263419	ZFP30 zinc finger protein	ZFP30	-1.481	2.94E-03
A_51_P392223	pecanex-like 4 (Drosophila)	PCNXL4	-1.480	3.02E-03
A_51_P368571	D-tyrosyl-tRNA deacylase 1	DTD1	-1.479	2.55E-05
A_51_P229325	SET and MYND domain containing 3	SMYD3	-1.479	9.77E-05
A_51_P107991	ZFP2 zinc finger protein	ZFP2	-1.479	1.52E-03
A_52_P674196	Bardet-Biedl syndrome 9	BBS9	-1.478	2.97E-03
A_51_P429209	sphingomyelin phosphodiesterase 1, acid lysosomal	SMPD1	-1.478	7.13E-05
A_52_P281033	suppressor of cytokine signaling 5	SOCS5	-1.477	5.93E-04
A_51_P259726	differentially expressed in FDCP 8 homolog (mouse)	DEF8	-1.475	6.90E-04
A_51_P291304	RIKEN cDNA 2210011G09 gene	2210011G09Rik	-1.474	1.49E-03
A_52_P264905	calcium binding protein 39-like	CAB39L	-1.474	7.29E-05
A_52_P271	DnaJ (Hsp40) homolog, subfamily C, member 18	DNAJC18	-1.474	9.21E-04
A_51_P408155	nerve growth factor receptor (TNFRSF16) associated protein 1	NGFRAP1	-1.474	1.57E-03
A_52_P146485	chromodomain helicase DNA binding protein 3	CHD3	-1.473	1.22E-03
A_52_P220311	neuron navigator 3	NAV3	-1.472	3.06E-03
A_52_P459238	tripartite motif containing 23	TRIM23	-1.472	4.16E-04
A_51_P435068	acyl-CoA dehydrogenase, short/branched chain	ACADSB	-1.471	7.81E-04
A_51_P446132	RAB2B, member RAS oncogene family	RAB2B	-1.471	3.08E-03
A_51_P199012	zinc finger protein 93	Zfp108/Zfp93	-1.471	2.73E-03
A_52_P58066	predicted gene 13791	Gm13791	-1.470	8.80E-05
A_51_P288479	solute carrier family 25 (mitochondrial carnitine/acylcarnitine carrier), member 29	SLC25A29	-1.470	3.10E-03
A_51_P415225	zinc finger protein 35	ZNF35	-1.470	2.10E-03
A_52_P437795	cadherin 11, type 2, OB-cadherin (osteoblast)	CDH11	-1.468	3.36E-03
A_51_P204286	ER membrane protein complex subunit 7	EMC7	-1.468	2.20E-04
A_51_P438461	WD repeat domain 34	WDR34	-1.467	4.93E-05
A_51_P423680	alanyl-tRNA synthetase domain containing 1	AARSD1	-1.466	1.67E-03
A_51_P424878	family with sequence similarity 213, member B	FAM213B	-1.466	3.14E-04
A_52_P530665	myeloid/lymphoid or mixed-lineage leukemia; translocated to, 3	MLLT3	-1.466	3.22E-03
A_51_P150802	MpV17 mitochondrial inner membrane protein	MPV17	-1.465	5.20E-04
A_51_P477716	cell adhesion molecule 4	CADM4	-1.464	8.83E-04
A_51_P307567	IQ motif containing B1	IQCB1	-1.462	1.04E-03
A_52_P42380	transmembrane protein 106C	TMEM106C	-1.462	7.78E-04
A_52_P346706	aldo-keto reductase family 1, member B1 (aldose reductase)	AKR1B1	-1.460	5.86E-04
A_51_P292403	syndecan 2	SDC2	-1.460	2.75E-04
A_51_P307316	synapse defective 1, Rho GTPase, homolog 1 (C. elegans)	SYDE1	-1.460	2.92E-03
A_51_P436610	RIKEN cDNA 2210408F21 gene	2210408F21Rik	-1.459	3.30E-03
A_52_P368427	NPR3-like, GATOR1 complex subunit	NPRL3	-1.459	1.38E-03
A_51_P292127	phosphoglucomutase 2-like 1	PGM2L1	-1.457	2.98E-03
A_52_P78730	chromosome 11 open reading frame 1	C11orf1	-1.456	2.65E-03
A_51_P334504	single-stranded DNA binding protein 1, mitochondrial	SSBP1	-1.456	9.62E-04
A_51_P490678	tripartite motif containing 68	TRIM68	-1.455	3.21E-03
A_51_P249516	BRF1, RNA polymerase III transcription initiation factor 90 kDa subunit	BRF1	-1.454	3.48E-03
A_51_P258671	Ras suppressor protein 1	RSU1	-1.454	8.64E-04
A_51_P503822	SLIT and NTRK-like family, member 6	SLITRK6	-1.453	9.37E-04
A_51_P221852	transmembrane emp24 protein transport domain containing 1	TMED1	-1.451	2.50E-03
A_51_P152155	glycosyltransferase 8 domain containing 1	GLT8D1	-1.449	2.80E-03
A_51_P349192	RIKEN cDNA 2210013O21 gene	2210013O21Rik	-1.447	3.84E-04
A_51_P413916	progesterone receptor membrane component 2	PGRMC2	-1.447	1.30E-04
A_52_P221887	replication initiator 1	REPIN1	-1.445	3.15E-03
A_51_P100289	serum response factor (c-fos serum response element-binding transcription factor)	SRF	-1.445	7.61E-04
A_51_P259571	angiopoietin-like 6	ANGPTL6	-1.444	1.92E-03
A_51_P118320	chromosome 21 open reading frame 33	C21orf33/LOC102724023	-1.444	2.04E-03
A_52_P29879	differentially expressed in FDCP 8 homolog (mouse)	DEF8	-1.444	1.44E-03
A_52_P573255	CDC42 effector protein (Rho GTPase binding) 1	CDC42EP1	-1.443	9.39E-04
A_52_P269057	elongator acetyltransferase complex subunit 4	ELP4	-1.442	3.36E-04
A_51_P233954	sestrin 1	SESN1	-1.440	2.83E-04
A_51_P347452	HIV-1 Tat specific factor 1	HTATSF1	-1.439	2.11E-04
A_51_P489679	leucine rich repeat containing 23	LRRC23	-1.436	2.47E-03
A_51_P337918	aldehyde dehydrogenase 4 family, member A1	ALDH4A1	-1.435	6.89E-04
A_52_P13703	transmembrane protein 242	TMEM242	-1.435	2.52E-04
A_51_P338961	glutamine and serine rich 1	QSER1	-1.434	1.36E-04
A_51_P510722	RBPJ interacting and tubulin associated 1	RITA1	-1.432	5.34E-05
A_52_P56447	transmembrane protein 30C	Tmem30c	-1.432	1.03E-03
A_51_P411389	transmembrane protein 242	TMEM242	-1.427	3.39E-03
A_51_P142113	biogenesis of lysosomal organelles complex-1, subunit 1	BLOC1S1	-1.425	3.52E-06
A_51_P473953	Rho guanine nucleotide exchange factor (GEF) 26	ARHGEF26	-1.424	1.22E-03
A_52_P546540	biogenesis of lysosomal organelles complex-1, subunit 1	BLOC1S1	-1.424	1.06E-04
A_52_P406507	MUS81 structure-specific endonuclease subunit	MUS81	-1.424	3.35E-04
A_51_P225853	protein-L-isoaspartate (D-aspartate) O-methyltransferase 1	Pcmt1	-1.424	9.99E-04
A_51_P242265	CASP2 and RIPK1 domain containing adaptor with death domain	CRADD	-1.423	1.07E-03
A_52_P100242	FtsJ RNA methyltransferase homolog 2 (E. coli)	FTSJ2	-1.423	2.51E-03
A_51_P102631	trafficking protein particle complex 2	TRAPPC2	-1.423	3.20E-05
A_51_P403334	CUE domain containing 2	CUEDC2	-1.421	1.06E-04
A_52_P215507	diphthamide biosynthesis 7	DPH7	-1.420	2.00E-03
A_52_P570652	FLYWCH-type zinc finger 1	FLYWCH1	-1.419	3.71E-03
A_51_P513941	low density lipoprotein receptor-related protein associated protein 1	LRPAP1	-1.419	2.06E-03
A_51_P400773	hepatoma-derived growth factor-related protein 2	HDGFRP2	-1.418	1.96E-04
A_51_P476851	Fanconi anemia, complementation group E	FANCE	-1.417	4.52E-06
A_52_P123018	iduronate 2-sulfatase	IDS	-1.416	3.54E-03
A_51_P168945	myotubularin related protein 1	MTMR1	-1.416	2.88E-03
A_51_P467798	family with sequence similarity 129, member A	FAM129A	-1.413	1.96E-03
A_52_P623751	fem-1 homolog b (C. elegans)	FEM1B	-1.411	3.17E-03
A_52_P241742	topoisomerase I binding, arginine/serine-rich, opposite strand	Toporsos	-1.411	3.40E-03
A_52_P425860	IQ motif and Sec7 domain 1	IQSEC1	-1.410	5.79E-04
A_52_P50376	talin 1	TLN1	-1.410	3.02E-03
A_51_P138060	ring finger protein 13	RNF13	-1.409	1.00E-03
A_51_P344407	hydroxysteroid (17-beta) dehydrogenase 8	HSD17B8	-1.408	4.77E-05
A_51_P369971	fragile site, folic acid type, rare, fra(10)(q23.3) or fra(10)(q24.2) candidate 1	FRA10AC1	-1.406	1.15E-03
A_51_P253697	RPA interacting protein	RPAIN	-1.406	7.74E-04
A_52_P109010	homeodomain interacting protein kinase 3	HIPK3	-1.405	1.52E-03
A_51_P430620	solute carrier family 25 (aspartate/glutamate carrier), member 12	SLC25A12	-1.405	1.91E-03
A_52_P239023	zinc finger protein 955B	Zfp955a/Zfp955b	-1.405	2.85E-04
A_52_P148658	methyltransferase like 22	METTL22	-1.404	2.23E-03
A_52_P585233	cell cycle progression 1	CCPG1	-1.403	2.93E-03
A_51_P513369	dual specificity phosphatase 12	DUSP12	-1.403	1.52E-03
A_51_P307232	kinesin-associated protein 3	KIFAP3	-1.403	6.09E-04
A_51_P310967	apoptosis-inducing factor, mitochondrion-associated, 2	AIFM2	-1.401	3.45E-03
A_51_P161463	coiled-coil domain containing 103	CCDC103	-1.401	1.51E-03
A_52_P124812	ubiquitin specific peptidase 15	USP15	-1.401	4.98E-05
A_51_P184024	TSEN15 tRNA splicing endonuclease subunit	TSEN15	-1.400	2.28E-03
A_51_P240363	zinc finger protein 22	ZNF22	-1.399	2.24E-03
A_51_P213246	chromosome 5 open reading frame 24	C5orf24	-1.397	2.21E-03
A_52_P555752	family with sequence similarity 149, member B1	FAM149B1	-1.397	4.46E-05
A_52_P371063	IQ motif containing C	IQCC	-1.397	8.74E-04
A_51_P348183	transmembrane protein 141	TMEM141	-1.397	1.52E-03
A_51_P330090	trafficking protein particle complex 9	TRAPPC9	-1.396	1.23E-03
A_52_P499297	zinc finger, MYM-type 3	ZMYM3	-1.396	1.01E-03
A_51_P462448	glutathione peroxidase 4	GPX4	-1.395	5.08E-04
A_51_P390628	methyltransferase like 22	METTL22	-1.395	1.12E-03
A_51_P483658	tripartite motif containing 3	TRIM3	-1.395	2.38E-03
A_51_P426283	DEAH (Asp-Glu-Ala-His) box helicase 30	DHX30	-1.394	3.14E-04
A_51_P316188	iron-sulfur cluster assembly enzyme	ISCU	-1.394	2.83E-03
A_52_P442691	methylcrotonoyl-CoA carboxylase 1 (alpha)	MCCC1	-1.394	3.55E-03
A_51_P512859	zinc finger homeobox 3	ZFHX3	-1.394	1.65E-04
A_51_P477414	enoyl CoA hydratase domain containing 2	ECHDC2	-1.393	1.96E-03
A_51_P364671	NADH dehydrogenase (ubiquinone) Fe-S protein 7, 20kDa (NADH-coenzyme Q reductase)	NDUFS7	-1.393	3.18E-03
A_51_P384148	receptor-like tyrosine kinase	RYK	-1.393	5.28E-04
A_52_P181759	eukaryotic translation initiation factor 5A2	EIF5A2	-1.392	5.57E-04
A_51_P300456	peroxidasin	PXDN	-1.392	1.82E-03
A_51_P331207	transmembrane protein 218	TMEM218	-1.392	3.10E-04
A_52_P480096	prostaglandin E synthase 3 (cytosolic)-like	PTGES3L	-1.390	1.91E-03
A_51_P224257	anaphase promoting complex subunit 5	ANAPC5	-1.388	2.49E-03
A_52_P188338	topoisomerase I binding, arginine/serine-rich, E3 ubiquitin protein ligase	TOPORS	-1.388	1.46E-03
A_51_P216315	BCL2-associated athanogene 5	BAG5	-1.387	1.97E-03
A_51_P254553	dynein, light chain, roadblock-type 1	DYNLRB1	-1.386	2.68E-04
A_51_P245525	NADH dehydrogenase, subunit 4L (complex I)	MT-ND4L	-1.386	4.13E-04
A_52_P239292	chromosome 2 open reading frame 49	C2orf49	-1.385	2.18E-03
A_51_P289353	GTP binding protein 3 (mitochondrial)	GTPBP3	-1.384	3.38E-03
A_52_P482830	paroxysmal nonkinesigenic dyskinesia	PNKD	-1.384	2.07E-04
A_51_P114563	rhomboid domain containing 3	RHBDD3	-1.384	5.86E-05
A_51_P514256	tubulin, beta 2B class IIb	TUBB2B	-1.384	3.02E-03
A_51_P485410	zinc finger and SCAN domain containing 22	ZSCAN22	-1.383	2.46E-03
A_51_P157193	ras homolog family member J	RHOJ	-1.382	2.66E-03
A_51_P507407	TatD DNase domain containing 3	TATDN3	-1.381	1.40E-03
A_51_P205564	EP300 interacting inhibitor of differentiation 1	EID1	-1.380	1.80E-03
A_52_P935906	B-cell CLL/lymphoma 7C	BCL7C	-1.379	1.32E-06
A_52_P270035	TSPY-like 2	TSPYL2	-1.378	3.63E-03
A_51_P291388	platelet-activating factor acetylhydrolase 1b, regulatory subunit 1 (45kDa)	PAFAH1B1	-1.377	2.32E-03
A_51_P137388	zinc binding alcohol dehydrogenase domain containing 2	ZADH2	-1.376	9.34E-04
A_51_P139165	arginine/serine-rich coiled-coil 1	RSRC1	-1.375	2.97E-03
A_51_P433127	RAD52 motif containing 1	RDM1	-1.373	1.56E-03
A_51_P175871	glutamic-oxaloacetic transaminase 2, mitochondrial	GOT2	-1.371	1.56E-03
A_51_P452352	ribosomal RNA processing 1 homolog (S. cerevisiae)	Rrp1	-1.371	5.07E-05
A_52_P591166	dihydropyrimidinase-like 2	DPYSL2	-1.370	7.88E-04
A_52_P482203	TSEN2 tRNA splicing endonuclease subunit	TSEN2	-1.370	3.64E-04
A_52_P586549	O-sialoglycoprotein endopeptidase	OSGEP	-1.369	2.69E-03
A_51_P294095	protein kinase, cAMP-dependent, regulatory, type I, alpha	PRKAR1A	-1.369	2.21E-03
A_51_P409194	zinc finger protein 771	ZNF771	-1.369	6.24E-04
A_51_P177622	paroxysmal nonkinesigenic dyskinesia	PNKD	-1.368	1.07E-03
A_51_P408604	TruB pseudouridine (psi) synthase family member 1	TRUB1	-1.367	7.33E-04
A_51_P203771	coiled-coil-helix-coiled-coil-helix domain containing 6	CHCHD6	-1.365	2.13E-03
A_51_P428142	zinc finger protein 12	ZNF12	-1.365	1.67E-03
A_52_P589101	GCN1 eIF2 alpha kinase activator homolog	GCN1	-1.364	2.31E-03
A_51_P114551	chromosome 1 open reading frame 123	C1orf123	-1.363	2.71E-03
A_51_P446192	ESF1 nucleolar pre-rRNA processing protein homolog	ESF1	-1.363	1.77E-03
A_51_P518298	ring finger protein 187	RNF187	-1.363	1.91E-03
A_51_P376979	radial spoke 3 homolog (Chlamydomonas)	RSPH3	-1.363	3.19E-04
A_51_P516297	centrin, EF-hand protein, 2	CETN2	-1.362	3.49E-03
A_51_P487308	phosphoseryl-tRNA kinase	PSTK	-1.362	2.74E-03
A_52_P434820	glucosamine-6-phosphate deaminase 2	GNPDA2	-1.361	3.21E-03
A_52_P417694	IKBKB interacting protein	IKBIP	-1.360	1.50E-03
A_51_P395111	NME/NM23 nucleoside diphosphate kinase 3	NME3	-1.360	3.17E-03
A_51_P278550	trans-2,3-enoyl-CoA reductase	TECR	-1.360	2.21E-03
A_51_P365482	importin 13	IPO13	-1.359	1.49E-04
A_51_P241667	protein kinase, DNA-activated, catalytic polypeptide	PRKDC	-1.359	8.57E-04
A_52_P46665	DnaJ (Hsp40) homolog, subfamily C, member 19	DNAJC19	-1.358	7.33E-05
A_52_P21986	family with sequence similarity 69, member A	FAM69A	-1.358	3.53E-03
A_51_P198273	adaptor-related protein complex 4, sigma 1 subunit	AP4S1	-1.356	1.75E-03
A_52_P82362	clusterin associated protein 1	CLUAP1	-1.355	1.26E-03
A_51_P440790	dipeptidyl-peptidase 7	DPP7	-1.355	2.43E-04
A_52_P71135	heterogeneous nuclear ribonucleoprotein H3 (2H9)	HNRNPH3	-1.355	8.06E-04
A_52_P53695	kinesin-associated protein 3	KIFAP3	-1.355	2.03E-03
A_51_P299670	regulator of chromosome condensation 2	RCC2	-1.355	2.29E-03
A_51_P434776	jumonji domain containing 8	JMJD8	-1.353	9.49E-05
A_52_P587948	zinc finger protein 546	ZNF546	-1.351	1.94E-03
A_51_P342716	protein phosphatase 1, catalytic subunit, beta isozyme	PPP1CB	-1.350	1.78E-03
A_51_P453715	mitochondrial fission regulator 1-like	MTFR1L	-1.348	3.56E-04
A_51_P272172	chromatin accessibility complex 1	CHRAC1	-1.347	1.56E-04
A_52_P496532	phosphatidylinositol glycan anchor biosynthesis, class Y	PIGY	-1.347	3.45E-03
A_51_P282092	uroporphyrinogen decarboxylase	UROD	-1.345	9.17E-05
A_51_P262196	peroxisomal biogenesis factor 11 beta	PEX11B	-1.344	3.74E-03
A_51_P457397	dipeptidyl-peptidase 8	DPP8	-1.341	1.36E-03
A_51_P399625	cornichon family AMPA receptor auxiliary protein 1	CNIH1	-1.340	1.54E-03
A_52_P511381	testis-specific kinase 1	TESK1	-1.340	2.65E-04
A_51_P375390	gem (nuclear organelle) associated protein 7	GEMIN7	-1.339	2.20E-03
A_51_P241828	neuroplastin	Nptn	-1.338	3.69E-03
A_51_P184910	phosphohistidine phosphatase 1	PHPT1	-1.337	1.54E-04
A_52_P194680	zinc finger, RAN-binding domain containing 1	ZRANB1	-1.337	2.20E-03
A_51_P211305	alpha-kinase 3	ALPK3	-1.335	2.77E-04
A_51_P396284	chromodomain helicase DNA binding protein 3	CHD3	-1.334	1.28E-04
A_52_P441684	MYST/Esa1-associated factor 6	MEAF6	-1.332	2.87E-04
A_51_P312997	zinc finger protein 346	ZNF346	-1.329	2.00E-03
A_51_P417477	AKT interacting protein	AKTIP	-1.327	2.18E-03
A_52_P635110	chromosome 10 open reading frame 32	C10orf32	-1.327	9.37E-04
A_52_P22781	zinc finger protein 866	Zfp866	-1.327	3.18E-03
A_51_P350368	cytidine and dCMP deaminase domain containing 1	CDADC1	-1.325	2.84E-03
A_52_P630388	forty-two-three domain containing 1	FYTTD1	-1.325	1.01E-03
A_51_P372585	tumor suppressor candidate 2	TUSC2	-1.325	6.04E-04
A_52_P297207	transcription elongation factor B (SIII), polypeptide 1 (15kDa, elongin C)	TCEB1	-1.324	2.56E-03
A_52_P202455	cold shock domain containing E1, RNA-binding	CSDE1	-1.322	9.21E-04
A_51_P249793	dual specificity phosphatase 28	DUSP28	-1.322	9.13E-04
A_51_P338515	proteasome (prosome, macropain) assembly chaperone 2	PSMG2	-1.322	3.73E-03
A_52_P632567	core-binding factor, runt domain, alpha subunit 2; translocated to, 2	CBFA2T2	-1.321	1.60E-03
A_51_P242414	MICAL-like 1	MICALL1	-1.321	2.21E-03
A_51_P194070	peptidylglycine alpha-amidating monooxygenase	PAM	-1.321	2.21E-03
A_52_P335259	CDK5 regulatory subunit associated protein 1-like 1	CDKAL1	-1.320	3.04E-04
A_51_P446865	talin 1	TLN1	-1.320	3.73E-03
A_51_P308254	surfeit 2	SURF2	-1.318	7.24E-04
A_51_P488730	zinc finger protein 23	ZNF23	-1.317	1.59E-04
A_51_P198274	adaptor-related protein complex 4, sigma 1 subunit	AP4S1	-1.316	3.99E-04
A_51_P256759	all-trans retinoic acid-induced differentiation factor	ATRAID	-1.316	1.89E-04
A_52_P414420	DCN1, defective in cullin neddylation 1, domain containing 1	DCUN1D1	-1.315	1.06E-03
A_51_P282297	N(alpha)-acetyltransferase 11, NatA catalytic subunit	NAA11	-1.314	3.79E-04
A_52_P794665	zinc finger, ZZ-type containing 3	ZZZ3	-1.313	6.03E-04
A_51_P182443	eukaryotic translation initiation factor 5B	EIF5B	-1.312	7.09E-05
A_52_P512807	cyclin Y	CCNY	-1.310	3.24E-03
A_51_P469098	myotubularin related protein 4	MTMR4	-1.310	3.04E-03
A_52_P82532	B-cell CLL/lymphoma 7C	BCL7C	-1.309	1.06E-04
A_51_P327285	exostosin-like glycosyltransferase 2	EXTL2	-1.309	9.27E-04
A_51_P477833	kelch-like family member 21	KLHL21	-1.309	2.89E-03
A_51_P197259	chaperonin containing TCP1, subunit 7 (eta)	CCT7	-1.308	9.37E-04
A_51_P371522	transcriptional adaptor 2A	TADA2A	-1.308	2.49E-03
A_51_P223036	F-box protein 30	FBXO30	-1.307	3.63E-04
A_52_P561936	serine palmitoyltransferase, small subunit A	SPTSSA	-1.307	3.59E-03
A_51_P285770	fem-1 homolog a (C. elegans)	FEM1A	-1.306	2.28E-03
A_52_P175897	NADH dehydrogenase (ubiquinone) flavoprotein 3, 10kDa	NDUFV3	-1.305	1.17E-03
A_51_P336391	transmembrane protein 18	Tmem18	-1.304	1.20E-03
A_51_P443702	mitochondrial ribosomal protein S34	MRPS34	-1.302	1.89E-03
A_51_P465473	basic transcription factor 3-like 4	BTF3L4	-1.301	1.03E-03
A_51_P133381	dysbindin (dystrobrevin binding protein 1) domain containing 2	DBNDD2	-1.301	2.01E-03
A_52_P664656	activin A receptor, type IIA	ACVR2A	-1.300	1.61E-03
A_52_P439159	protein-kinase, interferon-inducible double stranded RNA dependent inhibitor, repressor of (P58 repressor)	PRKRIR	-1.299	2.71E-03
A_51_P114028	B-cell CLL/lymphoma 7C	BCL7C	-1.298	9.85E-05
A_51_P366960	hydroxysteroid (17-beta) dehydrogenase 10	HSD17B10	-1.297	7.80E-04
A_51_P444301	mitochondrial pyruvate carrier 1	MPC1	-1.296	3.37E-03
A_52_P206547	translocase of outer mitochondrial membrane 7 homolog (yeast)	TOMM7	-1.295	2.60E-04
A_51_P340355	threonyl-tRNA synthetase-like 2	TARSL2	-1.294	8.47E-04
A_52_P657317	transmembrane protein 160	TMEM160	-1.293	1.39E-03
A_52_P24986	1-acylglycerol-3-phosphate O-acyltransferase 6	AGPAT6	-1.291	2.66E-03
A_51_P206971	MNAT CDK-activating kinase assembly factor 1	MNAT1	-1.291	1.81E-03
A_52_P533792	succinate-CoA ligase, ADP-forming, beta subunit	SUCLA2	-1.291	7.33E-04
A_51_P327585	glutathione S-transferase mu 4	GSTM4	-1.290	2.78E-03
A_51_P335583	sperm associated antigen 7	SPAG7	-1.290	2.66E-04
A_52_P676076	ring-box 1	Rbx1	-1.287	3.12E-04
A_52_P156485	ankyrin repeat domain 39	ANKRD39	-1.286	1.75E-03
A_51_P479933	DR1-associated protein 1 (negative cofactor 2 alpha)	DRAP1	-1.285	1.89E-04
A_52_P245415	KIAA1328	KIAA1328	-1.284	1.10E-03
A_52_P306396	protein phosphatase 3, catalytic subunit, beta isozyme	PPP3CB	-1.284	1.71E-03
A_51_P196056	widely interspaced zinc finger motifs	WIZ	-1.282	1.29E-03
A_52_P244030	zinc finger protein 516	ZNF516	-1.282	3.31E-03
A_51_P506513	quinoid dihydropteridine reductase	QDPR	-1.281	2.26E-03
A_51_P243342	amino-terminal enhancer of split	AES	-1.280	1.07E-03
A_51_P146063	nuclear export mediator factor	NEMF	-1.280	3.77E-04
A_51_P199148	reactive oxygen species modulator 1	ROMO1	-1.280	1.44E-03
A_51_P336622	Dexi homolog (mouse)	DEXI	-1.278	4.02E-04
A_52_P583973	low density lipoprotein receptor-related protein associated protein 1	LRPAP1	-1.278	1.21E-03
A_52_P204440	protein phosphatase 6, catalytic subunit	PPP6C	-1.278	5.74E-04
A_52_P198916	suppression of tumorigenicity 7 like	ST7L	-1.278	2.70E-03
A_51_P154534	biogenesis of lysosomal organelles complex-1, subunit 5, muted	BLOC1S5	-1.277	3.63E-03
A_52_P199375	proteasome (prosome, macropain) subunit, beta type, 6	PSMB6	-1.276	3.32E-03
A_52_P448006	nitrilase family, member 2	NIT2	-1.275	2.16E-03
A_51_P289507	DIS3 like exosome 3'-5' exoribonuclease	DIS3L	-1.274	1.75E-03
A_52_P80593	polymerase (DNA directed), epsilon 3, accessory subunit	POLE3	-1.274	1.19E-03
A_52_P489531	guanine monphosphate synthase	GMPS	-1.272	2.38E-03
A_51_P378227	membrane protein, palmitoylated 7 (MAGUK p55 subfamily member 7)	MPP7	-1.272	2.93E-03
A_51_P219858	dynactin 4 (p62)	DCTN4	-1.269	2.13E-03
A_52_P163928	polymerase (DNA-directed), delta interacting protein 2	POLDIP2	-1.268	2.00E-03
A_51_P323443	VAMP (vesicle-associated membrane protein)-associated protein B and C	VAPB	-1.268	8.35E-04
A_51_P182144	phosphatidylinositol glycan anchor biosynthesis, class P	PIGP	-1.266	3.47E-03
A_52_P477919	protein phosphatase 2A activator, regulatory subunit 4	PPP2R4	-1.266	7.51E-04
A_52_P386302	chromosome 10 open reading frame 32	C10orf32	-1.265	1.09E-03
A_51_P336491	casein kinase 1, alpha 1	CSNK1A1	-1.264	2.46E-03
A_51_P312528	K(lysine) acetyltransferase 2A	KAT2A	-1.264	2.42E-04
A_51_P283708	mutS homolog 2	MSH2	-1.264	1.34E-04
A_51_P123047	structural maintenance of chromosomes 1A	SMC1A	-1.264	2.20E-03
A_51_P226093	serine/arginine-rich splicing factor 4	SRSF4	-1.261	5.84E-04
A_52_P519689	retinoid X receptor, beta	RXRB	-1.259	5.16E-04
A_51_P183853	polymerase (RNA) II (DNA directed) polypeptide M	POLR2M	-1.258	3.26E-03
A_51_P503542	zinc finger protein 414	ZNF414	-1.258	2.14E-03
A_51_P137168	SWI/SNF related, matrix associated, actin dependent regulator of chromatin, subfamily a-like 1	SMARCAL1	-1.257	9.70E-04
A_52_P622442	phosducin-like 3	PDCL3	-1.256	7.94E-04
A_52_P121051	RIKEN cDNA 2610001J05 gene	2610001J05Rik	-1.255	9.93E-04
A_51_P213352	phosducin-like 3	PDCL3	-1.253	3.37E-03
A_51_P474422	intraflagellar transport 27	IFT27	-1.250	3.26E-03
A_51_P343787	mortality factor 4 like 1	MORF4L1	-1.249	3.20E-03
A_51_P152773	zinc finger protein 48	ZNF48	-1.248	3.17E-04
A_52_P48206	RAD23 homolog A, nucleotide excision repair protein	RAD23A	-1.246	3.17E-03
A_51_P268977	ubiquitin protein ligase E3A	UBE3A	-1.244	6.13E-04
A_52_P521042	chromosome 9 open reading frame 142	C9orf142	-1.243	3.19E-03
A_52_P595619	family with sequence similarity 58, member A	FAM58A	-1.243	1.06E-03
A_51_P219325	DEAD (Asp-Glu-Ala-Asp) box polypeptide 28	DDX28	-1.242	5.82E-04
A_51_P184321	aminoacyl tRNA synthetase complex-interacting multifunctional protein 1	AIMP1	-1.241	7.10E-05
A_51_P457054	pantothenate kinase 4	PANK4	-1.237	3.29E-03
A_52_P447031	mortality factor 4 like 1	MORF4L1	-1.236	7.56E-04
A_51_P196158	biotinidase	BTD	-1.235	2.85E-03
A_51_P304510	chromosome 16 open reading frame 58	C16orf58	-1.232	2.30E-03
A_52_P602996	cell death-inducing p53 target 1	CDIP1	-1.232	5.73E-04
A_51_P378825	ARP8 actin-related protein 8 homolog (yeast)	ACTR8	-1.231	3.13E-03
A_52_P639567	arginyltransferase 1	ATE1	-1.228	7.15E-04
A_51_P165165	3-hydroxyisobutyrate dehydrogenase	HIBADH	-1.227	3.18E-03
A_52_P121	O-sialoglycoprotein endopeptidase-like 1	OSGEPL1	-1.227	9.74E-04
A_51_P485391	poly(A)-specific ribonuclease	PARN	-1.227	3.48E-03
A_52_P180842	exocyst complex component 3	EXOC3	-1.224	1.17E-03
A_52_P590665	transmembrane protein 161A	TMEM161A	-1.224	3.12E-03
A_52_P297016	family with sequence similarity 219, member B	FAM219B	-1.222	1.93E-03
A_51_P442481	anaphase promoting complex subunit 7	ANAPC7	-1.220	2.09E-04
A_51_P454666	ADP-ribosylation factor-like 6 interacting protein 4	ARL6IP4	-1.220	7.31E-05
A_52_P437734	F-box protein 28	FBXO28	-1.219	2.06E-03
A_51_P368142	ankyrin repeat domain 11	ANKRD11	-1.216	5.97E-04
A_51_P163778	RIKEN cDNA 2810025M15 gene	2810025M15Rik	-1.212	5.40E-04
A_51_P112322	HUS1 checkpoint clamp component	HUS1	-1.211	7.74E-04
A_51_P515496	RNA binding motif protein 17	RBM17	-1.206	1.09E-03
A_51_P151972	COP9 signalosome subunit 6	COPS6	-1.202	3.67E-03
A_51_P456366	par-6 family cell polarity regulator alpha	PARD6A	-1.201	1.31E-03
A_52_P633481	A kinase (PRKA) anchor protein 11	AKAP11	-1.195	2.42E-03
A_51_P440107	mannosidase, beta A, lysosomal-like	MANBAL	-1.194	9.64E-05
A_51_P354132	churchill domain containing 1	CHURC1	-1.193	8.98E-04
A_52_P508053	CWC27 spliceosome-associated protein homolog	CWC27	-1.192	1.93E-03
A_51_P109939	apolipoprotein A-I binding protein	APOA1BP	-1.190	2.34E-03
A_52_P624362	angio-associated, migratory cell protein	AAMP	-1.183	3.88E-04
A_51_P233788	DNA methyltransferase 1 associated protein 1	DMAP1	-1.166	2.69E-03
A_51_P219465	transmembrane protein 11	TMEM11	-1.162	2.45E-03
A_52_P165403	chromosome 1 open reading frame 27	C1orf27	-1.157	3.23E-03
A_51_P170619	DEAD (Asp-Glu-Ala-Asp) box polypeptide 54	DDX54	-1.147	7.59E-04
A_52_P517928	LEM domain containing 1	Lemd1	-1.145	1.58E-03
A_51_P178435	programmed cell death 5	PDCD5	-1.135	9.32E-04
A_51_P199217	chromosome X open reading frame 56	CXorf56	-1.113	1.25E-03
A_51_P284597	sodium channel modifier 1	SCNM1	1.098	6.78E-04
A_51_P302507	SR-related CTD-associated factor 11	SCAF11	1.107	2.24E-03
A_51_P473195	ubiquitin specific peptidase 4 (proto-oncogene)	USP4	1.132	8.60E-04
A_52_P427332	EYA transcriptional coactivator and phosphatase 3	EYA3	1.134	2.79E-03
A_51_P317166	PAX3 and PAX7 binding protein 1	PAXBP1	1.156	2.27E-03
A_51_P219896	tetratricopeptide repeat domain 28	TTC28	1.160	3.02E-03
A_51_P313711	myosin, heavy chain 9, non-muscle	MYH9	1.178	2.09E-03
A_51_P381239	striatin interacting protein 1	STRIP1	1.180	7.27E-04
A_52_P110270	negative elongation factor complex member E	NELFE	1.181	1.57E-03
A_51_P224300	transmembrane 9 superfamily member 3	TM9SF3	1.182	3.73E-03
A_51_P129767	actin related protein 2/3 complex, subunit 3, 21kDa	ARPC3	1.191	1.73E-03
A_51_P113672	Ral GTPase activating protein, alpha subunit 1 (catalytic)	RALGAPA1	1.192	3.19E-03
A_52_P602406	zinc finger, DHHC-type containing 3	ZDHHC3	1.192	1.83E-03
A_51_P176377	ubiquitin specific peptidase 25	USP25	1.195	3.39E-03
A_51_P267388	decapping exoribonuclease	DXO	1.197	3.69E-03
A_52_P16082	DEAH (Asp-Glu-Ala-His) box polypeptide 16	DHX16	1.198	2.27E-03
A_51_P356425	cyclin T1	CCNT1	1.199	1.67E-03
A_52_P12604	CCR4-NOT transcription complex, subunit 2	CNOT2	1.201	5.64E-04
A_51_P485220	casein kinase 1, gamma 1	CSNK1G1	1.201	2.55E-04
A_52_P383378	WAS protein homolog associated with actin, golgi membranes and microtubules	WHAMM	1.201	2.21E-03
A_51_P224227	rearranged L-myc fusion	RLF	1.204	3.36E-03
A_52_P32893	non imprinted in Prader-Willi/Angelman syndrome 2	NIPA2	1.207	6.98E-04
A_51_P327232	lens epithelial protein	LENEP	1.208	5.87E-04
A_52_P185485	actin related protein 2/3 complex, subunit 4, 20kDa	ARPC4	1.209	2.75E-03
A_52_P435426	dual specificity phosphatase 11 (RNA/RNP complex 1-interacting)	DUSP11	1.209	1.67E-03
A_51_P119401	taurine upregulated gene 1	Tug1	1.209	3.08E-03
A_51_P160514	bridging integrator 3	BIN3	1.211	1.32E-03
A_51_P170782	dipeptidyl-peptidase 8	DPP8	1.212	3.27E-03
A_51_P437717	glycosylated lysosomal membrane protein	GLMP	1.212	2.45E-03
A_51_P311525	clathrin, heavy chain (Hc)	CLTC	1.214	1.40E-04
A_51_P439170	mannose-6-phosphate receptor (cation dependent)	M6PR	1.214	1.04E-03
A_51_P209261	sulfide quinone reductase-like (yeast)	SQRDL	1.216	5.90E-04
[truncated: 1,415 more rows]
